# Supplementary material for: Synthesis, crystal structure and Hirshfeld surface analysis of (4-methyl­phen­yl)[1-(penta­fluoro­phen­yl)-5-(tri­fluoro­meth­yl)-1H-1,2,3-triazol-4-yl]methanone
Source: Acta Crystallogr E Crystallogr Commun. 2021 Oct 5;77(Pt 11):1067–71. doi: 10.1107/S2056989021010070 (PMC8587975; doi:10.1107/S2056989021010070)
Supplement: Supplementary file 1 [file e-77-01067-sup1.cif]

##############################################################################
#                                                                            #
# This CIF contains the data in a paper accepted for publication in          #
# Acta Crystallographica Section E. It conforms to the requirements of       #
# Notes for Authors for Acta Crystallographica Section E, and has been       #
# peer reviewed under the auspices of the IUCr Commission on Journals.       #
#                                                                            #
# Full details of the Crystallographic Information File format               #
# are given in the paper "The Crystallographic Information File (CIF):       #
# a New Standard Archive File for Crystallography" by S. R. Hall, F. H.      #
# Allen and I. D. Brown [Acta Cryst. (1991), A47, 655-685].                  #
#                                                                            #
# The current version of the core CIF dictionary is obtainable from          #
# ftp://ftp.iucr.org/pub/cif_core.dic.                                       #
#                                                                            #
# Software is freely available for graphical display of the structure(s)     #
# in this CIF. For information consult the CIF software page                 #
# http://www.iucr.org/resources/cif/software.                                #
#                                                                            #
# This file may be used for bona fide research purposes within the           #
# scientific community so long as proper attribution is given to the journal # 
# article from which it was obtained.                                        #
#                                                                            #
##############################################################################
data_I
_audit_creation_method
;
Olex2 1.3
(compiled 2020.11.12 svn.r5f609507 for OlexSys, GUI svn.r6272)
;
_chemical_name_systematic
;\
(4-Methylphenyl)[1-(pentafluorophenyl)-5-(trifluoromethyl)-1<i>H</i>-1,2,3-\
triazol-4-yl]methanone
;
_chemical_name_common     ?
_chemical_formula_moiety     'C17 H7 F8 N3 O'
_chemical_formula_sum     'C17 H7 F8 N3 O'
_chemical_formula_iupac     'C17 H7 F8 N3 O'
_chemical_formula_weight     421.26
_chemical_melting_point     ?
_chemical_absolute_configuration     ?
_space_group_crystal_system     orthorhombic
_space_group_name_H-M_alt     'P 21 21 21'
_space_group_name_Hall     'P 2ac 2ab'
loop_
    _space_group_symop_operation_xyz
    'x, y, z'
    '-x+1/2, -y, z+1/2'
    '-x, y+1/2, -z+1/2'
    'x+1/2, -y+1/2, -z'
_cell_length_a     6.7605(6)
_cell_length_b     15.0650(10)
_cell_length_c     16.0849(9)
_cell_angle_alpha     90
_cell_angle_beta     90
_cell_angle_gamma     90
_cell_volume     1638.2(2)
_cell_formula_units_Z     4
_cell_measurement_reflns_used     2646
_cell_measurement_theta_min     3.9490
_cell_measurement_theta_max     72.2010
_cell_measurement_temperature     150.00(12)
loop_
    _twin_individual_id
    _twin_individual_mass_fraction_refined
    1 0.8(3)
    2 0.2(3)
_exptl_crystal_description     irregular
_exptl_crystal_colour     colourless
_exptl_crystal_size_max     0.432
_exptl_crystal_size_mid     0.124
_exptl_crystal_size_min     0.079
_exptl_crystal_density_diffrn     1.708
_exptl_crystal_density_meas     ?
_exptl_crystal_density_method     ?
_exptl_crystal_F_000     840
loop_
    _exptl_crystal_face_index_h
    _exptl_crystal_face_index_k
    _exptl_crystal_face_index_l
    _exptl_crystal_face_perp_dist
    0 -1 -10 0.0480
    4 2 0 0.1999
    -4 -2 -1 0.2089
    0 10 -1 0.0324
    0 -10 1 0.0646
    0 5 9 0.0240
    0 -5 -9 0.0459
    0 -6 8 0.0535
    -1 7 -8 0.0275
_exptl_absorpt_coefficient_mu     1.548
_exptl_absorpt_correction_type     analytical
_exptl_absorpt_process_details
;
(CrysalisPro; Rigaku OD, 2021)
;
_exptl_absorpt_correction_T_min     0.320
_exptl_absorpt_correction_T_max     0.678
_diffrn_ambient_temperature     150.15
_diffrn_source     ?
_diffrn_radiation_type     CuK\a
_diffrn_radiation_wavelength     1.54184
_diffrn_measurement_device_type     'New Gemini, Dual, Cu at home/near, Atlas'
_diffrn_measurement_device     'four-circle diffractometer'
_diffrn_measurement_method     '\w scans'
_diffrn_detector_area_resol_mean     10.6426
_diffrn_reflns_number     15249
_diffrn_reflns_av_R_equivalents     0.0876
_diffrn_reflns_av_unetI/netI     0.0646
_diffrn_reflns_theta_min     4.020
_diffrn_reflns_theta_max     72.317
_diffrn_reflns_theta_full     67.684
_diffrn_measured_fraction_theta_max     0.990
_diffrn_measured_fraction_theta_full     0.998
_diffrn_reflns_limit_h_min     -7
_diffrn_reflns_limit_h_max     8
_diffrn_reflns_limit_k_min     -18
_diffrn_reflns_limit_k_max     18
_diffrn_reflns_limit_l_min     -19
_diffrn_reflns_limit_l_max     19
_refine_special_details
;
 Refined as a 2-component inversion twin.
;
_reflns_number_total     3187
_reflns_number_gt     2311
_reflns_threshold_expression     'I > 2\s(I)'
_refine_ls_structure_factor_coef     Fsqd
_refine_ls_matrix_type     full
_refine_ls_R_factor_all     0.0778
_refine_ls_R_factor_gt     0.0469
_refine_ls_wR_factor_gt     0.0920
_refine_ls_wR_factor_ref     0.1088
_refine_ls_goodness_of_fit_ref     1.032
_refine_ls_restrained_S_all     1.032
_refine_ls_number_reflns     3187
_refine_ls_number_parameters     264
_refine_ls_number_restraints     0
_refine_ls_hydrogen_treatment     constr
_refine_ls_weighting_scheme     calc
_refine_ls_weighting_details
              'w=1/[\s^2^(Fo^2^)+(0.0310P)^2^+0.1487P] where P=(Fo^2^+2Fc^2^)/3'
_atom_sites_solution_hydrogens     geom
_atom_sites_solution_primary     ?
_atom_sites_solution_secondary     ?
_refine_ls_shift/su_max     0.000
_refine_ls_shift/su_mean     0.000
_refine_diff_density_max     0.179
_refine_diff_density_min     -0.178
_refine_ls_extinction_method     none
_refine_ls_extinction_coef     .
_refine_ls_abs_structure_details
;
 Refined as an inversion twin.
;
_refine_ls_abs_structure_Flack     0.2(3)
loop_
    _atom_type_symbol
    _atom_type_description
    _atom_type_scat_dispersion_real
    _atom_type_scat_dispersion_imag
    _atom_type_scat_source
    'C' 'C' 0.0181 0.0091
                         'International Tables Vol C Tables 4.2.6.8 and 6.1.1.4'
    'H' 'H' 0.0000 0.0000
                         'International Tables Vol C Tables 4.2.6.8 and 6.1.1.4'
    'F' 'F' 0.0727 0.0534
                         'International Tables Vol C Tables 4.2.6.8 and 6.1.1.4'
    'N' 'N' 0.0311 0.0180
                         'International Tables Vol C Tables 4.2.6.8 and 6.1.1.4'
    'O' 'O' 0.0492 0.0322
                         'International Tables Vol C Tables 4.2.6.8 and 6.1.1.4'
_computing_data_collection
;
CrysAlisPro (Rigaku OD, 2021)
;
_computing_cell_refinement
;
CrysAlisPro (Rigaku OD, 2021)
;
_computing_data_reduction
;
CrysAlisPro (Rigaku OD, 2021)
;
_computing_structure_solution
;
SHELXT  (Sheldrick, 2015a)
;
_computing_structure_refinement
;
<i>SHELXL2018/3</i> (Sheldrick, 2015b)
;
_computing_molecular_graphics
;
<i>OLEX2</i> (Dolomanov et al., 2009)
;
_computing_publication_material
;
<i>OLEX2</i> (Dolomanov et al., 2009)
;
loop_
    _atom_site_type_symbol
    _atom_site_label
    _atom_site_fract_x
    _atom_site_fract_y
    _atom_site_fract_z
    _atom_site_U_iso_or_equiv
    _atom_site_adp_type
    _atom_site_calc_flag
    _atom_site_occupancy
    _atom_site_disorder_assembly
    _atom_site_disorder_group
    F F1 0.0932(5) 0.4231(2) 0.51007(19) 0.0563(9) Uani d 1 . .
    F F2 0.2755(6) 0.52826(18) 0.4634(2) 0.0575(10) Uani d 1 . .
    F F3 0.1757(5) 0.42585(19) 0.38129(17) 0.0456(8) Uani d 1 . .
    F F4 0.5987(6) 0.50612(18) 0.33789(17) 0.0565(9) Uani d 1 . .
    F F5 0.6160(6) 0.5157(2) 0.16979(18) 0.0609(10) Uani d 1 . .
    F F6 0.5614(6) 0.3674(3) 0.07762(16) 0.0612(10) Uani d 1 . .
    F F7 0.4985(6) 0.2089(2) 0.15264(18) 0.0566(9) Uani d 1 . .
    F F8 0.4847(5) 0.19857(17) 0.32018(16) 0.0456(8) Uani d 1 . .
    O O1 0.3633(7) 0.4664(2) 0.6435(2) 0.0496(10) Uani d 1 . .
    N N1 0.5368(7) 0.3474(2) 0.4207(2) 0.0351(10) Uani d 1 . .
    N N2 0.6809(7) 0.2985(3) 0.4582(2) 0.0418(11) Uani d 1 . .
    N N3 0.6565(8) 0.3072(3) 0.5387(2) 0.0410(10) Uani d 1 . .
    C C1 0.5367(8) 0.3525(3) 0.3316(3) 0.0339(11) Uani d 1 . .
    C C2 0.5726(8) 0.4330(3) 0.2930(3) 0.0396(12) Uani d 1 . .
    C C3 0.5793(9) 0.4382(4) 0.2066(3) 0.0451(13) Uani d 1 . .
    C C4 0.5531(9) 0.3623(4) 0.1611(3) 0.0430(13) Uani d 1 . .
    C C5 0.5215(9) 0.2822(3) 0.1983(3) 0.0405(12) Uani d 1 . .
    C C6 0.5130(8) 0.2771(3) 0.2847(3) 0.0357(11) Uani d 1 . .
    C C7 0.4210(8) 0.3878(3) 0.4781(3) 0.0319(11) Uani d 1 . .
    C C8 0.4981(8) 0.3615(3) 0.5531(3) 0.0337(11) Uani d 1 . .
    C C9 0.4375(9) 0.3934(3) 0.6379(3) 0.0385(13) Uani d 1 . .
    C C10 0.4732(8) 0.3363(3) 0.7117(3) 0.0345(11) Uani d 1 . .
    C C11 0.5049(8) 0.2451(3) 0.7063(3) 0.0340(10) Uani d 1 . .
    H H11 0.509418 0.217046 0.653465 0.041 Uiso calc 1 . .
    C C12 0.5297(8) 0.1955(3) 0.7776(3) 0.0360(11) Uani d 1 . .
    H H12 0.549256 0.133197 0.773331 0.043 Uiso calc 1 . .
    C C13 0.5267(8) 0.2352(3) 0.8560(3) 0.0374(12) Uani d 1 . .
    C C14 0.4964(10) 0.3264(3) 0.8609(3) 0.0454(14) Uani d 1 . .
    H H14 0.494442 0.354584 0.913774 0.054 Uiso calc 1 . .
    C C15 0.4693(9) 0.3765(3) 0.7897(3) 0.0438(14) Uani d 1 . .
    H H15 0.447771 0.438645 0.794080 0.053 Uiso calc 1 . .
    C C16 0.5547(10) 0.1808(3) 0.9339(3) 0.0493(16) Uani d 1 . .
    H H16A 0.562191 0.117776 0.919256 0.074 Uiso calc 1 . .
    H H16B 0.442677 0.190607 0.971434 0.074 Uiso calc 1 . .
    H H16C 0.677506 0.198827 0.961531 0.074 Uiso calc 1 . .
    C C17 0.2417(9) 0.4415(3) 0.4588(3) 0.0405(12) Uani d 1 . .
loop_
    _atom_site_aniso_label
    _atom_site_aniso_U_11
    _atom_site_aniso_U_22
    _atom_site_aniso_U_33
    _atom_site_aniso_U_12
    _atom_site_aniso_U_13
    _atom_site_aniso_U_23
    F1 0.045(2) 0.0728(19) 0.0511(16) 0.0166(18) 0.0065(16) 0.0039(15)
    F2 0.077(3) 0.0330(13) 0.0620(18) 0.0102(16) -0.0228(18) -0.0058(14)
    F3 0.049(2) 0.0459(15) 0.0416(14) 0.0086(15) -0.0134(14) -0.0077(12)
    F4 0.084(3) 0.0395(15) 0.0464(15) -0.0048(17) 0.0019(16) 0.0027(13)
    F5 0.073(3) 0.0606(18) 0.0492(16) -0.001(2) 0.0050(17) 0.0228(15)
    F6 0.061(3) 0.094(2) 0.0285(13) 0.005(2) -0.0016(15) 0.0040(14)
    F7 0.058(2) 0.0650(18) 0.0470(15) -0.001(2) -0.0009(17) -0.0199(14)
    F8 0.050(2) 0.0372(13) 0.0497(15) -0.0019(16) 0.0064(15) -0.0027(11)
    O1 0.072(3) 0.0354(17) 0.0412(18) 0.0107(19) 0.0010(19) 0.0006(14)
    N1 0.040(3) 0.0344(18) 0.0312(17) 0.005(2) -0.0025(19) 0.0008(15)
    N2 0.042(3) 0.049(2) 0.0345(19) 0.008(2) 0.0005(19) 0.0094(19)
    N3 0.042(3) 0.050(2) 0.0316(19) 0.004(2) 0.0010(19) 0.0040(17)
    C1 0.031(3) 0.041(2) 0.030(2) 0.004(2) -0.002(2) 0.0003(18)
    C2 0.042(3) 0.038(2) 0.039(2) 0.004(3) -0.001(2) 0.000(2)
    C3 0.046(3) 0.053(3) 0.037(2) 0.001(3) 0.003(2) 0.016(2)
    C4 0.037(4) 0.067(3) 0.026(2) 0.008(3) 0.002(2) 0.002(2)
    C5 0.030(3) 0.053(3) 0.038(2) 0.002(3) -0.003(2) -0.008(2)
    C6 0.026(3) 0.039(2) 0.041(2) 0.002(2) 0.002(2) 0.0021(19)
    C7 0.037(3) 0.0276(19) 0.031(2) -0.002(2) 0.000(2) 0.0012(17)
    C8 0.032(3) 0.034(2) 0.035(2) -0.002(2) 0.000(2) 0.0018(17)
    C9 0.046(4) 0.037(2) 0.032(2) 0.002(2) -0.003(2) 0.0021(19)
    C10 0.036(3) 0.039(2) 0.0285(19) 0.001(2) 0.000(2) 0.0009(17)
    C11 0.030(3) 0.039(2) 0.033(2) 0.002(2) 0.000(2) -0.0025(17)
    C12 0.034(3) 0.038(2) 0.036(2) 0.003(2) 0.001(2) 0.0006(18)
    C13 0.035(3) 0.045(2) 0.032(2) 0.009(2) -0.004(2) 0.0030(18)
    C14 0.058(4) 0.047(3) 0.031(2) 0.011(3) -0.001(3) -0.0058(19)
    C15 0.049(4) 0.045(3) 0.037(2) 0.012(3) -0.007(3) -0.005(2)
    C16 0.061(5) 0.052(3) 0.036(2) 0.014(3) -0.001(3) 0.005(2)
    C17 0.050(4) 0.038(2) 0.034(2) 0.007(3) -0.006(2) -0.004(2)
_geom_special_details
;
 All esds (except the esd in the dihedral angle between two l.s. planes)
 are estimated using the full covariance matrix.  The cell esds are taken
 into account individually in the estimation of esds in distances, angles
 and torsion angles; correlations between esds in cell parameters are only
 used when they are defined by crystal symmetry.  An approximate (isotropic)
 treatment of cell esds is used for estimating esds involving l.s. planes.
;
loop_
    _geom_bond_atom_site_label_1
    _geom_bond_atom_site_label_2
    _geom_bond_site_symmetry_2
    _geom_bond_distance
    _geom_bond_publ_flag
    F1 C17 . 1.328(7) ?
    F2 C17 . 1.329(6) ?
    F3 C17 . 1.345(6) ?
    F4 C2 . 1.328(6) ?
    F5 C3 . 1.332(6) ?
    F6 C4 . 1.346(5) ?
    F7 C5 . 1.336(6) ?
    F8 C6 . 1.328(5) ?
    O1 C9 . 1.213(6) ?
    N1 N2 . 1.362(6) ?
    N1 C1 . 1.435(5) ?
    N1 C7 . 1.355(6) ?
    N2 N3 . 1.313(6) ?
    N3 C8 . 1.368(7) ?
    C1 C2 . 1.384(7) ?
    C1 C6 . 1.373(7) ?
    C2 C3 . 1.393(7) ?
    C3 C4 . 1.369(8) ?
    C4 C5 . 1.363(8) ?
    C5 C6 . 1.393(6) ?
    C7 C8 . 1.373(6) ?
    C7 C17 . 1.490(8) ?
    C8 C9 . 1.502(6) ?
    C9 C10 . 1.485(6) ?
    C10 C11 . 1.393(6) ?
    C10 C15 . 1.394(6) ?
    C11 H11 . 0.9500 ?
    C11 C12 . 1.380(6) ?
    C12 H12 . 0.9500 ?
    C12 C13 . 1.395(6) ?
    C13 C14 . 1.392(7) ?
    C13 C16 . 1.508(6) ?
    C14 H14 . 0.9500 ?
    C14 C15 . 1.384(7) ?
    C15 H15 . 0.9500 ?
    C16 H16A . 0.9800 ?
    C16 H16B . 0.9800 ?
    C16 H16C . 0.9800 ?
loop_
    _geom_angle_atom_site_label_1
    _geom_angle_atom_site_label_2
    _geom_angle_atom_site_label_3
    _geom_angle_site_symmetry_1
    _geom_angle_site_symmetry_3
    _geom_angle
    _geom_angle_publ_flag
    N2 N1 C1 . . 118.1(4) ?
    C7 N1 N2 . . 110.8(4) ?
    C7 N1 C1 . . 131.0(4) ?
    N3 N2 N1 . . 107.1(4) ?
    N2 N3 C8 . . 109.0(4) ?
    C2 C1 N1 . . 119.6(4) ?
    C6 C1 N1 . . 120.4(4) ?
    C6 C1 C2 . . 119.9(4) ?
    F4 C2 C1 . . 120.4(4) ?
    F4 C2 C3 . . 119.4(5) ?
    C1 C2 C3 . . 120.1(5) ?
    F5 C3 C2 . . 119.9(5) ?
    F5 C3 C4 . . 121.2(4) ?
    C4 C3 C2 . . 118.9(5) ?
    F6 C4 C3 . . 118.7(5) ?
    F6 C4 C5 . . 119.7(5) ?
    C5 C4 C3 . . 121.6(4) ?
    F7 C5 C4 . . 120.6(4) ?
    F7 C5 C6 . . 119.8(5) ?
    C4 C5 C6 . . 119.6(5) ?
    F8 C6 C1 . . 121.1(4) ?
    F8 C6 C5 . . 119.0(4) ?
    C1 C6 C5 . . 119.9(4) ?
    N1 C7 C8 . . 104.5(4) ?
    N1 C7 C17 . . 124.9(4) ?
    C8 C7 C17 . . 130.4(4) ?
    N3 C8 C7 . . 108.7(4) ?
    N3 C8 C9 . . 123.9(4) ?
    C7 C8 C9 . . 127.0(5) ?
    O1 C9 C8 . . 118.0(4) ?
    O1 C9 C10 . . 122.2(4) ?
    C10 C9 C8 . . 119.7(4) ?
    C11 C10 C9 . . 123.1(4) ?
    C11 C10 C15 . . 119.1(4) ?
    C15 C10 C9 . . 117.7(4) ?
    C10 C11 H11 . . 119.9 ?
    C12 C11 C10 . . 120.1(4) ?
    C12 C11 H11 . . 119.9 ?
    C11 C12 H12 . . 119.4 ?
    C11 C12 C13 . . 121.1(4) ?
    C13 C12 H12 . . 119.4 ?
    C12 C13 C16 . . 121.0(4) ?
    C14 C13 C12 . . 118.5(4) ?
    C14 C13 C16 . . 120.5(4) ?
    C13 C14 H14 . . 119.6 ?
    C15 C14 C13 . . 120.7(4) ?
    C15 C14 H14 . . 119.6 ?
    C10 C15 H15 . . 119.8 ?
    C14 C15 C10 . . 120.4(4) ?
    C14 C15 H15 . . 119.8 ?
    C13 C16 H16A . . 109.5 ?
    C13 C16 H16B . . 109.5 ?
    C13 C16 H16C . . 109.5 ?
    H16A C16 H16B . . 109.5 ?
    H16A C16 H16C . . 109.5 ?
    H16B C16 H16C . . 109.5 ?
    F1 C17 F2 . . 107.5(4) ?
    F1 C17 F3 . . 106.8(5) ?
    F1 C17 C7 . . 111.9(4) ?
    F2 C17 F3 . . 106.3(4) ?
    F2 C17 C7 . . 112.5(5) ?
    F3 C17 C7 . . 111.6(4) ?
loop_
    _geom_torsion_atom_site_label_1
    _geom_torsion_atom_site_label_2
    _geom_torsion_atom_site_label_3
    _geom_torsion_atom_site_label_4
    _geom_torsion_site_symmetry_1
    _geom_torsion_site_symmetry_2
    _geom_torsion_site_symmetry_3
    _geom_torsion_site_symmetry_4
    _geom_torsion
    _geom_torsion_publ_flag
    F4 C2 C3 F5 . . . . 1.5(9) ?
    F4 C2 C3 C4 . . . . 179.7(5) ?
    F5 C3 C4 F6 . . . . -1.2(9) ?
    F5 C3 C4 C5 . . . . 178.0(6) ?
    F6 C4 C5 F7 . . . . -0.1(9) ?
    F6 C4 C5 C6 . . . . 180.0(5) ?
    F7 C5 C6 F8 . . . . 0.9(9) ?
    F7 C5 C6 C1 . . . . -180.0(5) ?
    O1 C9 C10 C11 . . . . 161.5(6) ?
    O1 C9 C10 C15 . . . . -16.8(9) ?
    N1 N2 N3 C8 . . . . -0.2(6) ?
    N1 C1 C2 F4 . . . . -2.9(9) ?
    N1 C1 C2 C3 . . . . 177.9(5) ?
    N1 C1 C6 F8 . . . . 1.8(9) ?
    N1 C1 C6 C5 . . . . -177.3(5) ?
    N1 C7 C8 N3 . . . . 0.3(5) ?
    N1 C7 C8 C9 . . . . 174.0(5) ?
    N1 C7 C17 F1 . . . . 136.6(5) ?
    N1 C7 C17 F2 . . . . -102.3(5) ?
    N1 C7 C17 F3 . . . . 17.1(7) ?
    N2 N1 C1 C2 . . . . -114.2(6) ?
    N2 N1 C1 C6 . . . . 61.9(7) ?
    N2 N1 C7 C8 . . . . -0.4(5) ?
    N2 N1 C7 C17 . . . . -175.8(4) ?
    N2 N3 C8 C7 . . . . -0.1(6) ?
    N2 N3 C8 C9 . . . . -174.1(5) ?
    N3 C8 C9 O1 . . . . 147.4(5) ?
    N3 C8 C9 C10 . . . . -31.3(8) ?
    C1 N1 N2 N3 . . . . 177.1(4) ?
    C1 N1 C7 C8 . . . . -176.5(5) ?
    C1 N1 C7 C17 . . . . 8.1(8) ?
    C1 C2 C3 F5 . . . . -179.3(5) ?
    C1 C2 C3 C4 . . . . -1.1(10) ?
    C2 C1 C6 F8 . . . . 177.8(5) ?
    C2 C1 C6 C5 . . . . -1.2(9) ?
    C2 C3 C4 F6 . . . . -179.4(5) ?
    C2 C3 C4 C5 . . . . -0.3(10) ?
    C3 C4 C5 F7 . . . . -179.3(6) ?
    C3 C4 C5 C6 . . . . 0.9(10) ?
    C4 C5 C6 F8 . . . . -179.2(5) ?
    C4 C5 C6 C1 . . . . -0.1(9) ?
    C6 C1 C2 F4 . . . . -179.0(5) ?
    C6 C1 C2 C3 . . . . 1.8(9) ?
    C7 N1 N2 N3 . . . . 0.4(6) ?
    C7 N1 C1 C2 . . . . 61.7(8) ?
    C7 N1 C1 C6 . . . . -122.2(6) ?
    C7 C8 C9 O1 . . . . -25.4(9) ?
    C7 C8 C9 C10 . . . . 155.8(5) ?
    C8 C7 C17 F1 . . . . -37.5(7) ?
    C8 C7 C17 F2 . . . . 83.6(7) ?
    C8 C7 C17 F3 . . . . -157.0(5) ?
    C8 C9 C10 C11 . . . . -19.9(9) ?
    C8 C9 C10 C15 . . . . 161.9(5) ?
    C9 C10 C11 C12 . . . . -177.5(5) ?
    C9 C10 C15 C14 . . . . 178.3(6) ?
    C10 C11 C12 C13 . . . . -0.9(9) ?
    C11 C10 C15 C14 . . . . 0.0(9) ?
    C11 C12 C13 C14 . . . . 0.5(9) ?
    C11 C12 C13 C16 . . . . -179.7(6) ?
    C12 C13 C14 C15 . . . . 0.2(10) ?
    C13 C14 C15 C10 . . . . -0.5(10) ?
    C15 C10 C11 C12 . . . . 0.7(9) ?
    C16 C13 C14 C15 . . . . -179.5(6) ?
    C17 C7 C8 N3 . . . . 175.3(5) ?
    C17 C7 C8 C9 . . . . -11.0(9) ?
loop_
    _geom_hbond_atom_site_label_D
    _geom_hbond_atom_site_label_H
    _geom_hbond_atom_site_label_A
    _geom_hbond_site_symmetry_A
    _geom_hbond_distance_DH
    _geom_hbond_distance_HA
    _geom_hbond_distance_DA
    _geom_hbond_angle_DHA
    _geom_hbond_publ_flag
    C11 H11 F3 4_556 0.95 2.49 3.155(5) 127 yes
    C15 H15 F3 2_565 0.95 2.61 3.463(6) 149 yes
    C16 H16A F2 3_646 0.98 2.57 3.054(6) 111 yes
    C16 H16A O1 3_646 0.98 2.54 3.505(6) 167 yes
_shelx_space_group_comment
;
The symmetry employed for this shelxl refinement is uniquely defined
by the following loop, which should always be used as a source of
symmetry information in preference to the above space-group names.
They are only intended as comments.
;
_shelx_estimated_absorpt_T_min     ?
_shelx_estimated_absorpt_T_max     ?
_shelx_hkl_file
;
   0   0   1-11.7445 59.1738  14
   0   0   2 23262.1 982.683  14
   0   0  -2 22975.9 920.108   3
   0   0  -2 23058.7 897.922   2
   0   0  -2 22342.0 735.444  13
   0   0  -3-0.85132 255.954   2
   0   0  -3 92.6192 244.603   3
   0   0   3-13.8374 281.502  14
   0   0  -3 125.562 163.375  13
   0   0   4 9958.85 993.505  14
   0   0  -4 10390.3 922.563   2
   0   0  -4 10466.9 920.849   3
   0   0  -4 10450.5 740.238  13
   0   0  -5 92.9492 383.022   3
   0   0  -5 81.6604 365.404   2
   0   0   5 251.938 464.463  14
   0   0  -5 335.495 237.520  13
   0   0   6 198700. 5105.77  14
   0   0  -6 197926. 4815.22   3
   0   0  -6 202287. 4747.89   2
   0   0  -6 200641. 3823.36  13
   0   0  -7-378.991 449.649   2
   0   0  -7 566.111 552.163   3
   0   0  -7-440.981 306.625  13
   0   0   7-96.2210 515.268  14
   0   0   8 67908.8 3558.58  14
   0   0  -8 66825.6 3203.88   2
   0   0  -9-129.462 374.948   2
   0   0   9-572.626 560.221  14
   0   0  10 16107.5 2064.78  14
   0   0 -10 18356.3 1884.66   2
   0   0 -11-104.039 196.021   4
   0   0  11 89.4071 108.699  16
   0   0 -11 59.0784 124.400   7
   0   0  12 7200.12 804.723  16
   0   0 -12 6940.43 780.733  17
   0   0  12 5781.06 1418.81  14
   0   0 -12 6753.02 779.938   7
   0   0 -12 7452.60 854.658   4
   0   0 -13-185.499 289.204   4
   0   0 -13 344.397 329.557  17
   0   0  13-588.027 847.410  14
   0   0  13-24.9810 247.943  16
   0   0 -13-346.280 252.411   7
   0   0 -14 13337.6 1142.99   7
   0   0 -14 12610.8 1185.45   4
   0   0 -14 13484.4 1112.27  17
   0   0  14 12804.4 1130.69  16
   0   0 -15-153.777 259.316  17
   0   0 -15-138.739 220.237   7
   0   0  15 423.104 321.704  16
   0   0 -16 12047.5 1054.29   7
   0   0 -16 8934.73 893.058  17
   0   0  16 11204.2 1034.32  16
   0   0 -17 122.549 231.680  17
   0   0 -17 517.605 319.918   7
   0   0 -18 263.099 253.983  18
   0   0  18 32.6023 223.120  16
   0   0  18 606.694 314.042   6
   0   0  19-269.063 188.631  16
   0   0  19 332.024 250.556   6
   0   0 -19-38.1879 219.454  18
   0  -1   0 24.9877 108.193  13
   0  -1   0 83.5080 81.2287   1
   0   1   0 15.5577 69.0438  15
   0  -1   1 51246.8 1065.86  13
   0  -1  -1 52609.0 1316.67  13
   0   1   1 49869.0 1245.14  11
   0  -1   1 48793.5 907.707   1
   0   1   1 52137.4 1238.92  14
   0  -1   1 50240.7 1234.04  14
   0   1  -1 52865.1 1240.77  15
   0   1   2 201.685 206.787  14
   0  -1  -2 514.947 235.024  13
   0  -1   2 292.998 236.490  14
   0   1  -2 525.188 228.357   2
   0   1  -2 265.812 227.400  15
   0  -1  -3 49447.7 1619.01  13
   0  -1  -3 46704.4 1629.16   2
   0   1  -3 46908.3 1666.09   2
   0  -1   3 46957.2 1763.11  14
   0   1   3 46503.0 1758.90  14
   0   1  -3 49052.7 1850.34  15
   0  -1  -4 15243.5 1027.41  13
   0  -1  -4 15422.7 1093.02   2
   0   1  -4 15641.7 1129.16   2
   0   1   4 16054.2 1219.69  14
   0  -1   4 14255.0 1182.78  14
   0  -1  -5 47052.5 1933.53  13
   0   1  -5 45165.3 1537.17  13
   0  -1  -5 48380.3 2120.19   2
   0   1  -5 49081.0 2183.25   2
   0   1   5 48683.4 2322.07  14
   0  -1   5 47691.7 2287.79  14
   0   1  -6 135.440 450.284   2
   0  -1  -6 173.846 474.359   2
   0  -1  -6 124.644 412.997   3
   0  -1   6 324.077 500.781  14
   0  -1  -6 265.616 342.779  13
   0   1  -6 518.718 233.516  13
   0   1   6 486.244 579.810  14
   0  -1  -7 2829.87 753.642   3
   0   1  -7 2264.20 633.888   2
   0  -1  -7 2801.08 684.845   2
   0  -1  -7 2654.42 559.251  13
   0   1   7 3597.35 892.863  14
   0   1  -7 2966.39 449.678  13
   0  -1   7 3404.15 898.977  14
   0   1  -8 2175.53 705.759   2
   0  -1  -8 454.800 556.625   3
   0  -1  -8 1403.65 571.743   2
   0  -1  -8 1485.19 511.906  13
   0   1   8-12.1284 422.789  14
   0  -1   8 965.658 643.945  14
   0  -1  -9-73.7366 360.373   3
   0   1  -9 847.266 526.267   2
   0   1   9 681.444 625.466  14
   0  -1   9 777.293 566.106  14
   0  -1  10 11828.7 1796.85  14
   0   1  10 11359.2 1738.02  14
   0   1 -10 10170.0 1543.60   2
   0  -1 -11 656.398 269.659   4
   0   1 -11-300.024 277.198   4
   0   1 -11-74.7333 136.502  17
   0   1  11 186.126 627.487  14
   0   1  11-8.70960 164.842  16
   0  -1  11 197.219 196.542  16
   0   1 -11 315.050 232.741   7
   0  -1 -11 316.275 199.210   7
   0   1 -12 2927.91 576.549   4
   0  -1 -12 2668.53 505.983   4
   0   1 -12 3135.04 563.994  17
   0  -1 -12 2731.44 539.437  17
   0   1  12 3281.05 1048.46  14
   0  -1  12 4821.69 1268.71  14
   0  -1  12 3385.27 564.184  16
   0   1  12 2861.70 505.312  16
   0   1 -12 3476.06 553.009   7
   0  -1 -12 3627.27 551.882   7
   0  -1 -13 22899.3 1429.63   7
   0   1 -13 21308.4 1395.88   7
   0  -1  13 23213.2 2863.40  14
   0   1  13 17275.8 2473.49  14
   0   1 -13 21362.8 1464.57   4
   0  -1 -13 19616.7 1414.39   4
   0   1  13 21008.4 1375.98  16
   0   1 -13 21835.4 1393.90  17
   0  -1 -13 20152.9 1329.67  17
   0  -1  13 20033.3 1359.03  16
   0   1 -14 497.497 317.086   7
   0  -1 -14-334.672 275.094   7
   0   1  14 269.869 292.578  16
   0  -1  14 279.572 318.922  16
   0  -1 -14 594.776 382.743   4
   0  -1 -14 695.068 331.213  17
   0   1 -14 352.804 272.419  17
   0   1 -15 1899.53 537.525  17
   0  -1 -15 1620.69 441.571  17
   0  -1 -15 1826.88 473.766   7
   0   1 -15 1827.05 513.063   7
   0  -1  15 2420.92 518.589  16
   0   1  15 1519.54 501.287  16
   0  -1 -16 1113.98 414.640  17
   0   1 -16 1592.56 431.690  17
   0   1 -16 2226.46 485.935   7
   0  -1 -16 1752.97 439.061   7
   0   1  16 1672.93 467.282  16
   0  -1  16 2020.54 508.544  16
   0   1 -17 297.856 237.448  17
   0  -1 -17 940.609 320.102  17
   0   1 -17 472.974 287.796  18
   0   1  17 900.578 333.869  16
   0  -1  17 248.052 300.151  16
   0  -1 -17 615.543 353.201   7
   0  -1 -18 349.075 300.288  18
   0   1 -18 550.289 230.036  17
   0   1  18 778.975 306.417  16
   0  -1  18 855.379 311.317  16
   0  -1  18 920.172 333.785   6
   0   1 -18 34.4262 261.906  18
   0   1  19-136.604 192.063  16
   0  -1  19-241.888 177.969  16
   0  -1  19-172.152 212.031   6
   0   1  19 2.90346 207.956   6
   0   1 -19 267.653 202.527  18
   0  -1 -19-160.753 206.527  18
   0  -2   0 29804.8 1230.81  13
   0  -2   0 29232.6 1114.95   1
   0   2   0 30632.6 1115.05  15
   0  -2  -1 12562.0 905.031  13
   0   2   1 11874.4 791.280  11
   0  -2   1 12212.3 764.946  13
   0  -2   1 11993.4 636.689   1
   0   2  -1 12199.6 771.163  15
   0  -2  -2 41560.5 1686.14  13
   0   2   2 38893.5 1575.09  11
   0  -2   2 37663.2 1118.70   1
   0  -2   2 38102.2 1529.43  14
   0   2  -2 39378.9 1550.79  15
   0  -2  -3 25367.9 1416.64  13
   0   2  -3 25509.3 1400.90   2
   0  -2   3 28774.7 1512.74  14
   0   2  -3 27839.7 1495.23  15
   0   2   3 26025.6 1430.41  14
   0  -2  -4 3321.64 633.028  13
   0  -2   4 3902.36 729.547  14
   0   2  -4 4419.46 731.229   2
   0   2   4 4877.73 767.661  14
   0   2  -4 3498.79 693.355  15
   0  -2  -5 35564.3 1904.30  13
   0   2  -5 39676.3 2068.25   2
   0  -2   5 40320.9 2233.58  14
   0   2  -5 37681.4 2193.66  15
   0   2   5 39774.6 2179.28  14
   0  -2  -6 19482.5 1517.73  13
   0   2  -6 19966.9 1625.64   2
   0  -2   6 22608.0 1877.92  14
   0   2   6 20185.6 1723.40  14
   0   2  -7 11733.2 914.499  13
   0  -2  -7 10662.1 1209.08  13
   0   2  -7 11526.1 1347.86   2
   0  -2  -7 10924.1 1351.87   3
   0   2   7 9206.25 1328.43  14
   0  -2   7 8423.35 1266.42  14
   0  -2  -8 20198.8 1689.85  13
   0   2  -8 21682.4 1985.81   2
   0  -2  -8 19636.1 1921.32   3
   0   2   8 19134.0 1985.58  14
   0  -2   8 19796.2 2043.73  14
   0  -2  -9 29754.4 2507.12   3
   0   2  -9 26029.7 2292.98   2
   0  -2   9 26113.3 2524.68  14
   0   2   9 24042.0 2342.93  14
   0  -2  10 1473.06 707.869  14
   0   2  10 358.101 544.994  14
   0  -2 -10 606.073 545.510   3
   0   2 -10 313.329 296.164   2
   0  -2 -11 661.404 298.615   4
   0   2 -11 221.274 286.348   4
   0  -2 -11 996.664 368.439  17
   0   2 -11 728.823 300.898  17
   0   2  11 104.271 233.973  14
   0  -2  11 844.871 289.323  16
   0   2  11 348.777 177.979  16
   0  -2 -11 904.642 260.753   7
   0   2 -11 771.173 304.567   7
   0  -2 -12 2252.80 496.561   4
   0   2 -12 1677.15 451.392   4
   0  -2 -12 2157.21 497.798  17
   0   2 -12 1890.46 478.775  17
   0   2  12 2962.60 1004.59  14
   0  -2  12 2482.10 997.554  14
   0   2  12 2094.91 428.195  16
   0  -2  12 2190.75 469.173  16
   0   2 -12 1595.18 396.633   7
   0  -2 -12 2258.38 496.122   7
   0  -2 -13 1579.96 490.784   4
   0   2 -13 1623.24 453.446  17
   0  -2 -13 2031.57 437.338  17
   0  -2  13 2966.08 1102.74  14
   0   2  13 2794.03 1085.75  14
   0  -2  13 1715.24 473.614  16
   0   2  13 2085.61 462.644  16
   0  -2 -13 1982.33 438.376   7
   0   2 -13 1678.54 452.480   7
   0  -2 -14 4228.72 670.143   7
   0   2 -14 4504.31 723.057   7
   0  -2 -14 3236.03 682.923   4
   0  -2  14 3808.90 659.568  16
   0   2 -14 4465.77 675.728  17
   0   2  14 3745.88 641.572  16
   0  -2 -14 3953.18 636.727  17
   0   2 -15 832.103 390.994   7
   0  -2 -15 1038.49 367.548   7
   0  -2  15 702.943 365.236  16
   0   2  15 264.566 324.596  16
   0  -2 -15 183.105 356.788   4
   0   2 -15 379.699 358.476  17
   0  -2 -15-26.6698 226.436  17
   0   2  16-4.41094 312.240  16
   0  -2  16-230.401 274.356  16
   0  -2 -16 320.882 301.341   7
   0   2 -16-16.3660 218.106  17
   0   2 -16-12.6580 264.126  18
   0  -2 -16 342.009 301.829  17
   0   2  17-85.7940 288.380  16
   0  -2  17 275.747 291.472  16
   0  -2 -17 247.910 292.904   7
   0  -2  17 374.749 276.722   6
   0  -2 -17-35.6796 133.562  17
   0   2 -17 293.582 236.217  18
   0   2 -17 154.705 211.798  17
   0   2 -18 414.637 293.464  18
   0  -2 -18 247.798 277.415  18
   0   2 -18 393.159 189.630  17
   0   2  18 185.687 244.279  16
   0  -2  18 634.838 283.061  16
   0  -2  18 291.993 232.390   6
   0  -2 -18 82.4998 193.273   7
   0   2 -19 1179.85 297.367   9
   0  -2  19 1355.51 327.538  16
   0   2  19 1218.79 313.582  16
   0   2  19 1268.79 328.020   6
   0  -2  19 1993.21 333.740   6
   0  -2 -19 773.224 282.345  18
   0   2 -19 1014.66 291.279  18
   0  -3   0 153.541 413.311  13
   0  -3   0 96.1942 264.684   1
   0   3   0 216.970 316.854  15
   0  -3   1 93379.6 2550.27  13
   0  -3  -1 98992.6 2846.67  13
   0  -3   1 90944.1 2183.55   1
   0   3   1 95145.8 2432.58  15
   0   3  -1 94613.3 2491.20  15
   0   3   2 9219.35 944.122  11
   0  -3  -2 11179.0 1098.99  13
   0  -3   2 11192.6 923.832  13
   0  -3   2 10273.3 731.485   1
   0   3  -2 10303.8 937.454  15
   0  -3   2 11648.6 1013.65  14
   0   3   3 4954.07 777.348  11
   0  -3  -3 4511.72 805.218  13
   0  -3   3 4519.95 524.199   1
   0   3  -3 5212.37 760.439  15
   0  -3   3 5005.28 781.065  14
   0   3   4 24355.0 1739.53  11
   0  -3  -4 26495.5 1753.93  13
   0   3  -4 24801.3 1639.71   2
   0   3   4 25614.1 1693.51  14
   0   3  -4 27201.3 1762.52  15
   0  -3   4 26427.9 1752.24  14
   0  -3  -5 5341.32 906.313  13
   0   3   5 6600.79 1047.85  11
   0   3  -5 7439.83 1046.04   2
   0   3   5 6564.90 1013.64  14
   0  -3   5 8699.33 1178.29  14
   0   3  -5 6651.99 1031.86  15
   0  -3  -6 71000.6 3143.51  13
   0   3  -6 73631.6 3218.62   2
   0   3   6 75381.3 3376.25  14
   0  -3   6 72909.4 3406.36  14
   0   3  -6 72948.9 3414.49  15
   0  -3  -7 126493. 4398.43  13
   0   3  -7 132478. 4665.83   2
   0  -3   7 130428. 4965.36  14
   0   3   7 128588. 4741.59  14
   0  -3   8-90.1763 331.546  14
   0  -3  -8 731.235 499.689  13
   0   3   8 1093.96 600.295  14
   0   3  -8 579.410 572.531   2
   0  -3   9 2786.58 1002.24  14
   0  -3  -9 3273.65 821.367  13
   0   3   9 1971.37 779.804  14
   0  -3  -9 2273.37 830.798   3
   0   3  -9 3177.41 862.709   2
   0  -3  10-451.916 423.176  14
   0   3  10 1627.99 753.473  14
   0  -3 -10 1154.69 577.517   3
   0   3 -10 2330.78 788.235   2
   0   3 -11 1876.96 845.022   2
   0  -3 -11 2538.31 530.568   4
   0  -3 -11 2403.03 454.231  17
   0   3 -11 2727.74 507.071  17
   0   3  11 2873.13 956.901  14
   0   3  11 991.778 782.789  11
   0  -3  11 3497.10 1029.50  14
   0  -3  11 2776.36 503.741  16
   0   3  11 2242.19 437.396  16
   0  -3 -11 2739.64 484.088   7
   0   3 -11 3272.55 561.550   7
   0  -3 -12 1.58233 283.122   4
   0  -3 -12 308.182 273.170  17
   0   3 -12 294.584 314.453  17
   0   3  12 468.537 457.667  11
   0   3  12-937.123 678.572  14
   0  -3  12 804.460 718.017  14
   0  -3  12 178.468 270.754  16
   0   3  12 420.698 263.079  16
   0   3 -12 565.470 323.982   7
   0  -3 -12 13.9781 201.544   7
   0  -3 -13 760.751 388.096   4
   0  -3 -13 1547.88 470.866  17
   0   3 -13 977.231 390.314  17
   0   3  13 853.640 664.645  11
   0   3  13 901.433 376.473  16
   0  -3  13 641.786 324.345  16
   0  -3 -13 976.177 319.525   7
   0   3 -13 551.481 350.038   7
   0   3 -14 1199.62 423.217   7
   0  -3 -14 2374.50 520.429   7
   0  -3  14 1612.48 464.820  16
   0   3  14 2070.24 499.783  16
   0  -3 -14 1809.42 512.303   4
   0   3 -14 1254.27 434.083  17
   0  -3 -14 1337.47 378.216  17
   0  -3 -15 1499.26 432.394   7
   0   3  15 1470.29 458.295  16
   0  -3  15 1089.69 422.137  16
   0  -3 -15 1138.80 441.649   4
   0   3 -15 1326.47 439.589  17
   0  -3 -15 1386.06 393.959  17
   0   3  16 1626.21 479.057  16
   0  -3  16 1185.51 401.760  16
   0  -3  16 1501.41 450.271   6
   0  -3 -16 1405.30 431.776   7
   0  -3 -16 1052.28 358.224  17
   0   3 -16 903.364 390.385  18
   0   3 -16 800.054 354.635  17
   0   3 -17 64.9527 282.053  18
   0  -3  17 245.957 249.867  16
   0   3  17 276.092 245.699  16
   0  -3 -17 154.100 268.823   7
   0  -3  17-193.184 274.514   6
   0   3 -17 354.125 276.979  17
   0   3 -18-47.1676 179.822  18
   0  -3 -18-166.715 255.733  18
   0   3 -18 181.340 178.852  17
   0  -3  18-153.555 225.666  16
   0   3  18 284.235 247.590  16
   0  -3 -18 131.722 210.395   7
   0  -3  18 387.143 236.811   6
   0   3 -19 501.182 207.453   9
   0  -3  19 553.630 194.224  16
   0   3  19 57.3949 174.595  16
   0   3  19 280.882 235.339   6
   0   3 -19-257.599 150.581  18
   0  -3 -19 49.8605 195.842  18
   0  -4   0 1389.32 574.836  13
   0  -4   0 575.654 466.749   1
   0   4   0 988.330 436.852  15
   0  -4   1 1424.97 503.734  13
   0  -4  -1 1459.92 626.317  13
   0  -4   1 1528.74 441.091   1
   0  -4  -1 1525.27 593.508   1
   0   4  -1 1351.27 470.180  15
   0   4   1 1565.56 484.479  15
   0  -4  -2 79212.9 3051.98  13
   0  -4   2 71258.5 2609.00  13
   0  -4   2 73000.1 2174.21   1
   0   4  -2 72278.5 2607.62  15
   0   4   2 72142.1 2575.13  15
   0   4   3 3811.79 827.991  11
   0  -4  -3 3873.13 840.903  13
   0  -4   3 4159.59 569.883   1
   0  -4   3 4181.57 796.706  14
   0   4  -3 4600.61 799.635  15
   0  -4  -4 1848.46 704.236  13
   0   4   4 1583.56 692.765  11
   0  -4   4 2226.76 720.563  14
   0  -4   4 1125.07 364.172   1
   0   4  -4 1104.84 567.507  15
   0  -4  -5 18039.7 1706.14  13
   0   4   5 17184.6 1685.95  11
   0   4  -5 19224.1 1696.39   2
   0   4  -5 17004.9 1647.58  15
   0  -4   5 19961.4 1780.62  14
   0   4   6 71352.6 3534.71  11
   0  -4  -6 75586.9 3538.85  13
   0   4  -6 77018.6 3571.24   2
   0  -4   6 76654.3 3631.24  14
   0   4  -6 66178.2 3338.44  15
   0   4  -7 278.920 600.701   2
   0  -4   7 48.4354 589.141  14
   0   4   7 545.854 583.707  11
   0  -4  -7 768.709 488.294  13
   0   4  -8 1063.97 581.446   2
   0  -4   8-3.73967 254.461  14
   0  -4  -8 156.675 279.995  13
   0   4   8 700.370 434.624  11
   0   4  -9-722.058 588.164   2
   0  -4   9-607.738 534.389  14
   0  -4  -9 438.861 377.129  13
   0   4   9 232.026 469.627  11
   0   4  10 9967.46 875.538  16
   0   4  10 7857.23 1544.22  11
   0  -4  10 11032.7 1776.14  14
   0   4 -10 10166.4 1642.90   2
   0  -4 -10 10307.1 1676.45   3
   0   4 -10 10047.7 880.349   7
   0   4 -11 9064.86 903.351  17
   0  -4 -11 7915.18 801.953  17
   0  -4  11 7666.30 820.424  16
   0   4  11 7318.41 780.799  16
   0  -4  11 8658.18 1721.70  14
   0   4  11 8053.55 1635.91  11
   0  -4 -11 7097.82 784.140   7
   0   4 -11 7723.77 797.834   7
   0  -4 -11 7683.87 866.374   4
   0   4 -11 6708.77 1480.19   2
   0  -4 -12 1722.81 476.464   4
   0   4 -12 2628.08 536.224  17
   0  -4 -12 1699.58 423.756  17
   0   4  12 1581.24 906.427  11
   0  -4  12 2624.35 969.955  14
   0   4  12 1849.01 422.191  16
   0  -4  12 2481.65 508.967  16
   0  -4 -12 1626.00 401.209   7
   0   4 -12 1417.37 411.943   7
   0  -4 -13 754.738 306.967   4
   0  -4 -13 1189.69 338.068  17
   0   4 -13 513.218 329.505  17
   0  -4  13 1016.57 836.604  14
   0   4  13 511.191 621.563  11
   0   4  13 620.549 327.081  16
   0  -4  13 850.189 305.241  16
   0  -4 -13 853.346 347.455   7
   0  -4 -14 2073.98 455.665   7
   0   4  14 1256.22 445.360  16
   0  -4  14 2422.15 537.528  16
   0  -4 -14 1525.93 463.051   4
   0  -4 -14 2069.85 498.113  17
   0   4 -14 2400.09 548.153  18
   0   4 -14 1646.06 462.011  17
   0  -4 -15 2471.82 544.222   7
   0  -4  15 2795.28 510.862   6
   0   4 -15 2457.15 535.765  18
   0   4 -15 2612.91 531.055  17
   0  -4 -15 2500.84 490.653  17
   0   4  15 2997.95 570.783  16
   0  -4  15 2597.33 572.393  16
   0  -4 -15 2414.71 579.200   4
   0   4 -16 637.951 326.775  18
   0  -4  16 1073.42 391.188  16
   0   4  16 889.538 395.523  16
   0  -4  16 1118.71 371.797   6
   0  -4 -16 1262.03 410.656   7
   0   4 -16 848.929 343.217  17
   0   4 -17 478.777 246.713  18
   0   4 -17 84.3896 192.239  17
   0   4  17 549.215 301.566  16
   0  -4  17-7.11601 214.667  16
   0  -4  17 723.762 268.886   6
   0  -4 -17 293.930 234.996   7
   0   4 -18-153.420 168.100  18
   0   4 -18-363.249 238.774   9
   0  -4 -18-335.361 266.991  18
   0   4 -18-217.836 170.615  17
   0  -4  18-87.3588 192.770  16
   0   4  18 199.552 242.225  16
   0  -4 -18 252.723 184.204   7
   0   4 -19 865.693 245.418   9
   0   4  19 881.672 212.227  16
   0   4  19 615.447 251.560   6
   0  -4 -19 427.786 217.853  18
   0  -5   0 36.2394 490.492  13
   0  -5   0 218.771 319.456   1
   0   5   0 171.326 314.126  15
   0  -5   1 6879.52 1043.00  13
   0  -5  -1 7462.89 1140.11  13
   0  -5  -1 7263.53 1015.82   1
   0  -5   1 7935.48 897.069   1
   0   5  -1 7400.31 952.274  15
   0   5   1 7248.82 933.678  15
   0  -5  -2 463.305 589.174  13
   0  -5   2 578.501 499.406  13
   0  -5   2-392.185 316.903   1
   0  -5  -2 221.126 533.798   1
   0   5  -2 124.198 328.111  15
   0   5   2 54.4896 277.946  15
   0  -5  -3 13396.8 1519.85  13
   0  -5   3 13599.2 1064.95   1
   0   5  -3 12820.1 1323.00  15
   0   5   3 11430.6 1228.64  15
   0  -5   3 13240.9 1400.34  14
   0   5   4 15775.8 1647.80  11
   0  -5  -4 17540.5 1737.01  13
   0  -5   4 19045.1 1216.54   1
   0  -5   4 18273.4 1753.44  14
   0   5  -4 17663.3 1644.35  15
   0   5   5-381.922 648.728  11
   0  -5  -5 326.437 623.876  13
   0  -5   5-24.5105 507.011  14
   0   5  -5 138.837 632.740   2
   0   5  -5 122.020 502.927  15
   0  -5  -6 10494.5 1468.01  13
   0   5   6 14319.0 1697.89  11
   0   5  -6 12306.8 1632.01   2
   0  -5   6 11183.5 1545.34  14
   0   5  -6 12223.9 1576.66  15
   0   5   7-690.214 583.482  11
   0  -5  -7 580.890 530.237  13
   0  -5   7-49.4676 537.803  14
   0   5  -7 731.412 611.670   2
   0   5  -7 90.1807 546.086  15
   0   5   8 13292.9 1811.14  11
   0  -5  -8 13780.8 1724.38  13
   0   5  -8 15246.6 1922.42   2
   0  -5   8 12288.8 1909.15  14
   0   5   9 5584.08 1277.65  11
   0  -5   9 7961.33 1475.35  14
   0  -5  -9 5380.70 1115.14  13
   0   5  -9 7257.51 1371.19   2
   0   5 -10-559.954 649.137   2
   0   5 -10 324.109 229.971  17
   0  -5 -10 1.24371 196.072  17
   0   5  10-462.865 779.512  11
   0  -5  10 292.921 598.339  14
   0  -5  10 452.416 281.969  16
   0  -5 -10 432.465 234.722   7
   0  -5 -11 156.277 201.828   4
   0   5 -11 395.533 671.623   2
   0   5  11 1000.31 609.697  11
   0  -5  11 352.855 579.478  14
   0  -5 -11 645.951 266.010  17
   0   5 -11 517.781 340.375  17
   0   5  11-251.059 204.877  16
   0  -5  11 128.455 199.374  16
   0  -5 -11 174.654 149.731   7
   0   5 -12 6894.22 797.872  18
   0   5  12 6897.40 821.985  16
   0  -5 -12 6546.64 770.155  17
   0  -5  12 6275.21 787.147  16
   0   5 -12 7383.59 863.277  17
   0   5  12 7251.92 1601.78  11
   0  -5  12 5648.12 1441.47  14
   0  -5 -12 6743.18 785.789   7
   0  -5 -12 8688.03 2044.69   1
   0  -5 -12 6366.19 827.391   4
   0  -5 -13 119.641 257.119   7
   0   5  13 431.001 328.685  16
   0  -5  13 828.125 348.248  16
   0  -5 -13 638.001 375.738   4
   0   5 -13 383.422 327.195  17
   0  -5 -13 669.266 332.169  17
   0   5 -13 277.223 220.202  18
   0  -5 -14 1872.87 479.115   7
   0   5 -14 1215.37 464.406  17
   0   5 -14 1414.92 449.660  18
   0  -5 -14 1607.56 425.043  17
   0   5  14 1299.07 444.034  16
   0  -5  14 1661.77 441.136  16
   0  -5 -14 1556.12 463.768   4
   0  -5 -15 1392.26 414.605   7
   0   5 -15 986.679 335.131  18
   0  -5 -15 1141.43 369.661  17
   0   5 -15 360.332 348.594  17
   0   5  15 985.716 389.845  16
   0  -5  15 1603.96 462.910  16
   0  -5 -15 1046.69 392.329   4
   0   5 -16 247.699 203.388  18
   0   5 -16 468.669 322.856   9
   0  -5  16 670.479 319.156  16
   0   5  16 401.079 289.719  16
   0  -5 -16 12.4639 217.975   7
   0   5 -16 708.411 329.750  17
   0   5 -17-76.3532 273.151   9
   0   5  17 139.541 235.883  16
   0  -5  17-295.539 235.765  16
   0  -5 -17 184.766 257.518   7
   0   5 -17-22.5151 185.124  17
   0   5 -18 326.126 254.913   9
   0  -5 -18 279.635 219.834  18
   0   5 -18 658.798 236.026  17
   0  -5  18 873.654 265.022  16
   0   5  18 435.287 238.422  16
   0  -5 -18 355.899 228.447   7
   0   5  19 158.505 162.844  16
   0   5  19 108.390 180.997   6
   0  -6   0 30890.1 2200.18  13
   0  -6   0 32353.8 2047.88   1
   0   6   0 29799.3 1959.02  15
   0  -6  -1 2445.68 787.145  13
   0  -6   1 3584.80 916.298  13
   0  -6   1 3178.94 668.203   1
   0  -6  -1 2850.16 793.188   1
   0   6   1 3618.44 721.229  15
   0   6  -1 3208.57 723.394  15
   0  -6   2 259.251 536.538  13
   0  -6  -2 166.729 597.146  13
   0  -6  -2 643.095 524.127   1
   0  -6   2-679.718 319.062   1
   0   6   2 399.781 424.652  15
   0   6  -2-61.8843 358.309  15
   0  -6  -3 47266.2 2944.15  13
   0  -6   3 43812.0 2537.87  13
   0  -6  -3 47128.2 2945.80   1
   0  -6   3 48809.1 2162.91   1
   0  -6   3 45733.8 2754.11  14
   0   6  -3 46787.1 2642.83  15
   0   6   3 47889.1 2583.70  15
   0  -6  -4 15218.3 1781.25  13
   0  -6   4 16208.2 1234.95   1
   0  -6   4 13044.2 1569.04  14
   0   6   4 15812.7 1633.21  15
   0   6  -4 16567.6 1696.40  15
   0  -6  -5 37617.2 2772.65  13
   0   6  -5 38836.4 2808.69   2
   0   6  -5 37936.9 2706.82  15
   0  -6   5 37795.9 2717.96  14
   0   6   5 41887.2 2745.19  15
   0  -6   6 629.380 732.890  14
   0   6   6 1499.84 691.162  11
   0  -6  -6 263.992 539.895  13
   0   6  -6 973.867 561.351   2
   0   6  -6-30.4418 654.252  15
   0  -6  -7 22197.0 2306.26  13
   0   6   7 21816.2 2335.98  11
   0   6  -7 21970.5 2350.42   2
   0   6  -7 21299.1 2281.93  15
   0  -6   7 22215.5 2363.48  14
   0   6   8 35159.9 3052.92  11
   0  -6  -8 39724.7 3157.30  13
   0  -6   8 39201.2 3306.00  14
   0   6  -8 40037.7 3246.50   2
   0   6  -9 2892.02 496.548  17
   0  -6   9 2548.65 1038.04  14
   0  -6  -9 2975.07 903.899  13
   0   6   9 2063.78 931.038  11
   0  -6   9 3102.56 497.976  16
   0   6  -9 4284.79 1132.56   2
   0   6 -10 29781.3 3045.42   2
   0  -6 -10 25154.7 3119.07   1
   0   6 -10 28969.2 1619.82  20
   0  -6 -10 27609.8 1495.43  17
   0   6 -10 27058.5 1539.61  17
   0  -6  10 27900.3 1537.09  16
   0  -6  10 31875.1 3263.87  14
   0   6  10 24303.2 2905.72  11
   0  -6 -11 21157.9 1365.76   7
   0  -6 -11 22234.8 3011.59   1
   0  -6 -11 21531.5 1436.66   4
   0   6 -11 24767.7 1494.55  20
   0  -6  11 23739.2 3030.88  14
   0  -6  11 21955.9 1416.29  16
   0  -6 -11 20512.5 1341.64  17
   0   6  11 20983.1 1371.75  16
   0   6 -11 23013.2 1461.38  17
   0   6  11 17542.2 2538.89  11
   0  -6 -12 18170.1 1265.09  17
   0  -6  12 17146.5 1284.83  16
   0   6 -12 17723.9 1324.21  17
   0   6  12 17217.0 1278.71  16
   0   6  12 13145.8 2485.00  11
   0  -6  12 16309.1 2514.37  14
   0  -6 -12 16844.0 1248.11   7
   0  -6 -12 16537.3 1308.55   4
   0  -6 -12 15944.3 2807.31   1
   0  -6 -13 28120.5 1612.49   7
   0  -6 -13 26042.2 1635.97   4
   0   6  13 26849.0 1605.28  16
   0  -6 -13 26540.8 1535.85  17
   0  -6  13 26460.5 1594.86  16
   0   6 -13 27719.9 1647.85  17
   0  -6 -14 1265.95 390.930   7
   0  -6 -14 1309.90 379.164  17
   0   6 -14 712.115 434.167  17
   0   6  14 991.568 422.584  16
   0  -6  14 1736.05 429.641  16
   0  -6 -14 1500.48 482.295   4
   0  -6 -15 1462.21 409.762   7
   0   6 -15 393.555 339.617  17
   0   6 -15 709.767 378.019   9
   0  -6  15 940.325 360.127  16
   0   6  15 714.977 326.491  16
   0  -6 -15 394.243 325.074   4
   0   6 -16 1116.12 435.096   9
   0  -6  16 1660.81 418.162  16
   0   6  16 1599.14 451.514  16
   0  -6 -16 1269.61 360.829   7
   0   6 -16 660.586 286.668  17
   0   6 -17 706.398 336.459   9
   0   6 -17 803.054 283.230  17
   0  -6 -17-39.6643 210.027  18
   0   6  17 645.925 279.217  16
   0  -6  17 755.944 273.909  16
   0  -6 -17 811.819 259.801   7
   0  -6  18 1264.24 275.908  16
   0   6 -18 814.174 227.865  17
   0   6  18 1133.76 320.473  16
   0   6 -18 754.944 271.450   9
   0  -7   0-199.143 539.872  13
   0  -7   0 581.920 474.468   1
   0   7   0-426.411 456.241  15
   0  -7  -1 212.648 635.421  13
   0  -7   1 446.857 545.204  13
   0  -7  -1 103.300 327.015   1
   0  -7   1 988.988 485.574   1
   0   7  -1-344.219 411.866  15
   0   7   1 37.7890 313.173  15
   0  -7  -2 3523.52 983.215  13
   0  -7   2 3177.28 927.390  13
   0  -7  -2 4039.16 999.897   1
   0  -7   2 4382.50 772.396   1
   0   7   2 4204.79 860.341  15
   0   7  -2 4269.11 950.743  15
   0  -7  -3 14956.6 1837.78  13
   0  -7   3 17444.4 1431.28   1
   0  -7  -3 16522.6 1994.51   1
   0  -7   3 14586.7 1737.23  14
   0   7   3 16469.8 1650.73  15
   0   7  -3 13151.5 1573.49  15
   0  -7  -4 8325.06 1474.59  13
   0  -7  -4 7044.68 1375.60   1
   0   7   4 7059.66 1162.31  15
   0  -7   4 6749.81 1310.62  14
   0   7  -4 7291.29 1262.89  15
   0  -7   5-1032.10 674.266  14
   0  -7  -5 311.258 698.357  13
   0  -7  -5-171.123 602.939   1
   0   7   5 387.812 408.806  15
   0   7  -5 300.529 488.203  15
   0  -7  -6 3313.47 1040.32  13
   0  -7   6 4186.16 1107.74  14
   0  -7  -6 3676.30 1217.62   1
   0   7  -6 4212.62 1117.55   2
   0   7   6 5024.24 1080.81  15
   0   7  -6 4289.99 1086.60  15
   0  -7   7 263.271 513.340  14
   0  -7  -7-463.714 673.457  13
   0   7   7 1139.38 612.593  15
   0   7  -7-1254.94 764.401  15
   0  -7  -7 239.900 460.123   1
   0   7  -7 661.346 506.114   2
   0  -7  -8 759.267 611.899  13
   0  -7   8-383.008 650.782  14
   0  -7  -8 6.26370 199.481  19
   0   7  -8 232.433 219.585   9
   0   7  -8 40.1354 197.390  17
   0   7   8-762.159 661.536  15
   0  -7  -8 1775.65 1168.04   1
   0   7  -8 1112.83 703.306   2
   0  -7  -9 5982.47 1621.69   1
   0   7  -9 4404.32 1247.18   2
   0   7   9 5088.14 681.142  21
   0   7  -9 4438.06 649.837  20
   0   7  -9 5488.62 683.067   9
   0  -7   9 5136.06 676.358  16
   0   7  -9 5209.32 709.331  17
   0   7   9 5996.29 1441.72  15
   0  -7  -9 7348.05 1422.55  13
   0  -7   9 4641.24 1418.04  14
   0  -7 -10 664.327 816.746   1
   0   7 -10 1404.43 815.148   2
   0   7  10 1308.96 388.540  21
   0   7 -10 1905.92 467.687  20
   0   7 -10 1182.03 369.948   9
   0   7 -10 1169.76 385.109  17
   0  -7 -10 892.531 402.476  17
   0  -7  10 1504.22 405.329  16
   0  -7  10 1152.39 643.071  14
   0  -7 -11 1307.38 1211.18   1
   0  -7 -11 1962.95 468.405   4
   0  -7  11 291.108 1045.03  14
   0   7 -11 1064.81 378.041  20
   0   7 -11 1946.55 450.343   9
   0   7 -11 1714.02 505.815  17
   0  -7 -11 1045.00 371.184  17
   0  -7  11 1990.81 474.113  16
   0   7  11 1986.28 514.670  16
   0  -7 -11 1882.07 432.294   7
   0   7 -12 5796.96 771.245   9
   0  -7 -12 5556.11 795.220   4
   0   7  12 5053.90 742.443  16
   0  -7  12 4907.90 713.458  16
   0  -7 -12 5843.63 772.814  17
   0   7 -12 5420.42 788.828  17
   0   7 -12 6274.95 804.048  20
   0  -7 -12 5224.72 715.570   7
   0   7 -13 102.727 251.334   9
   0  -7 -13-8.82617 170.038   7
   0   7 -13 122.687 316.842  17
   0  -7 -13-80.3049 231.771  17
   0   7  13 223.487 315.380  16
   0  -7  13 431.087 318.455  16
   0  -7 -13 142.386 263.004   4
   0   7 -14 1519.07 451.600   9
   0  -7 -14 972.476 354.809   7
   0   7 -14 862.516 444.831  17
   0   7  14 1751.79 476.633  16
   0  -7  14 1681.95 451.967  16
   0  -7 -14 1699.57 493.112   4
   0   7 -15 366.202 298.057   9
   0  -7 -15 991.356 342.890   7
   0   7 -15 104.119 288.429  17
   0   7  15 304.292 356.705  16
   0  -7  15 538.384 298.197  16
   0  -7 -15 687.423 355.028   4
   0   7 -16 579.384 284.714  17
   0  -7 -16 829.211 301.215   7
   0   7 -16 870.881 365.651   9
   0  -7  16 1067.94 332.732  16
   0   7  16 407.877 318.922  16
   0  -7 -17 254.553 188.354  18
   0   7 -17-28.1567 167.092  17
   0  -7  17 412.988 206.412  16
   0   7  17-190.439 227.695  16
   0   7 -17 145.993 189.636   9
   0   7  18 890.223 248.846  16
   0   7 -18 692.372 181.465   9
   0   7  18 821.097 281.082   6
   0  -8   0 4587.13 1086.96  13
   0  -8   0 5629.20 1110.06   1
   0   8   0 2188.88 616.498  15
   0  -8  -1 21262.1 2198.97  13
   0  -8   1 18915.0 2053.46  13
   0  -8  -1 19271.9 1980.09   1
   0  -8   1 21210.9 1883.73   1
   0   8  -1 16025.4 1763.01  15
   0   8   1 20648.1 1907.06  15
   0  -8  -2 2838.87 935.156  13
   0  -8   2 2689.97 819.952  13
   0  -8   2 4423.18 869.371   1
   0  -8  -2 2132.65 802.541   1
   0   8  -2 2572.16 776.608  15
   0   8   2 957.388 540.231  15
   0  -8  -3 820.997 773.256  13
   0  -8  -3 937.202 652.690   1
   0   8  -3 211.551 293.463  15
   0  -8   3 880.664 565.820  14
   0   8   3 871.460 391.717  15
   0  -8  -4 11960.0 1824.86  13
   0  -8  -4 10139.7 1652.16   1
   0   8   4 8486.85 1277.90  15
   0   8  -4 11195.9 1581.68  15
   0  -8   4 10680.0 1621.48  14
   0  -8   5 2184.32 844.075  14
   0  -8  -5 3003.84 972.285  13
   0  -8  -5 1585.46 770.195   1
   0   8  -5 1847.23 769.156  15
   0   8   5 2413.41 814.078  15
   0  -8  -6 126.687 534.615  13
   0   8   6-103.266 485.633  15
   0   8  -6-54.4221 123.939  15
   0  -8  -6 795.248 599.504   1
   0   8  -6 224.471 690.681   2
   0   8  -7 3790.34 1129.53   2
   0  -8  -7 3731.36 1329.56   1
   0   8   7 2446.60 515.014  21
   0  -8  -7 2631.90 478.302  19
   0   8  -7 2602.66 503.526  20
   0   8  -7 2272.57 434.385   9
   0   8  -7 3283.94 532.543  17
   0   8   7 3421.37 964.465  15
   0   8  -7 2408.38 1016.57  15
   0  -8   7 2900.00 475.082  16
   0  -8  -7 2763.29 1047.27  13
   0  -8   7 1567.62 1047.80  14
   0   8  -8 135.346 471.954   2
   0  -8  -8 1027.28 796.246   1
   0   8   8 994.198 383.826  21
   0  -8  -8 628.953 307.992  19
   0   8  -8 253.227 285.294  20
   0   8  -8 765.202 321.124   9
   0   8  -8 781.840 367.831  17
   0  -8   8 1286.08 384.793  16
   0  -8  -8 1400.19 880.374  13
   0  -8   8 214.074 807.731  14
   0  -8  -9 1574.44 1164.50   1
   0   8  -9 5308.42 1359.95   2
   0   8   9 3142.65 580.663  21
   0   8  -9 3112.47 602.455  20
   0   8  -9 3842.64 609.201   9
   0   8  -9 3802.10 656.105  17
   0  -8   9 2878.39 523.559  16
   0  -8   9 3815.17 1129.88  14
   0  -8  -9 1594.35 1090.39  13
   0   8 -10 2028.55 518.859  20
   0   8  10 760.181 355.905  21
   0   8 -10 1312.38 403.630   9
   0   8 -10 4130.94 1374.11   2
   0  -8 -10 2897.43 1208.90   1
   0   8 -10 1841.96 516.236  17
   0  -8 -10 954.927 396.011  17
   0  -8  10 1436.12 368.975  16
   0  -8  10 414.962 483.125  14
   0   8 -11 9836.52 973.895   9
   0  -8 -11 13209.1 1127.66   4
   0   8 -11 12659.6 1145.14  17
   0  -8 -11 12836.1 1075.40  17
   0  -8  11 11305.3 1057.50  16
   0   8 -11 12528.3 1144.56  20
   0   8  11 10838.8 1012.05  21
   0  -8 -11 12168.6 1048.41   7
   0   8 -12 10906.4 1050.72   9
   0  -8 -12 11347.2 1040.51   4
   0  -8 -12 13104.6 1080.77  17
   0   8  12 11394.6 1071.92  16
   0   8 -12 11347.0 1085.20  17
   0  -8  12 12430.3 1107.15  16
   0   8 -12 11025.2 1050.37  20
   0  -8 -12 12193.1 1076.47   7
   0   8 -13 3676.84 571.634  20
   0   8 -13 3730.83 624.708   9
   0  -8 -13 4304.65 676.857   7
   0   8 -13 2918.66 626.489  17
   0  -8  13 4163.76 650.279  16
   0   8  13 3081.90 596.693  16
   0  -8 -13 3758.97 602.767   4
   0   8 -14 1101.30 378.342   9
   0  -8 -14 1139.66 394.020   7
   0   8 -14 506.414 379.691  17
   0   8  14 922.888 401.499  16
   0  -8  14 1324.42 434.190  16
   0  -8 -14 1574.92 465.717   4
   0   8 -15 336.601 276.768   9
   0  -8 -15 359.775 187.262   7
   0   8 -15 338.343 283.342  17
   0  -8  15-214.964 217.333  16
   0   8  15 360.979 344.542  16
   0  -8 -15-272.089 296.090   4
   0  -8  16 542.886 241.608  16
   0  -8 -16-216.116 159.617  18
   0   8 -16 903.301 314.431  17
   0  -8 -16 433.855 227.268   7
   0   8  16 484.394 281.149  16
   0   8 -16 774.771 336.543   9
   0   8  17 445.049 235.484  16
   0  -8  17 414.474 138.416  16
   0   8 -17 725.652 233.450  17
   0   8 -17 385.048 191.628   9
   0  -9   0 403.576 601.290  13
   0  -9   0-3.39125 361.236   1
   0   9   0-1102.63 549.797  15
   0  -9   1 15650.6 2019.30  13
   0  -9  -1 17923.4 2172.60  13
   0  -9   1 19357.6 1951.34   1
   0  -9  -1 16937.1 1958.69   1
   0   9   1 14340.7 1703.78  15
   0   9  -1 16649.6 1844.25  15
   0  -9   2 2467.20 826.325  13
   0  -9  -2 1051.24 783.301  13
   0  -9  -2 1558.91 794.180   1
   0   9   2 1683.90 660.693  15
   0   9  -2 3225.07 856.457  15
   0  -9  -3 16699.6 2198.63  13
   0  -9  -3 18014.9 2244.03   1
   0  -9   3 16487.5 2164.93  14
   0   9   3 14222.5 1771.34  15
   0   9  -3 15954.0 1910.66  15
   0  -9  -4 2936.61 1058.59  13
   0  -9   4 1641.91 802.063  14
   0   9   4 1262.58 644.102  15
   0   9  -4 1433.08 748.938  15
   0  -9  -4 1627.92 814.936   1
   0  -9  -5 1087.40 803.366   1
   0   9   5 279.169 297.388  21
   0   9  -5 1168.04 430.765  20
   0  -9  -5 591.703 313.179  19
   0   9   5 519.924 226.121   9
   0   9  -5 540.447 230.594  17
   0   9  -5 1083.91 550.582  15
   0   9   5-119.633 260.925  15
   0  -9  -5 656.495 594.396  13
   0  -9  -5 555.377 265.110  12
   0  -9   5-299.598 543.114  14
   0   9  -6 7312.10 1508.37   2
   0  -9  -6 6774.37 1569.88   1
   0   9   6 7072.76 825.130  21
   0   9  -6 8633.73 909.128  20
   0  -9  -6 7804.87 831.174  19
   0   9  -6 8090.68 799.023   9
   0   9   6 7764.62 776.041   9
   0  -9   6 8451.20 819.671  16
   0   9  -6 8385.26 857.149  17
   0   9  -6 5889.30 1316.35  15
   0  -9  -6 8385.41 852.015  12
   0  -9  -6 6753.48 1537.11  13
   0  -9   6 7843.92 1523.03  14
   0  -9  -7 1381.57 350.557   5
   0   9  -7-556.539 784.917   2
   0  -9  -7 1657.90 952.522   1
   0   9  -7 1647.05 426.980  20
   0   9   7 1831.32 501.170  21
   0  -9  -7 1602.80 430.833  19
   0   9  -7 2215.37 456.115   9
   0   9  -7 2011.29 476.221  17
   0  -9   7 1714.11 425.324  16
   0   9  -7 2467.75 974.945  15
   0  -9   7 2482.04 1108.00  14
   0  -9  -7-1017.69 566.553  13
   0   9  -8-73.5936 311.295  20
   0   9   8-176.819 282.703  21
   0  -9  -8-276.691 345.490  19
   0   9  -8-119.790 263.401  17
   0  -9   8-219.156 257.268  16
   0  -9  -8-12.7857 134.938   5
   0   9  -8 666.041 827.454   2
   0  -9  -8-696.794 676.770   1
   0   9  -8-22.5938 218.780   9
   0  -9  -8-748.396 742.424  13
   0  -9   8-317.717 656.893  14
   0   9   9 332.191 355.032  21
   0   9  -9 553.290 344.603  20
   0   9  -9 326.827 295.818   9
   0  -9  -9 1313.80 782.673   1
   0   9  -9 655.760 360.934  17
   0  -9   9 294.591 232.279  16
   0  -9   9 1185.76 811.720  14
   0   9 -10 1902.84 465.508   9
   0   9 -10 2278.88 537.967  17
   0  -9 -10 2070.34 505.670  17
   0  -9  10 1284.26 449.005  16
   0   9  10 1896.30 505.555  21
   0   9 -10 2174.76 565.611  20
   0   9  11 521.889 305.451  21
   0   9 -11-278.879 314.136  20
   0   9 -11 226.417 269.669   9
   0  -9 -11 39.8570 238.003  17
   0   9 -11 259.904 359.066  17
   0  -9  11-16.5268 231.943  16
   0  -9 -11-659.532 312.615   7
   0   9  12 412.677 309.096  21
   0   9 -12 183.447 256.153  20
   0   9 -12-305.870 241.963   9
   0  -9 -12 393.507 229.263   4
   0   9 -12 157.585 328.568  17
   0  -9 -12 359.737 300.362  17
   0  -9  12 196.913 263.327  16
   0   9  12-285.702 332.476  16
   0  -9 -12 109.393 258.266   7
   0   9 -13 1736.86 428.593  20
   0   9 -13 3557.66 598.963   9
   0  -9 -13 3774.00 640.360   7
   0   9 -13 3311.69 605.605  17
   0  -9  13 3251.67 559.776  16
   0   9  13 3180.96 624.130  16
   0  -9 -13 2745.40 561.374   4
   0   9 -14 1354.05 428.826   9
   0  -9 -14 697.190 338.270   7
   0   9 -14 958.076 370.150  17
   0  -9  14 726.317 326.159  16
   0   9  14 675.610 367.267  16
   0  -9 -14 898.181 323.186   4
   0   9 -15 615.150 311.139  17
   0  -9  15 1027.12 288.837  16
   0  -9 -15 1296.16 330.663   7
   0   9  15 1165.25 392.488  16
   0   9 -15 478.913 295.545   9
   0   9  16 2.87388 205.922  16
   0  -9  16-278.524 181.284  16
   0   9 -16 116.785 187.485  17
   0   9 -16 18.1043 191.746   9
   0   9  17 50.0052 167.876  16
   0   9 -17 1.95848 114.547  17
   0 -10   0 3419.94 1033.58  13
   0 -10   0 1693.29 815.619   1
   0  10   0 3470.95 943.554  15
   0 -10  -1 6145.11 1433.21  13
   0 -10   1 5153.60 1262.12  13
   0  10  -1 5004.57 1093.45  15
   0  10   1 4930.24 1114.52  15
   0 -10  -1 4529.25 1171.45   1
   0 -10  -2 293.293 385.275   1
   0  10   2 44.9462 243.119  21
   0  10  -2 53.7810 250.878  20
   0 -10  -2-173.182 256.445  19
   0  10   2-484.992 394.397  15
   0 -10   2 207.042 532.633  14
   0  10  -2-918.108 672.251  15
   0 -10  -2 990.190 313.904  12
   0 -10  -2-870.374 593.307  13
   0 -10  -3 4172.57 1116.36   1
   0  10   3 5110.74 698.264  21
   0  10  -3 5529.78 722.386  20
   0 -10  -3 4825.01 629.509  19
   0  10  -3 5188.13 651.628   9
   0  10   3 4682.93 608.613   9
   0  10  -3 4316.30 629.383  17
   0 -10   3 5523.54 647.402  16
   0  10  -3 5023.88 1145.35  15
   0 -10   3 5744.66 1308.17  14
   0 -10  -3 3714.25 1261.29  13
   0 -10  -3 5069.72 677.881  12
   0 -10  -4-31.5464 613.809   1
   0  10  -4 230.680 344.334  20
   0  10   4-76.9524 165.946  21
   0 -10  -4 299.726 286.322  19
   0  10   4-187.193 205.759   9
   0  10  -4 162.603 173.744   9
   0 -10   4 26.0466 153.860  16
   0  10  -4 46.4939 144.808  17
   0  10  -4-228.678 282.213  15
   0 -10   4-386.247 543.209  14
   0 -10  -4-393.644 529.746  13
   0 -10  -4-133.158 185.731  12
   0  10  -5-1035.12 809.089   2
   0 -10  -5 1418.88 759.976   1
   0  10   5 1040.70 419.833  21
   0  10  -5 901.637 359.427  20
   0 -10  -5 685.634 383.236  19
   0  10  -5 327.183 164.286   9
   0  10   5 352.991 233.561   9
   0 -10   5 221.174 231.947  16
   0  10  -5 1380.76 406.135  17
   0  10  -5-131.301 254.332  15
   0 -10  -5 444.905 255.362  12
   0 -10   5 1424.57 745.213  14
   0 -10  -5 611.125 691.321  13
   0  10  -6 17029.0 2471.45   2
   0 -10  -6 13862.3 2321.17   1
   0  10  -6 15634.1 1259.25  20
   0  10   6 15552.1 1245.71  21
   0 -10  -6 15106.1 1168.69  19
   0  10  -6 15402.8 1146.84   9
   0  10  -6 13698.5 1112.18  17
   0 -10   6 14452.2 1094.89  16
   0 -10   6 15384.7 2181.02  14
   0  10  -6 14997.0 2157.27  15
   0 -10  -6 16785.3 1207.62  12
   0 -10  -6 16840.3 2425.26  13
   0 -10  -7 513.466 288.565   5
   0 -10  -7-425.526 756.778   1
   0  10  -7-134.449 232.155   2
   0  10   7-164.092 327.920  21
   0  10  -7 999.961 404.556  20
   0 -10  -7 234.386 352.669  19
   0  10  -7 295.963 268.636   9
   0  10  -7 186.764 284.564  17
   0 -10   7 921.634 310.985  16
   0  10  -7 585.517 614.419  15
   0 -10  -7 796.855 1007.85  13
   0 -10   7 472.330 713.198  14
   0  10   8 350.676 374.594  21
   0  10  -8 370.580 361.838  20
   0 -10  -8 383.961 352.008  19
   0 -10   8 547.629 247.106  16
   0  10  -8 524.922 311.273  17
   0  10  -8-178.121 513.139   2
   0 -10  -8 451.206 307.947   5
   0 -10  -8-408.743 544.369   1
   0 -10   8-81.6781 629.684  14
   0 -10  -8 369.238 474.226  13
   0  10  -8 361.638 256.825   9
   0  10  -9-22.7097 186.827   9
   0  10  -9 2870.07 1066.31   2
   0 -10   9 586.182 273.384  16
   0  10  -9 135.720 307.798  17
   0  10  -9 718.899 370.151  20
   0  10   9 981.611 471.637  21
   0 -10  -9 2433.60 1021.73  13
   0  10  10 1300.55 435.788  21
   0  10 -10 734.179 395.332  20
   0 -10  10 1791.82 469.267  16
   0  10 -10 1173.27 447.484  17
   0 -10 -10 1612.26 475.345  17
   0  10 -10 1427.76 418.905   9
   0 -10 -11 431.101 258.758  17
   0 -10  11 329.385 303.267  16
   0  10 -11 480.323 368.833  17
   0  10 -11 6.01946 194.401   9
   0  10  11 516.818 335.282  21
   0  10 -11 38.7660 269.172  20
   0 -10 -11-315.987 283.137   7
   0  10  12 473.799 347.758  21
   0  10 -12 604.790 298.297  20
   0 -10  12 793.696 346.542  16
   0  10 -12 222.439 317.589  17
   0  10 -12 505.103 260.816   9
   0  10  12 596.617 409.811  16
   0 -10 -12 127.974 257.090   7
   0  10 -13 379.061 293.129  20
   0  10 -13 642.789 331.769   9
   0  10  13 667.537 377.808  16
   0 -10 -13 140.612 283.715   7
   0  10 -13 503.683 357.935  17
   0 -10  13 412.788 287.788  16
   0  10 -14 1944.66 447.623   9
   0  10  14 2567.88 513.002  16
   0 -10 -14 2507.28 452.527   7
   0  10 -14 2920.43 552.317  17
   0 -10  14 3319.24 510.146  16
   0  10 -15 1313.40 354.391  17
   0 -10  15 1010.53 285.417  16
   0  10  15 2142.09 420.806  16
   0  10 -15 1581.56 375.718   9
   0  10  16 118.624 181.647  16
   0  10 -16 78.9426 154.912   9
   0 -11   0 125.917 239.959  19
   0  11   0-193.960 126.727   9
   0 -11   0 522.620 276.857  16
   0  11   0-113.507 279.986  20
   0  11   0-180.910 139.002  21
   0 -11   0-543.681 519.673  13
   0  11   1 3241.13 571.904  21
   0  11  -1 3328.11 568.950  21
   0  11   1 3464.92 615.655  20
   0  11  -1 3350.90 601.137  20
   0 -11  -1 3321.66 585.868  19
   0 -11   1 3369.12 523.644  19
   0  11   1 2843.23 482.326   9
   0  11  -1 3146.93 504.813   9
   0 -11   1 2903.33 526.722  16
   0 -11   1 1878.06 761.505  13
   0 -11  -1 3240.49 1116.95  13
   0 -11  -1 3748.50 1252.33   1
   0 -11  -2 509.212 771.938   1
   0  11   2 1002.44 363.353  20
   0  11   2 976.679 309.025  21
   0  11  -2 615.378 327.686  21
   0  11  -2 1159.49 435.363  20
   0 -11  -2 798.177 354.009  19
   0 -11   2 859.513 338.404  19
   0  11  -2 745.748 277.842   9
   0  11   2 449.771 209.595   9
   0 -11   2 683.534 280.880  16
   0 -11   2 1822.56 877.136  14
   0  11  -2 2533.91 832.691  15
   0 -11  -2 949.369 609.051  13
   0 -11  -2 861.668 339.378  12
   0 -11  -3 898.809 712.943   1
   0  11  -3 51.6487 319.411  20
   0  11   3 108.334 252.262  21
   0 -11  -3-138.736 245.908  19
   0  11   3-158.020 164.738   9
   0  11  -3-3.98482 205.344   9
   0 -11   3 54.3268 158.041  16
   0  11  -3 599.359 548.496  15
   0 -11   3-313.366 642.076  14
   0 -11  -3-32.4637 266.436  12
   0 -11  -3 1127.16 828.848  13
   0 -11  -4-999.369 619.798   1
   0  11  -4 59.2266 291.497  20
   0  11   4 291.780 240.806  21
   0 -11  -4 122.855 290.516  19
   0  11   4 178.276 195.120   9
   0  11  -4 297.835 202.138   9
   0 -11   4 257.854 229.022  16
   0  11  -4 670.344 673.596  15
   0 -11  -4 752.372 761.179  13
   0 -11  -4-716.673 350.162  12
   0 -11   4-328.794 419.196  14
   0 -11  -5 184.848 347.111   1
   0  11  -5 23.0986 367.985   2
   0  11   5 449.376 374.451  21
   0  11  -5-181.682 346.779  20
   0 -11  -5 230.515 306.997  19
   0  11   5 71.7437 202.417   9
   0  11  -5 847.369 320.263   9
   0  11  -5 127.256 291.193  17
   0 -11   5 473.450 218.462  16
   0  11  -5 342.287 526.524  15
   0 -11  -5 123.063 254.817  12
   0 -11   5 320.975 570.171  14
   0 -11  -5 1282.08 1055.18  13
   0 -11  -6 12194.0 2243.90   1
   0  11  -6 8723.13 1900.23   2
   0  11   6 9562.87 1026.61  21
   0  11  -6 9208.05 1006.30  20
   0 -11  -6 9291.76 986.409  19
   0  11  -6 9303.57 912.790   9
   0  11  -6 9210.19 971.970  17
   0 -11   6 8979.26 892.344  16
   0  11  -6 8317.55 1745.92  15
   0 -11   6 9320.28 1963.32  14
   0 -11  -6 8796.16 1944.13  13
   0  11  -7 7777.47 1759.05   2
   0 -11  -7 3513.08 1284.63   1
   0  11   7 7703.27 956.724  21
   0  11  -7 6286.38 864.082  20
   0 -11  -7 6282.13 833.300  19
   0  11  -7 6920.63 809.813   9
   0  11  -7 6705.99 858.555  17
   0 -11   7 6360.15 781.039  16
   0 -11  -7 7371.39 836.010   5
   0 -11   7 6866.71 1714.68  14
   0 -11  -7 8621.25 1989.36  13
   0 -11  -8 532.547 438.036  19
   0  11  -8 561.210 377.389  17
   0 -11   8 249.769 246.949  16
   0  11   8 873.056 485.479  21
   0  11  -8 678.518 351.684  20
   0 -11  -8 676.020 315.291   5
   0  11  -8 780.930 348.335   9
   0  11  -9 3763.60 696.524  20
   0  11   9 4943.26 750.763  21
   0  11  -9 3672.49 669.069  17
   0 -11   9 5280.83 718.738  16
   0  11  -9 4834.88 692.692   9
   0  11 -10 178.186 308.364  20
   0  11  10 231.166 292.140  21
   0 -11 -10 77.0538 152.662  17
   0  11 -10 200.813 366.092  17
   0 -11  10 247.674 167.526  16
   0  11 -10 719.932 340.448   9
   0  11 -11 427.782 371.217  17
   0 -11  11 559.095 269.657  16
   0  11 -11 141.332 224.552   9
   0  11 -11-202.485 292.333  20
   0  11  11-321.356 284.611  21
   0 -11 -11 87.1305 286.205   7
   0  11  12-241.742 280.039  21
   0  11 -12 198.850 276.273  20
   0  11 -12 299.933 361.918  17
   0 -11  12-579.146 282.929  16
   0  11 -12-93.6561 229.013   9
   0  11  12 178.702 307.956  16
   0 -11 -12 369.107 307.053   7
   0  11 -13 266.266 229.781  20
   0  11 -13 224.520 267.152   9
   0  11  13-3.72955 274.654  16
   0 -11 -13 121.518 222.823   7
   0 -11  13 697.902 296.682  16
   0  11 -13 349.356 295.330  17
   0  11 -14-90.6724 241.871  17
   0 -11  14 8.84039 134.208  16
   0  11  14-173.285 264.442  16
   0  11 -14 42.9516 198.109   9
   0  11  15-139.554 197.336  16
   0  11 -15 13.3345 161.403   9
   0  11  16 345.013 164.404  16
   0 -12   0 3763.01 630.744  19
   0  12   0 3079.68 567.653   9
   0  12   0 3814.78 614.005  21
   0  12   0 3636.58 638.936  20
   0  12   1 39120.6 1917.13  20
   0  12   1 40745.9 1988.88  21
   0  12  -1 40429.7 1990.56  20
   0  12  -1 42253.8 1970.35  21
   0 -12  -1 40453.5 1912.80  19
   0 -12   1 41078.3 1903.06  19
   0  12  -1 37749.1 1780.29   9
   0  12   1 37575.6 1784.20   9
   0 -12   1 38871.0 1843.65  16
   0 -12   1 38368.4 3592.64  14
   0 -12  -1 36260.5 3584.23  13
   0 -12  -1 40155.6 1923.16  12
   0  12  -2 1315.47 391.210  21
   0  12   2-123.748 231.797  20
   0  12   2 953.595 373.307  21
   0  12  -2 780.783 375.030  20
   0 -12  -2 724.122 378.398  19
   0 -12   2 243.950 268.755  19
   0  12   2 123.464 236.717   9
   0  12  -2 176.099 258.242   9
   0 -12   2-248.776 245.146  16
   0 -12   2-1086.85 674.903  14
   0 -12  -2 2045.97 1099.07  13
   0 -12  -2 784.613 308.479  12
   0  12   3 854.060 413.573  21
   0  12  -3 1122.73 408.381  20
   0 -12  -3 1269.51 406.010  19
   0 -12   3 617.301 373.344  19
   0  12  -3 1200.07 400.936   9
   0  12   3 603.477 296.948   9
   0 -12   3 514.028 246.230  16
   0 -12   3 2511.32 1214.37  14
   0 -12  -3 878.945 398.962  12
   0 -12  -3 2411.34 907.057  13
   0  12   4 1456.83 486.440  21
   0  12  -4 1761.53 473.688  20
   0 -12  -4 1275.63 493.461  19
   0  12   4 1509.95 417.945   9
   0  12  -4 1286.70 359.573   9
   0 -12   4 1612.94 406.513  16
   0 -12  -4 1274.51 832.812   1
   0  12  -4-1011.54 722.453   2
   0 -12  -4 1177.11 424.459  12
   0 -12   4 528.470 502.763  14
   0 -12  -4 639.796 999.523  13
   0  12  -5 7559.82 928.786  20
   0  12   5 8282.89 990.620  21
   0 -12  -5 8174.55 932.299  19
   0  12   5 7790.93 856.205   9
   0  12  -5 8050.55 877.329   9
   0 -12   5 8208.45 875.922  16
   0 -12  -5 8523.42 1830.41   1
   0  12  -5 4629.12 1368.09   2
   0 -12  -5 5778.51 1595.85  13
   0 -12   5 5848.75 1582.65  14
   0 -12  -5 8674.44 935.420  12
   0 -12  -6 166.998 368.755  19
   0  12  -6-63.5971 181.794   9
   0 -12   6 184.160 203.257  16
   0 -12  -6 624.728 339.812   5
   0  12   6-74.9911 363.737  21
   0  12  -6-567.339 417.839  20
   0 -12  -7 4550.73 782.887  19
   0  12  -7 4595.33 689.999   9
   0 -12   7 5454.03 745.482  16
   0  12  -7 5149.98 820.122  20
   0  12   7 5277.91 825.274  21
   0 -12  -7 5074.21 743.497   5
   0 -12  -8 2828.62 632.643  19
   0 -12   8 2444.16 533.196  16
   0  12  -8 2534.67 591.732  17
   0  12  -8 1701.88 433.002   9
   0  12  -8 2352.28 595.482  20
   0  12   8 2697.13 640.708  21
   0 -12  -8 1950.97 435.390   5
   0  12  -9-42.8021 310.615  17
   0 -12   9 391.884 280.732  16
   0  12  -9 2.91157 199.554   9
   0  12   9-420.214 378.649  21
   0  12  -9-549.800 375.350  20
   0  12 -10 1208.87 522.775  17
   0 -12  10 1932.33 465.539  16
   0  12 -10 2059.80 475.446   9
   0  12  10 1271.22 476.382  21
   0  12 -10 1303.01 449.102  20
   0  12  11 122.587 276.012  21
   0  12 -11 280.275 309.669  20
   0 -12  11 292.776 221.535  16
   0  12 -11-306.610 303.059  17
   0  12 -11 243.454 252.903   9
   0  12  11 52.6285 339.770  16
   0 -12 -11-207.710 282.320   7
   0  12  12 564.647 294.895  21
   0  12 -12 336.418 281.334  20
   0 -12  12 456.205 240.347  16
   0  12 -12 1102.34 332.021   9
   0  12  12 836.670 377.451  16
   0 -12 -12 919.158 305.675   7
   0  12 -13 280.372 231.792   9
   0  12  13 338.517 282.929  16
   0  12 -13 165.737 218.807  20
   0 -12  13 14.9811 127.496  16
   0  12  14 841.503 317.802  16
   0  12 -14 706.297 221.118   9
   0  12  15 70.2209 129.689  16
   0  13   0 56.6078 257.530  20
   0  13   0 444.192 320.495  21
   0  13   0-27.0007 190.594   9
   0 -13   0 114.931 356.710  19
   0 -13   0 33.9767 702.490  14
   0 -13   0-830.734 425.627  12
   0  13  -1 2235.04 496.196  21
   0  13  -1 1609.26 516.820  20
   0  13   1 1500.81 457.213  21
   0  13   1 1313.56 423.319  20
   0 -13  -1 1335.90 515.106  19
   0 -13   1 1649.93 482.951  19
   0  13  -1 1873.51 432.041   9
   0  13   1 1888.12 461.306   9
   0 -13   1 147.382 607.147  14
   0 -13  -1 1469.89 508.614  12
   0 -13  -2 9915.16 1009.19  19
   0 -13   2 9774.12 984.730  19
   0  13  -2 9748.56 939.509   9
   0  13   2 9981.60 955.781   9
   0 -13   2 9741.45 947.510  16
   0  13   2 9892.14 1046.03  21
   0  13  -2 11365.1 1036.79  21
   0  13   2 8261.84 925.025  20
   0  13  -2 10384.2 1058.76  20
   0 -13  -2 10512.7 1053.74  12
   0 -13  -3 7165.41 927.716  19
   0 -13   3 6491.49 824.716  19
   0  13   3 7433.03 829.164   9
   0  13  -3 7445.76 828.015   9
   0 -13   3 6888.70 804.761  16
   0  13   3 7412.67 927.918  21
   0  13  -3 6267.96 877.974  20
   0 -13  -3 6964.07 871.879  12
   0 -13   4 3029.36 613.159  19
   0 -13  -4 2617.15 585.734  19
   0  13   4 2547.31 524.726   9
   0  13  -4 2085.67 515.073   9
   0 -13   4 2267.74 496.842  16
   0  13  -4 2626.03 613.955  20
   0  13   4 2990.01 639.310  21
   0 -13  -4 2226.60 564.569  12
   0 -13   5 876.069 380.912  19
   0 -13  -5 724.729 373.141  19
   0  13  -5 478.674 269.667   9
   0 -13   5 698.246 341.235  16
   0  13  -5 749.850 442.595  20
   0  13   5 606.747 411.216  21
   0 -13  -5 519.558 386.478  12
   0 -13   6 2734.53 550.121  19
   0 -13  -6 2305.69 596.973  19
   0  13  -6 1816.82 474.906   9
   0 -13   6 1765.80 440.587  16
   0 -13  -6 1493.73 448.523   5
   0  13   6 2153.20 618.349  21
   0  13  -6 1977.21 560.292  20
   0 -13   7-106.378 269.714  19
   0 -13  -7 311.118 394.805  19
   0  13  -7-241.278 256.136   9
   0 -13   7-115.828 198.398  16
   0 -13  -7 185.263 240.414   5
   0  13  -7-601.864 386.784  20
   0  13   7-218.536 384.251  21
   0 -13   8 1256.80 370.854  19
   0 -13  -8 808.124 432.883  19
   0  13  -8 1472.67 396.400   9
   0 -13   8 1329.34 410.782  16
   0  13  -8 859.269 424.652  20
   0  13   8 1335.20 513.115  21
   0 -13  -8 370.713 256.172   5
   0 -13   9 1944.86 449.346  16
   0  13  -9 2221.38 502.638   9
   0 -13   9 602.667 300.751  19
   0  13   9 2411.89 536.922  21
   0  13  -9 1640.45 544.245  20
   0 -13  10 1317.82 380.923  16
   0  13 -10 695.949 330.883   9
   0 -13  10 463.592 237.180  19
   0  13  10 649.513 355.508  21
   0  13 -10 469.363 368.878  20
   0  13 -11 990.659 389.315  20
   0  13  11 619.344 315.747  21
   0 -13  11 1566.41 359.630  16
   0  13 -11 1392.25 371.841   9
   0  13  11 1221.27 393.308  16
   0 -13 -11 831.460 308.044   7
   0  13 -12 990.168 289.817   9
   0  13  12 910.488 303.923  16
   0  13 -12 578.416 291.600  20
   0  13  12 837.942 273.992  21
   0 -13  12 815.932 244.242  16
   0  13 -13 753.809 213.693   9
   0  13  13 1134.52 312.632  16
   0  13 -13 617.354 219.552  20
   0  13  14 111.964 137.241  16
   0 -14   0 4100.00 695.045  19
   0  14   0 3228.80 604.605  20
   0  14   0 3966.22 705.649  21
   0 -14   0 3363.74 635.924  12
   0  14   0 3999.39 607.822   9
   0 -14  -1-226.060 381.621  19
   0 -14   1 218.070 317.264  19
   0  14  -1 454.805 298.021  21
   0  14  -1 376.830 366.324  20
   0  14   1 176.763 299.930  21
   0  14   1 443.841 376.976  20
   0 -14  -1-91.7680 316.386  12
   0 -14   1 95.9934 322.223  12
   0  14  -1-208.037 267.243   9
   0  14   1-196.233 246.811   9
   0 -14   2 771.154 379.448  19
   0 -14  -2 1348.75 485.661  19
   0  14  -2 1082.98 369.196   9
   0  14   2 1492.05 411.373   9
   0  14  -2 988.946 315.718  21
   0  14   2 1224.59 421.170  20
   0  14  -2 1527.68 532.882  20
   0  14   2 1464.95 504.393  21
   0 -14  -2 1039.61 431.539  12
   0 -14  -3 88.9742 328.441  19
   0 -14   3 184.446 298.674  19
   0  14   3 203.977 210.283   9
   0  14  -3-207.184 246.092   9
   0 -14   3 416.916 281.688  16
   0  14  -3 225.598 376.915  20
   0  14   3 193.750 323.543  21
   0 -14  -3-118.026 423.279  12
   0 -14   4 595.063 347.319  19
   0 -14  -4 283.092 364.326  19
   0  14  -4 214.646 266.275   9
   0  14   4 87.9265 241.991   9
   0 -14   4-163.879 238.097  16
   0  14  -4 107.726 313.003  20
   0  14   4 371.740 362.314  21
   0 -14  -4 69.0976 346.359  12
   0 -14  -5 723.852 436.019  19
   0 -14   5 826.342 359.178  19
   0  14  -5 887.683 323.235   9
   0 -14   5 1015.89 363.174  16
   0 -14  -5 1086.17 406.032   5
   0  14  -5 1016.18 490.106  20
   0  14   5 1379.01 500.277  21
   0 -14   6 338.176 298.995  19
   0 -14  -6 110.185 414.953  19
   0  14  -6 205.106 237.377   9
   0 -14   6 4.02542 178.905  16
   0 -14  -6 192.282 246.150   5
   0  14  -6 379.743 366.152  20
   0  14   6 277.042 375.554  21
   0 -14  -7 345.642 392.085  19
   0 -14   7 251.905 255.777  19
   0  14  -7 589.211 331.601   9
   0 -14   7 708.105 334.128  16
   0 -14  -7-156.360 307.302   5
   0  14  -7 418.352 423.902  20
   0  14   7 761.532 396.159  21
   0 -14   8 660.705 316.554  19
   0  14  -8 950.153 377.085   9
   0 -14   8 1090.78 332.888  16
   0  14   8 458.081 365.501  21
   0  14  -8 889.824 427.438  20
   0 -14  -8 145.833 231.459   5
   0 -14   9 1632.89 376.516  16
   0  14  -9 1223.76 337.030   9
   0 -14   9 1092.33 379.568  19
   0  14   9 1756.57 476.270  21
   0  14  -9 1369.42 422.998  20
   0  14  10 80.3277 224.050  21
   0  14 -10-77.0578 265.373  20
   0 -14  10 245.284 192.376  16
   0  14  10 37.9353 275.660  16
   0 -14 -10 594.501 245.471   7
   0  14 -10 540.872 269.210   9
   0  14 -11 315.029 202.019   9
   0  14  11-11.9766 230.370  16
   0  14 -11 150.890 228.942  20
   0  14  11 20.7802 226.078  21
   0  14  12 1772.26 356.627  16
   0  14 -12 1056.69 274.439  20
   0  14  13 153.049 154.550  16
   0  15   0 217.901 207.130   9
   0 -15   0-67.1486 320.218  19
   0  15   0 15.9026 161.922  21
   0  15   0 229.285 299.966  20
   0 -15   0-1.47666 338.825  12
   0  15  -1 169.930 208.788   9
   0  15   1 249.914 243.468   9
   0 -15  -1 527.333 399.769  19
   0 -15   1 48.8576 327.988  19
   0  15   1 654.380 321.293  20
   0  15   1-81.9973 275.775  21
   0  15  -1 89.7179 209.059  21
   0  15  -1-412.546 325.971  20
   0 -15   1 431.696 378.792  12
   0 -15  -1-56.2144 358.689  12
   0  15  -2 583.131 307.122   9
   0  15   2 795.089 288.645   9
   0 -15   2 138.325 312.626  19
   0 -15  -2 362.779 350.222  19
   0  15   2 780.212 369.558  21
   0  15  -2 694.342 357.114  20
   0 -15  -2 636.513 448.305  12
   0 -15   2 237.469 374.736  12
   0  15  -3 990.129 331.134   9
   0  15   3 719.512 278.509   9
   0 -15   3 387.707 304.958  19
   0 -15  -3 532.325 383.061  19
   0  15  -3 763.956 356.396  20
   0  15   3 405.938 381.323  21
   0 -15  -3-10.1299 389.651  12
   0 -15  -4 1099.63 475.022  19
   0 -15   4 705.317 397.643  19
   0  15  -4 1125.48 406.584  20
   0  15   4 1209.35 510.529  21
   0  15  -4 2026.71 472.878   9
   0 -15  -5 247.811 339.722  19
   0 -15   5 131.973 265.643  19
   0  15  -5 443.645 302.143   9
   0 -15  -5 400.019 354.562   5
   0  15  -5 234.994 306.347  20
   0  15   5-348.559 380.827  21
   0 -15  -6 3173.98 610.447  19
   0 -15   6 3083.18 582.978  19
   0  15  -6 4506.59 592.374   9
   0 -15   6 4542.33 610.270  16
   0 -15  -6 3617.75 612.093   5
   0  15   6 3241.97 618.273  21
   0  15  -6 3725.59 639.090  20
   0 -15  -7 1961.73 491.533  19
   0 -15   7 1154.61 354.799  19
   0  15  -7 1513.82 376.181   9
   0 -15   7 1977.44 404.754  16
   0  15  -7 1405.40 460.373  20
   0  15   7 1524.11 458.730  21
   0 -15  -7 664.087 328.710   5
   0 -15   8 226.892 223.965  16
   0  15  -8-173.268 171.704   9
   0  15   8 261.330 263.110  21
   0  15  -8 174.687 268.985  20
   0 -15   8 66.7694 241.080  19
   0 -15   9 415.457 216.021  16
   0  15  -9 151.808 274.466  20
   0  15   9 299.011 266.140  21
   0 -15  -9 509.010 192.732   7
   0  15  -9 260.339 223.102   9
   0  15 -10 435.978 183.208   9
   0  15  10 651.576 251.175  16
   0  15  10-94.8739 171.473  21
   0  15 -10-19.9202 228.024  20
   0  15  11 436.736 191.546  16
   0  15  11 441.169 183.699  21
   0  15 -11 120.042 173.959  20
   0 -16   0 774.547 416.294  19
   0  16   0 358.668 290.868  20
   0  16   0 731.565 345.202  21
   0 -16   0 1113.16 424.909  12
   0  16   0 758.616 324.023   9
   0 -16   1 220.192 314.014  19
   0 -16  -1-167.365 367.161  19
   0  16  -1 178.000 291.454  20
   0  16  -1-52.1049 226.443  21
   0  16   1 196.113 321.495  21
   0 -16   1-9.16177 336.587  12
   0 -16  -1-44.5790 305.741  12
   0  16  -1 470.558 242.838   9
   0  16   1-152.454 231.754   9
   0 -16  -2 19.3588 323.900  19
   0 -16   2 272.478 303.787  19
   0  16  -2 196.899 299.942  20
   0  16   2 18.0482 262.983  21
   0 -16  -2 206.931 306.106  12
   0 -16   2 121.460 356.503  12
   0  16  -2-93.5959 211.012   9
   0 -16   3 126.443 249.956  19
   0 -16  -3 138.635 333.695  19
   0  16  -3 148.960 199.181   9
   0  16  -3 93.5342 281.777  20
   0  16   3-287.438 305.644  21
   0 -16   3-267.214 288.695  12
   0 -16  -4 431.116 335.075  19
   0 -16   4 357.026 280.491  19
   0 -16  -4-92.0791 291.014   5
   0  16  -4 457.518 263.884   9
   0  16  -4 68.6219 256.810  20
   0  16   4 253.835 314.942  21
   0 -16   4 52.8182 284.454  12
   0 -16   5 48.7862 212.931  19
   0 -16  -5 292.348 300.835  19
   0 -16  -5-30.7062 257.544   5
   0  16  -5 81.3372 213.660   9
   0  16   5 835.509 343.394  21
   0  16  -5-118.727 295.439  20
   0 -16   5 190.471 302.386  12
   0  16  -6-38.3798 151.392   9
   0  16  -6-776.526 253.066  20
   0  16   6 205.632 271.976  21
   0 -16   6-117.799 218.824  19
   0 -16  -6 684.549 352.680  19
   0 -16  -6-316.894 260.897   5
   0  16  -7 4215.70 458.285   9
   0  16   7 3189.02 515.214  21
   0  16  -7 4553.67 612.898  20
   0 -16   7 3611.22 448.865  19
   0 -16  -7 3999.52 511.639   5
   0  16  -8 464.269 275.124  20
   0  16   8 183.160 237.584  21
   0  16  -8 217.768 152.650   9
   0  16   9-207.373 193.195  16
   0  16   9-484.934 216.205  21
   0  16  -9 117.228 210.333  20
   0  16 -10 185.915 148.908  20
   0 -17   0-165.202 260.148  19
   0  17   0-112.374 194.967  21
   0  17   0-387.463 216.550  20
   0 -17   0-37.8040 250.237  12
   0  17   0 322.784 193.799   9
   0 -17   1-268.376 266.506  19
   0 -17  -1 390.369 306.224  19
   0  17  -1 592.671 244.197   9
   0  17   1 1.91512 173.408  21
   0  17  -1 262.357 216.662  20
   0 -17  -1 418.589 287.196  12
   0 -17   1-325.721 272.025  12
   0 -17  -2 166.130 281.182  19
   0 -17   2 58.8608 218.477  19
   0 -17  -2 38.0949 254.943   5
   0  17  -2 12.1748 170.824   9
   0  17   2-245.966 237.623  21
   0  17  -2 67.6595 207.901  20
   0 -17   2 37.1434 243.564  12
   0 -17  -3 84.5967 259.884  19
   0 -17   3-155.578 208.563  19
   0 -17  -3 43.4281 265.647   5
   0  17  -3-244.181 191.143   9
   0  17  -3 478.970 283.713  20
   0  17   3 18.7916 205.171  21
   0 -17   3-258.964 246.923  12
   0 -17  -4 1672.59 385.144  19
   0 -17   4 1971.18 370.185  19
   0 -17  -4 1059.10 347.734   5
   0  17  -4 2348.46 350.729   9
   0  17   4 1342.59 369.028  21
   0  17  -4 1582.29 376.842  20
   0 -17   4 2258.75 425.472  12
   0  17   5 1.84069 200.560  21
   0  17  -5 49.5470 215.097  20
   0  17  -5 319.079 172.402   9
   0 -17  -5 126.553 206.330   5
   0 -17   5-148.433 238.117  12
   0 -17   5 201.788 189.802  19
   0  17  -6-131.547 202.920  20
   0  17   6 447.923 243.188  21
   0 -17   6 239.532 208.834  12
   0 -17   6 377.903 168.296  19
   0  17   7-159.582 159.724  21
   0  17  -7 52.3225 152.219  20
   0 -17   7 316.497 197.007  12
   0  17   8-173.188 128.490  21
   0  17  -8 277.361 175.096  20
   0 -17   8 297.707 133.389  12
   0 -18   0 682.934 259.184  19
   0 -18   0 267.250 232.882   5
   0 -18   1 136.028 193.800  19
   0 -18  -1 149.013 189.466  19
   0 -18   1 327.358 227.046  12
   0 -18  -1 362.413 232.462   5
   0 -18  -2 341.532 196.505   5
   0 -18  -2 579.505 233.920  19
   0 -18   2 528.551 195.550  19
   0 -18   2 966.003 281.709  12
   0  18   2 196.414 136.224  21
   0 -18   3 195.262 117.432  19
   0 -18  -3-29.3926 170.818  19
   0  18   3-229.087 129.432  21
   0 -18   3-91.5628 164.087  12
   0 -18  -3 184.454 168.565   5
   0 -18   4 146.695 151.211  12
   0  18   4-310.948 158.996  21
   0 -18   5-3.63777 106.090  12
   1   0   0 743.065 283.768   1
   1   0   0 1037.31 237.287   2
   1   0   0 685.438 221.345   3
  -1   0   0 595.439 202.388  15
   1   0  -1 56730.0 1741.76   3
   1   0   1 53927.7 1775.93   1
   1   0   1 53067.8 887.351   3
   1   0  -1 55811.8 1705.93   2
   1   0  -1 51807.1 1525.51   1
   1   0   1 53288.6 1364.52  14
  -1   0   1 53948.0 1051.41  14
  -1   0  -1 54908.5 1415.49  15
   1   0  -2 7838.24 800.417   2
   1   0  -2 9214.04 687.929   1
   1   0  -2 8618.15 838.042   3
  -1   0   2 8545.99 569.609  14
   1   0   2 7614.61 702.344  14
  -1   0  -2 9143.99 676.749  15
   1   0   3 478.727 383.441  14
  -1   0   3 536.724 327.281  14
   1   0  -3 553.279 330.257   1
   1   0  -3 253.370 389.344   2
  -1   0  -3 399.840 106.552   2
  -1   0  -3 390.080 285.892  15
   1   0  -4 20723.2 1546.39   2
   1   0  -4 21212.0 1592.43   3
   1   0  -4 22281.6 1330.99   1
  -1   0  -4 21894.6 847.056   2
   1   0   4 20115.3 1433.05  14
  -1   0  -4 19701.5 1317.48  15
  -1   0   4 20859.2 1293.91  14
   1   0  -5 22859.0 1625.86   1
   1   0  -5 20705.0 1688.50   2
  -1   0  -5 20822.5 1027.78   2
   1   0  -5 20743.9 1731.76   3
   1   0   5 20112.1 1592.70  14
  -1   0   5 22100.6 1521.48  14
  -1   0  -6 12425.4 1270.77  13
   1   0  -6 12669.8 1446.97   2
   1   0  -6 10961.4 1436.01   3
  -1   0  -6 13834.7 995.796   2
  -1   0   6 13735.8 1363.04  14
   1   0   6 12776.1 1408.37  14
  -1   0  -7 102326. 3797.49  13
  -1   0  -7 111640. 3112.82   2
   1   0  -7 98639.3 4208.35   2
   1   0  -7 110003. 4478.74   3
  -1   0   7 108620. 4072.90  14
   1   0   7 104205. 4261.36  14
   1   0  -8-334.915 625.056   2
   1   0  -8-423.187 637.756   3
  -1   0  -8 827.112 457.056  13
   1   0   8 3.25845 452.742  14
  -1   0   8-204.913 447.668  14
  -1   0  -9 33169.7 2366.22  13
   1   0  -9 32817.8 2670.25   1
   1   0  -9 27042.3 2503.36   2
   1   0   9 28684.1 2599.99  14
  -1   0   9 29713.7 2537.63  14
   1   0 -10 1167.64 726.760   2
   1   0  10 3089.03 1071.21  14
  -1   0  10 1883.36 704.599  14
  -1   0  11 12491.4 960.551  16
  -1   0 -11 12423.8 1012.35  17
   1   0  11 12803.5 1022.02  16
  -1   0  11 11087.6 1795.81  14
   1   0  11 10965.6 1927.30  14
  -1   0 -11 11666.1 1013.98   4
   1   0 -11 13950.4 1127.88   4
   1   0 -11 12530.4 1886.98   2
   1   0 -11 13452.2 1042.43   7
  -1   0 -11 11699.2 932.606   7
  -1   0 -12 6964.94 821.872  17
  -1   0  12 7392.84 802.597  16
   1   0  12 6864.61 809.341  16
  -1   0  12 9506.30 1714.86  14
   1   0  12 5019.81 1376.06  14
   1   0 -12 7054.56 788.972   7
  -1   0 -12 7655.53 797.202   7
   1   0 -12 6882.65 845.275   4
  -1   0 -13 53856.6 2141.52   7
   1   0 -13 50184.5 2176.40   7
  -1   0  13 51262.1 4171.19  14
   1   0  13 50247.4 4307.11  14
   1   0 -13 51215.3 2270.37   4
  -1   0 -13 50282.8 2183.62  17
  -1   0  13 51577.5 2119.95  16
   1   0  13 49209.0 2127.67  16
   1   0 -14 1072.16 398.605   7
  -1   0 -14 1069.93 335.045   7
  -1   0  14 248.721 241.514  16
   1   0  14 1113.36 407.906  16
   1   0 -14 597.506 349.663   4
  -1   0 -14 830.881 400.717  17
   1   0 -15 1095.32 441.243   7
  -1   0 -15 1260.76 388.211   7
   1   0  15 1118.25 409.438  16
  -1   0  15 842.764 357.082  16
   1   0 -15 785.588 389.095   4
  -1   0 -15 1162.65 432.985  17
   1   0 -15 601.336 367.595  18
   1   0 -16 936.817 434.274  18
  -1   0 -16 1363.87 455.754  17
   1   0  16 2030.45 523.741  16
  -1   0  16 1078.13 366.830  16
   1   0 -16 1928.46 502.268   7
  -1   0 -17 250.383 253.459  17
   1   0  17-162.540 410.107   6
   1   0 -17 244.836 319.934   7
  -1   0  17 118.542 234.503  16
   1   0  17-32.1132 308.895  16
   1   0 -17-4.49308 288.479  18
  -1   0 -18 97.9104 232.055  17
   1   0  18-4.96274 266.756   6
   1   0  18 22.5198 257.957  16
  -1   0  18-182.697 183.699  16
   1   0 -18 14.9097 241.730  18
  -1   0 -19 1588.85 305.357  17
   1   0  19 1153.81 357.084   6
  -1   0  19 744.648 272.570   6
   1   0  19 1465.48 348.581  16
  -1   0 -19 473.007 266.935  18
   1   0 -19 490.872 241.760  18
  -1  -1 -19-205.535 214.672  18
  -1  -1 -19-201.105 149.703  17
  -1   1  19 123.616 193.906   6
   1  -1  19-189.245 198.734   6
  -1   1  19-170.477 167.065  16
   1  -1  19 193.450 202.543  16
   1   1 -19-47.8231 182.762  18
  -1   1  18 3391.00 468.319  16
   1  -1  18 3293.12 514.139  16
  -1  -1 -18 2685.23 459.542  17
   1  -1  18 3429.96 551.686   6
   1   1 -18 1559.43 445.823  18
  -1  -1 -17 291.790 232.772  17
   1  -1  17 730.450 353.992   6
   1   1 -17-1.36433 336.107   7
  -1   1  17 528.763 257.045  16
   1  -1  17 520.820 324.196  16
   1   1 -17 311.040 371.925  18
  -1   1  16-37.0976 258.121  16
   1  -1  16 154.639 314.716  16
  -1  -1 -16 288.615 332.789  17
   1   1 -16 69.9865 283.473  18
   1   1 -16 741.195 383.790   7
  -1  -1 -16 271.337 280.147   7
   1  -1  16 1.62584 390.144   6
   1  -1  15 771.727 438.945  16
  -1   1  15 1230.04 384.152  16
  -1  -1 -15 716.945 387.728  17
   1   1 -15 540.359 374.266  18
  -1  -1 -15 1205.27 332.534   7
   1   1 -15 771.918 387.547   7
  -1  -1 -14 1292.97 471.831  17
   1   1 -14 1595.93 469.873   7
  -1  -1 -14 1559.36 400.640   7
   1  -1  14 1429.08 467.111  16
  -1   1  14 1315.33 366.443  16
   1   1 -14 1978.57 511.907   4
   1   1 -13 414.242 321.840   4
  -1  -1 -13-277.011 337.722  17
   1  -1  13 270.239 740.965  14
   1  -1  13 88.7490 241.468  16
  -1   1  13-24.2115 205.863  16
   1   1 -13 219.031 304.646   7
  -1  -1 -13-93.9239 190.692   7
   1  -1  12 11085.3 1008.44  16
  -1  -1 -12 11596.9 1032.96  17
  -1   1  12 10624.8 946.549  16
  -1   1  12 10173.5 1829.05  14
   1  -1  12 9646.10 1854.02  14
   1   1 -12 12193.7 1055.08   7
  -1  -1 -12 11747.0 974.928   7
   1   1 -12 12359.0 1105.76   4
   1   1 -12 13354.4 2182.75   2
  -1  -1 -12 10855.8 1040.57   4
  -1  -1 -11 13081.4 1044.31  17
   1  -1  11 13693.0 1074.04  16
  -1   1  11 13802.0 1036.61  16
  -1   1  11 14807.3 2066.98  14
   1  -1  11 14541.0 2221.92  14
   1   1 -11 15202.4 1143.18   4
   1   1 -11 13722.5 2010.77   2
  -1  -1 -11 13444.6 1109.55   4
  -1  -1 -11 13332.2 987.690   7
   1   1 -11 13945.9 1078.36   7
   1   1 -10 1030.44 690.219   2
  -1   1  10 822.929 581.988  14
   1  -1  10 429.313 542.421  14
   1   1  -9 8677.09 1476.43   2
  -1   1   9 6748.18 1312.12  14
   1  -1   9 8298.66 1527.89  14
  -1  -1  -9 5329.78 1079.14  13
  -1  -1  -8 29321.2 2209.64  13
   1   1  -8 35214.3 2455.22   1
   1   1  -8 29103.8 2462.69   2
  -1   1   8 29838.1 2332.07  14
   1  -1   8 25341.7 2322.52  14
  -1  -1  -7 617.786 342.524   3
   1   1  -7 649.957 601.199   2
  -1   1   7 560.579 475.348  14
  -1  -1  -7 408.289 492.151  13
   1  -1   7 691.258 668.512  14
   1  -1   6 4720.08 979.592  14
  -1  -1  -6 5797.14 914.265  13
  -1  -1  -6 5481.27 664.203   3
   1   1  -6 4784.03 977.605   2
   1   1  -6 6785.54 925.158   1
  -1   1   6 5945.41 938.704  14
   1   1  -5 1889.28 645.929   2
  -1  -1  -5 1610.98 367.271   3
   1   1  -5 1288.36 378.970   1
   1   1  -5 1109.49 577.206   3
   1  -1   5 1584.47 618.118  14
  -1  -1  -5 1386.78 557.524  13
  -1   1   5 1870.60 571.991  14
   1   1  -4 2246.83 640.426   2
   1   1  -4 2437.31 394.331   1
   1   1  -4 2696.37 679.641   3
   1  -1   4 2772.85 621.202  14
  -1  -1  -4 2754.60 627.933  13
  -1   1   4 2656.69 532.002  14
   1   1  -3 860.617 471.794   2
   1   1  -3 699.247 203.914   1
   1  -1   3 1016.44 458.405   1
  -1   1   3 965.481 312.846  14
  -1  -1  -3 674.360 482.625  13
   1  -1   3 756.861 390.970  14
  -1  -1  -2 89290.9 2574.25  13
   1   1  -2 85489.4 1481.45   1
   1   1  -2 86045.0 2506.15   2
   1  -1   2 82755.0 2109.04  14
  -1  -1  -2 87984.4 1667.95  15
  -1   1   2 84954.7 1620.83  14
  -1   1   1 10428.2 585.799  11
   1   1  -1 11138.6 807.842   2
   1   1  -1 10979.3 593.922   1
   1  -1   1 10909.1 895.765   1
  -1  -1  -1 10550.2 387.401  15
   1  -1   1 10543.3 587.304  14
   1  -1   0 32499.7 1410.55   1
   1   1   0 34002.5 1158.36   2
  -1   1   0 33273.0 1369.05  15
  -1  -1   1 10996.0 675.672  13
   1   1   1 10760.5 577.840  11
   1   1   1 10742.9 522.038   2
   1  -1  -1 10179.0 804.511   2
   1  -1  -1 10616.9 859.913   1
  -1   1  -1 10418.4 796.880  15
  -1  -1   2 85597.6 1454.18  13
   1  -1  -2 85718.9 2436.43   1
   1  -1  -2 83814.0 2500.24   2
  -1   1  -2 83894.5 2309.03  15
   1   1   2 81571.3 2312.51  14
  -1  -1   2 84436.1 2093.64  14
  -1  -1   3 724.756 386.161  14
   1   1   3 637.347 347.219  14
   1  -1  -3 710.903 446.000   1
   1  -1  -3 246.636 417.168   2
  -1   1  -3 861.785 248.737   2
  -1   1  -3 803.868 416.832  15
   1   1   4 2919.92 648.615  14
   1  -1  -4 2401.89 402.173  13
  -1  -1   4 2763.33 591.339  14
  -1   1  -4 3010.58 401.250   2
   1  -1  -4 2310.21 676.403   2
   1  -1  -4 2983.91 676.809   1
  -1   1  -4 2168.90 584.437  15
   1  -1  -5 1240.03 299.788  13
  -1  -1   5 1586.88 538.472  14
   1   1   5 1086.29 566.529  14
  -1   1  -5 2342.78 421.025   2
   1  -1  -5 626.027 550.091   2
   1  -1  -5 2183.48 684.915   1
   1  -1  -5 923.467 615.556   3
  -1   1  -5 1126.88 549.759  15
  -1  -1   6 5597.57 939.283  14
   1  -1  -6 6346.28 591.710  13
  -1   1  -6 6214.46 723.931   2
   1  -1  -6 4546.85 1000.11   3
   1  -1  -6 6469.21 1118.19   2
  -1   1  -6 6366.73 1040.09  15
   1   1   6 5686.24 1031.87  14
  -1   1  -7 889.156 394.578   2
   1  -1  -7 510.323 744.994   3
   1  -1  -7 244.248 628.465   2
  -1   1  -7 494.089 444.857  13
   1   1   7 319.904 604.136  14
  -1  -1   7 516.786 571.808  14
  -1   1  -8 29438.7 2133.65  13
   1  -1  -8 29194.3 2546.47   3
   1  -1  -8 30244.8 2494.75   2
  -1  -1   8 27379.4 2324.01  14
   1   1   8 29067.0 2471.04  14
   1   1   9 7861.41 1428.65  14
  -1   1  -9 9027.86 1291.12  13
   1  -1  -9 7423.25 1412.38   2
   1  -1  -9 8213.83 1536.30   3
   1  -1  -9 5424.50 1384.91   1
  -1  -1   9 9604.02 1504.23  14
  -1  -1  10 8.18308 342.438  14
   1   1  10 507.449 470.203  14
   1  -1 -10-153.212 603.795   2
   1  -1 -10-1165.15 837.230   1
   1   1  11 13743.2 1056.55  16
  -1   1 -11 14272.9 1094.64  17
  -1  -1  11 13786.0 1010.08  16
   1  -1 -11 14804.9 1111.71   7
  -1   1 -11 13488.4 1013.32   7
  -1  -1  11 11399.6 1853.06  14
   1   1  11 14348.6 2207.37  14
   1  -1 -11 14276.4 1100.64   4
   1   1  12 11093.1 993.903  16
  -1   1 -12 10468.2 996.275  17
  -1  -1  12 12092.9 999.308  16
  -1  -1  12 13277.6 2182.00  14
   1   1  12 8103.72 1723.72  14
   1  -1 -12 11193.0 1017.74   7
  -1   1 -12 10238.4 931.221   7
   1  -1 -12 11047.0 1056.42   4
   1  -1 -13 278.130 290.212   4
  -1   1 -13-262.477 288.909  17
  -1  -1  13-350.245 518.852  14
   1   1  13 1073.82 688.670  14
   1   1  13 663.360 393.503  16
  -1  -1  13 328.626 245.762  16
  -1   1 -13-11.4776 196.099   7
   1  -1 -13 899.400 395.032   7
  -1   1 -14 1438.03 390.060   7
   1  -1 -14 1440.30 424.937   7
   1   1  14 1897.83 506.266  16
  -1  -1  14 1966.57 488.224  16
   1  -1 -14 1402.84 509.432   4
  -1   1 -14 1173.03 447.667  17
   1  -1 -15 909.061 455.773   7
  -1  -1  15 647.228 316.686  16
   1   1  15 792.123 409.186  16
   1  -1 -15 355.450 386.007   4
  -1   1 -15 940.773 427.952  17
   1  -1 -16 342.796 353.305   7
   1  -1 -16-8.41428 361.386  18
  -1   1 -16 438.348 320.970  17
   1   1  16 348.887 372.545  16
  -1  -1  16 687.863 327.940  16
   1  -1 -16-143.217 297.724   4
   1  -1 -17 181.410 333.640  18
   1   1  17 443.558 326.851  16
  -1  -1  17 684.683 298.183  16
   1   1  17 299.725 336.081   6
   1  -1 -17 469.341 343.136   7
  -1   1 -17 282.724 304.314  17
   1  -1 -18 1891.25 452.376  18
   1  -1 -18 3261.31 538.986   7
   1   1  18 2505.26 541.957   6
   1   1  18 3446.26 549.419  16
  -1   1 -18 3133.82 500.017  17
  -1   1 -18 1374.51 363.767  18
  -1  -1  18 3599.52 500.770  16
  -1   1 -19-82.3651 170.059  18
   1  -1 -19-157.899 218.503  18
  -1   1 -19 220.998 152.796  17
   1   1  19-70.1040 187.514  16
   1   1  19 136.676 242.466   6
  -1  -1  19 338.023 181.204   6
   1   2 -19 201.579 175.918  18
   1   2 -19 405.541 219.379   9
  -1  -2 -19 152.895 195.014  18
  -1   2  19 255.853 156.966  16
   1  -2  19 249.920 159.390  16
   1  -2  19 91.7005 182.910   6
  -1  -2 -18 2235.67 399.704  17
   1  -2  18 2250.99 427.457   6
  -1   2  18 1969.40 379.911  16
   1  -2  18 2089.92 476.196  16
   1   2 -18 1132.07 342.226  18
  -1  -2 -17-18.7074 203.669  17
   1  -2  17 543.567 300.777   6
  -1   2  17 485.834 280.570  16
   1  -2  17 295.304 331.755  16
   1   2 -17 167.439 275.130  18
   1  -2  16 4414.11 689.490  16
  -1   2  16 4372.53 647.547  16
  -1  -2 -16 1829.58 467.386  17
   1   2 -16 3974.30 670.629   7
   1  -2  16 2596.42 563.984   6
   1   2 -16 3452.04 652.548  18
  -1  -2 -15 1667.35 475.501  17
   1   2 -15 1732.57 494.635  18
  -1   2  15 1497.87 408.135  16
   1  -2  15 2509.29 564.579  16
   1   2 -15 2079.10 530.153   7
   1  -2  15 1577.19 495.441   6
  -1  -2 -15 1578.88 395.618   7
   1  -2  14 7137.64 882.603  16
   1   2 -14 8321.79 883.251  17
  -1   2  14 7162.34 853.521  16
  -1  -2 -14 7301.53 858.035  17
  -1  -2 -14 7420.52 809.918   7
   1   2 -14 7118.22 895.413   7
   1   2 -14 6606.75 916.576  18
   1   2 -13 1761.26 492.785   4
   1   2 -13 557.729 351.323  17
  -1  -2 -13 1638.79 471.082  17
  -1   2  13 396.452 490.756  11
   1  -2  13 496.041 1109.49  14
   1  -2  13 981.369 393.759  16
  -1   2  13 520.467 268.188  16
  -1  -2 -13 565.699 265.706   7
   1   2 -13 590.396 352.806   7
  -1  -2 -12 3438.53 606.992   4
   1   2 -12 3883.19 655.156   4
   1   2 -12 4990.78 1375.32   2
   1   2 -12 3675.16 629.265  17
  -1  -2 -12 4248.60 653.119  17
   1  -2  12 3257.23 1107.32  14
  -1   2  12 3324.82 1064.36  14
  -1   2  12 2843.15 504.459  16
   1  -2  12 3428.09 565.286  16
   1   2 -12 3653.01 610.894   7
  -1  -2 -12 3649.59 569.580   7
  -1  -2 -11 447.185 260.919   4
   1   2 -11 572.486 346.349   4
   1   2 -11 1591.43 815.748   2
  -1  -2 -11 429.052 261.636  17
   1   2 -11 412.878 258.226  17
   1  -2  11 599.815 315.432  16
  -1   2  11 615.162 271.295  16
   1   2 -11 1024.62 342.668   7
  -1   2  11 511.361 480.004  14
   1  -2  11 1136.31 920.403  14
   1   2 -10 1181.30 643.689   2
  -1  -2 -10 1723.64 549.267  13
  -1   2  10 2726.94 893.762  14
   1  -2  10 2751.32 1048.66  14
   1   2  -9 7633.28 1385.60   2
  -1   2   9 6431.76 1206.41  14
  -1  -2  -9 6273.18 1111.01  13
   1  -2   9 7886.62 1458.26  14
   1   2  -8 20715.7 2155.02   2
   1  -2   8 20009.1 2121.87  14
  -1   2   8 22218.5 2067.61  14
  -1  -2  -7 17210.3 1714.84  13
   1   2  -7 17366.5 1870.10   2
  -1  -2  -7 19463.6 1476.85   3
  -1   2   7 18907.6 1731.54  14
   1  -2   7 16910.8 1843.90  14
  -1  -2  -6 24644.1 1923.32  13
   1   2  -6 27340.2 1242.72   1
   1   2  -6 23193.8 1969.76   2
  -1   2   6 24207.7 1780.32  14
   1  -2   6 23453.3 1949.72  14
  -1  -2  -5 11950.9 1292.64  13
   1   2  -5 12958.9 669.275   1
   1   2  -5 11774.6 1369.84   2
   1  -2   5 14229.8 1391.52  14
  -1   2   5 12540.4 1188.76  14
  -1  -2  -4 22076.6 1652.57  13
   1   2  -4 22245.3 1694.51   2
   1  -2   4 22675.3 1617.80   1
  -1   2   4 23248.9 1389.63  14
   1  -2   4 24256.1 1625.60  14
  -1   2   3 5693.79 753.583  11
   1  -2   3 6239.19 862.373   1
   1   2  -3 5155.58 847.601   2
   1  -2   3 5519.02 743.892  14
  -1   2   3 5511.36 614.699  14
  -1   2   2 11548.1 907.062  11
  -1  -2  -2 11559.2 1193.90  13
   1   2  -2 11961.7 1058.38   2
   1  -2   2 12760.1 1111.89   1
   1  -2   2 11864.9 873.325  14
  -1  -2  -1 19844.4 1268.87  13
   1  -2   1 17488.2 1215.16   1
   1   2  -1 18601.5 1161.93   2
   1  -2   1 17872.8 866.048  14
  -1   2   1 18621.3 1311.47  15
  -1  -2   0 281874. 4228.93  13
   1  -2   0 278172. 4657.61   1
   1  -2   0 280949. 2717.45  14
  -1   2   0 280370. 4610.49  15
  -1  -2   1 18455.8 1014.90  13
   1  -2  -1 19181.9 1285.11   1
  -1   2  -1 17715.1 1205.47  15
   1   2   2 13334.2 1014.78  11
   1  -2  -2 11483.2 960.688  13
  -1  -2   2 12955.2 748.356  13
   1  -2  -2 11596.2 1117.30   1
  -1   2  -2 11668.4 1045.90  15
   1  -2  -3 5745.39 727.421  13
  -1  -2   3 6700.05 425.686  13
   1   2   3 8110.97 875.965  11
   1  -2  -3 6378.90 907.213   1
  -1   2  -3 5550.77 834.825  15
  -1  -2   3 6101.91 793.758  14
   1   2   3 6848.25 972.570  14
   1  -2  -4 25399.9 1512.70  13
   1  -2  -4 23715.7 1770.58   1
  -1   2  -4 21486.8 1240.41   2
  -1  -2   4 23722.8 1563.60  14
  -1   2  -4 21233.6 1584.07  15
   1   2   4 25586.6 1772.62  14
   1  -2  -5 14590.5 1246.27  13
   1  -2  -5 12521.7 1375.84   2
   1  -2  -5 13687.0 1570.30   1
  -1   2  -5 12842.6 1045.70   2
  -1   2  -5 12446.1 1343.21  15
   1   2   5 13499.0 1418.21  14
  -1  -2   5 13143.6 1308.13  14
   1  -2  -6 28574.4 1812.39  13
  -1   2  -6 23841.5 1525.26   2
   1  -2  -6 27011.9 2391.71   1
   1  -2  -6 23445.5 1992.93   2
  -1  -2   6 24671.1 1918.82  14
   1   2   6 24452.5 2045.56  14
  -1   2  -6 21185.4 1863.21  15
   1  -2  -7 20664.6 1513.27  13
  -1   2  -7 18177.5 1463.73   2
   1  -2  -7 13257.8 1671.39   3
   1  -2  -7 18764.5 2113.08   1
  -1   2  -7 18141.6 1843.77  15
   1   2   7 14345.5 1721.38  14
  -1  -2   7 15011.3 1615.90  14
  -1   2  -8 22980.5 1690.31   2
   1  -2  -8 22868.2 2294.41   3
   1  -2  -8 19341.3 2262.45   1
  -1  -2   8 21571.4 2101.40  14
   1   2   8 20905.0 2129.82  14
   1   2   9 5831.12 1265.91  14
  -1  -2   9 6205.42 1252.09  14
   1  -2  -9 8531.45 1529.51   3
   1  -2  -9 3441.57 1149.02   1
   1   2  10 1555.98 765.095  14
  -1  -2  10 1675.36 856.701  14
   1  -2 -10 865.882 982.078   1
   1  -2 -10-194.263 449.946   3
   1  -2 -11 141.658 700.367   1
   1  -2 -11 522.110 481.420   3
  -1   2 -11 631.387 300.739  17
   1   2  11-269.909 681.396  14
  -1  -2  11 67.8004 574.118  14
   1   2  11 434.041 270.245  16
  -1  -2  11 9.86525 123.530  16
  -1   2 -11 514.365 259.853   7
   1  -2 -11 622.314 250.083   7
   1  -2 -12 2298.48 570.531   4
   1   2  12 3665.39 605.459  16
  -1   2 -12 3808.97 630.941  17
  -1  -2  12 2535.77 915.220  14
   1   2  12 3573.72 1078.50  14
  -1  -2  12 3087.43 530.633  16
   1  -2 -12 3499.21 597.220   7
  -1   2 -12 3509.79 573.655   7
   1  -2 -13 427.986 334.132   4
  -1   2 -13 988.984 422.214  17
   1   2  13 2032.98 879.553  14
   1   2  13 574.616 375.299  16
  -1  -2  13 791.021 315.558  16
   1  -2 -13 575.215 332.655   7
  -1   2 -13 724.560 332.163   7
   1  -2 -14 7031.02 866.335   7
   1  -2 -14 6633.70 912.743   4
  -1   2 -14 8341.00 957.892  17
  -1  -2  14 7823.67 869.784  16
   1   2  14 7337.26 878.206  16
   1  -2 -15 2334.38 538.274   7
  -1  -2  15 2154.90 474.032  16
   1   2  15 919.996 414.592  16
  -1   2 -15 1411.41 494.450  17
   1  -2 -15 1558.60 518.690   4
   1  -2 -16 3137.18 659.510  18
   1   2  16 4087.18 704.373  16
  -1   2 -16 3423.47 631.639  17
  -1  -2  16 3763.48 596.843  16
   1  -2 -16 3382.27 614.999   7
   1  -2 -16 3369.27 680.543   4
   1  -2 -17 41.1762 278.822  18
   1   2  17 228.239 306.355  16
  -1  -2  17 244.330 245.860  16
   1   2  17 66.4535 351.104   6
   1  -2 -17 116.160 297.634   7
  -1   2 -17 494.889 309.717  17
   1  -2 -18 869.661 346.126  18
  -1   2 -18 822.197 314.422  18
  -1   2 -18 1663.38 405.284  17
  -1  -2  18 2264.55 367.891  16
   1   2  18 1723.06 425.658  16
   1   2  18 1825.99 525.295   6
  -1  -2  18 1433.54 351.249   6
   1  -2 -18 1412.92 383.790   7
   1  -2 -19 111.822 172.329  18
  -1   2 -19 314.508 188.088  18
  -1   2 -19-158.076 160.274   9
  -1   2 -19 36.3822 91.8662  17
   1   2  19-132.568 194.611  16
   1   2  19 145.174 217.038   6
  -1  -3 -19 122.665 175.117  18
   1   3 -19 535.567 225.653   9
   1  -3  19 979.110 255.060  16
   1   3 -19 748.171 226.652  18
   1   3 -18 490.057 259.602  18
   1   3 -18 593.498 268.941   9
  -1  -3 -18 1019.63 278.047  17
   1  -3  18 1103.29 362.801  16
  -1   3  18 1053.49 305.661  16
   1  -3  18 1211.92 314.212   6
  -1  -3 -17-185.181 249.124  17
   1  -3  17 808.904 379.223   6
  -1   3  17 543.543 305.398  16
   1  -3  17 223.318 363.791  16
   1   3 -17 365.731 330.189  18
  -1  -3 -16 1174.64 400.593  17
   1  -3  16 1648.24 480.136   6
  -1   3  16 588.203 319.177  16
   1  -3  16 885.932 410.244  16
   1   3 -16 1312.24 405.238  18
  -1  -3 -15 3750.76 639.428  17
   1   3 -15 3161.71 556.313  17
   1  -3  15 4036.76 685.715  16
  -1   3  15 3728.58 632.612  16
   1  -3  15 4237.85 718.786   6
   1   3 -15 3923.51 679.885   7
   1   3 -15 3529.47 662.538  18
  -1   3  14 1763.23 471.534  16
   1  -3  14 2033.49 551.885  16
  -1  -3 -14 1266.28 459.246  17
   1   3 -14 2237.80 513.330  17
   1   3 -14 1466.34 445.343  18
   1  -3  14 2178.15 546.860   6
  -1  -3 -14 1752.01 394.905   7
   1   3 -14 1605.67 542.396   7
  -1  -3 -13-99.8002 278.679   4
   1  -3  13 682.967 580.740  14
  -1  -3 -13 330.966 294.975  17
   1   3 -13-25.2620 190.840  17
   1   3 -13 422.818 367.493  18
   1  -3  13 428.129 284.362  16
  -1   3  13-386.996 254.353  16
  -1  -3 -13-57.3829 112.855   7
   1   3 -13-205.441 250.839   7
   1   3 -12 12319.3 1147.69  18
   1  -3  12 12771.9 1099.88  16
   1   3 -12 13456.9 1119.94  17
  -1   3  12 13418.5 1074.61  16
  -1  -3 -12 12725.7 1100.10  17
   1  -3  12 12292.8 2120.60  14
  -1   3  12 12137.9 1993.73  11
  -1   3  12 13943.3 2073.86  14
   1   3 -12 13380.5 1123.76   4
  -1  -3 -12 11970.5 1099.77   4
   1   3 -12 14320.8 2285.32   2
  -1  -3 -12 12610.5 1005.17   7
   1   3 -12 12501.1 1066.21   7
   1  -3  11 5408.85 699.562  16
  -1   3  11 5000.47 646.244  16
   1   3 -11 5832.73 709.443  17
  -1  -3 -11 5697.47 732.430  17
   1  -3  11 6141.67 1507.21  14
  -1   3  11 6335.90 1441.50  11
  -1   3  11 6871.00 1402.07  14
  -1  -3 -11 5134.11 701.425   4
   1   3 -11 3242.64 1293.21   2
   1   3 -11 5827.73 733.453   4
   1   3 -11 5343.06 686.309   7
   1  -3  10 3931.93 569.119  16
   1   3 -10 3685.64 1044.01   2
   1   3 -10 4457.91 596.734   7
   1  -3  10 4074.33 1217.22  14
  -1  -3 -10 2963.31 880.848  13
  -1   3  10 3361.48 1007.38  11
  -1   3  10 4737.83 1112.76  14
   1   3  -9-644.680 594.731   2
  -1  -3  -9 1453.26 593.594  13
   1  -3   9 1376.58 804.466  14
  -1   3   9 1181.16 658.936  14
   1   3  -8 161.844 379.626   2
   1  -3   8-323.858 552.375  14
  -1   3   8-139.783 342.728  14
  -1  -3  -8-500.610 449.525  13
   1   3  -7 13076.4 1716.38   2
   1  -3   7 13917.9 1697.44  14
  -1   3   7 14320.4 1561.48  14
  -1   3   6 22581.1 1939.49  11
  -1  -3  -6 22356.6 2006.57  13
   1   3  -6 21192.6 1976.90   2
   1  -3   6 22485.3 2021.51  14
  -1   3   6 24208.0 1824.81  14
   1   3  -5 2241.61 757.386   2
  -1   3   5 2450.32 591.041  14
   1  -3   5 2012.87 706.576  14
  -1  -3  -5 2710.25 832.380  13
  -1   3   5 2245.53 726.120  11
  -1  -3  -4 8336.39 1160.76  13
  -1   3   4 8696.65 1121.23  11
   1  -3   4 8872.61 1071.71   1
   1   3  -4 9507.95 1195.35   2
   1  -3   4 9386.66 1107.42  14
  -1   3   3 30573.3 1768.94  11
   1  -3   3 28907.8 1768.48   1
   1   3  -3 30507.5 1923.19   2
   1  -3   3 30757.2 1719.14  14
  -1  -3  -2 106276. 3372.63  13
   1  -3   2 100798. 3158.52   1
   1   3  -2 101790. 3195.05   2
   1  -3   2 101871. 2751.83  14
  -1  -3  -1 33869.7 1840.54  13
   1  -3   1 32066.4 1776.46   1
   1  -3   1 31615.1 1376.45  14
  -1   3   1 33688.7 1917.50  15
   1   3  -1 33751.0 1275.16  15
  -1  -3   0 33853.8 1733.55  13
   1  -3   0 32315.8 1837.60   1
   1   3   0 37198.6 1018.74  15
  -1   3   0 33714.7 1858.53  15
  -1  -3   1 33406.9 1588.43  13
   1  -3  -1 32305.0 1751.08  13
   1  -3  -1 31077.9 1845.05   1
   1   3   1 33570.3 727.749  15
  -1   3  -1 34791.2 1903.08  15
  -1  -3   2 104544. 2582.19  13
   1  -3  -2 103435. 3199.78  13
   1  -3  -2 103858. 3412.48   1
  -1   3  -2 102534. 3249.06  15
   1   3   2 104334. 1795.32  15
  -1  -3   3 31396.3 1283.75  13
   1  -3  -3 31663.5 1887.97  13
   1  -3  -3 29930.5 1979.55   1
  -1  -3   3 30466.8 1795.58  14
  -1   3  -3 28908.9 1849.84  15
   1   3   4 12042.2 1329.27  11
   1  -3  -4 9271.50 1163.23  13
   1  -3  -4 9350.10 1320.61   1
  -1   3  -4 9756.77 1198.94  15
  -1  -3   4 10063.2 1146.18  14
   1  -3  -5 3831.93 866.408  13
   1   3   5 2504.15 737.941  11
  -1  -3   5 1959.53 686.090  14
  -1   3  -5 2982.11 623.680   2
   1  -3  -5 2098.62 739.431   1
  -1   3  -5 2309.15 738.085  15
   1   3   6 22145.0 1916.72  11
   1  -3  -6 29717.2 2249.06  13
   1  -3  -6 22446.2 2270.83   1
  -1   3  -6 23681.1 1696.30   2
  -1  -3   6 23128.5 1947.24  14
   1   3   6 21645.0 1983.97  14
  -1   3  -6 21866.0 1975.67  15
   1  -3  -7 15339.9 1584.89  13
  -1   3  -7 16459.1 1547.21   2
   1  -3  -7 13318.1 1920.42   1
  -1   3  -7 14615.8 1782.96  15
  -1  -3   7 14464.5 1694.28  14
   1   3   7 14062.8 1767.28  14
  -1   3  -8-253.289 309.032   2
   1  -3  -8 138.276 682.593   1
   1  -3  -8-680.774 657.837   3
  -1  -3   8-158.566 420.791  14
   1   3   8-263.397 522.381  14
   1  -3  -9-67.9951 520.139   3
   1  -3  -9-428.993 678.085   1
  -1  -3   9 619.001 582.688  14
   1   3   9 946.633 729.305  14
   1   3  10 4535.47 582.768  16
  -1   3 -10 4246.74 599.506  17
  -1  -3  10 3349.77 1037.06  14
   1   3  10 5161.06 1270.97  14
   1   3  10 3594.69 1114.76  11
   1  -3 -10 3770.27 1044.72   3
   1  -3 -10 4137.98 1295.54   1
   1  -3 -10 3694.41 560.173   7
  -1  -3  11 5025.38 655.201  16
  -1   3 -11 5494.82 728.352  17
   1   3  11 5143.99 686.179  16
  -1  -3  11 6042.31 1404.43  14
   1   3  11 6461.63 1474.27  14
   1   3  11 4969.73 1410.20  11
   1  -3 -11 7289.13 1725.93   1
   1  -3 -11 6129.55 1451.37   3
  -1   3 -11 5436.46 684.214   7
   1  -3 -11 6358.68 736.843   7
  -1   3 -12 13238.0 1130.83  17
   1   3  12 11999.6 1039.91  16
  -1  -3  12 12503.3 1029.31  16
  -1  -3  12 12712.9 2042.59  14
   1   3  12 11222.6 2090.08  11
   1  -3 -12 13069.0 1126.54   7
   1  -3 -12 14260.0 2298.05   3
   1  -3 -12 12977.0 1145.20   4
   1  -3 -13-52.1780 146.309   4
  -1   3 -13 206.849 327.841  17
  -1  -3  13-108.661 508.680  14
   1   3  13 589.910 582.326  11
  -1  -3  13 847.329 323.534  16
   1   3  13 47.8115 291.713  16
   1  -3 -13-18.8847 146.466   7
   1  -3 -14 1756.12 416.219   7
  -1  -3  14 2339.85 513.493  16
   1   3  14 1752.38 527.306  16
   1  -3 -14 1358.26 455.699   4
  -1   3 -14 1758.23 531.137  17
   1  -3 -15 4005.83 709.202   7
   1  -3 -15 3498.07 678.953   4
   1   3  15 3601.92 657.935  16
  -1  -3  15 4100.61 657.410  16
  -1   3 -15 3865.76 678.352  17
   1  -3 -16 407.086 348.349   7
  -1   3 -16 954.306 389.876  17
   1  -3 -16 129.468 337.443  18
   1   3  16 717.222 398.232  16
  -1  -3  16 811.782 336.172  16
   1  -3 -16 894.591 502.897   4
   1  -3 -17-24.0270 234.597  18
  -1   3 -17 649.426 356.587  17
  -1   3 -17 274.289 259.189  18
  -1  -3  17 212.051 237.311  16
   1   3  17 717.349 361.376  16
   1  -3 -17 378.164 322.217   7
  -1  -3  17 649.942 280.733   6
   1   3  17 606.988 380.609   6
  -1   3 -18 566.846 250.588  18
   1  -3 -18 448.959 268.226  18
  -1   3 -18 370.150 210.379   9
   1   3  18 836.798 318.563  16
   1   3  18 492.154 336.579   6
   1  -3 -18 720.517 324.247   7
  -1   3 -18 986.345 298.758  17
   1  -3 -19 271.834 195.488  18
   1   3  19 716.600 257.918  16
   1   3  19 600.815 253.595   6
  -1   3 -19 258.653 163.814  17
  -1  -4 -19-38.6196 146.264  18
   1  -4  19-193.458 167.115  16
   1   4 -19-331.400 176.827   9
   1   4 -18-49.3971 161.958  18
   1   4 -18-37.6023 248.697   9
  -1  -4 -18 138.824 192.452  17
   1  -4  18-166.482 222.209  16
  -1   4  18 14.0348 114.269  16
   1  -4  18 223.866 228.640   6
   1   4 -17 1679.06 395.916  18
   1   4 -17 1598.66 449.061   9
   1  -4  17 2114.84 471.136  16
  -1   4  17 2232.51 426.893  16
   1  -4  17 1817.13 436.094   6
  -1  -4 -17 1776.57 413.055  17
   1   4 -16 584.370 358.282  18
  -1   4  16 436.579 312.269  16
   1  -4  16 237.424 333.806  16
   1  -4  16 15.6035 249.086   6
  -1  -4 -16 772.913 344.234  17
   1   4 -16-136.088 190.362  17
   1   4 -15 2166.69 510.423  18
   1  -4  15 3261.94 608.056  16
  -1   4  15 2126.05 519.656  16
   1  -4  15 2245.61 508.969   6
  -1  -4 -15 2727.88 516.039  17
   1   4 -15 2835.93 551.263  17
   1   4 -14 505.535 326.792  18
  -1  -4 -14 1018.38 436.822  17
   1   4 -14 1446.05 428.312  17
   1  -4  14 1052.72 444.417  16
  -1   4  14 318.017 295.708  16
   1  -4  14 1499.66 443.569   6
   1   4 -13 4478.00 743.971  18
  -1   4  13 4741.99 705.494  16
  -1  -4 -13 3998.03 652.786  17
   1   4 -13 4209.42 667.078  17
  -1  -4 -13 3940.97 710.553   4
   1  -4  13 3436.12 638.017  16
   1   4 -13 3604.27 650.043   7
   1  -4  13 3437.81 637.426   6
   1  -4  12 1567.67 1063.35  14
   1   4 -12 1933.25 878.259   2
  -1  -4 -12 880.720 372.316   4
   1   4 -12 70.3966 236.727  18
  -1  -4 -12 608.013 385.696  17
   1   4 -12 825.436 380.410  17
   1  -4  12 766.577 401.339  16
  -1   4  12 843.034 349.184  16
   1  -4  12 1077.53 360.667   6
   1   4 -12 786.670 367.261   7
   1   4 -11 5173.13 739.379  18
  -1  -4 -11 5254.84 735.863  17
   1   4 -11 4417.93 660.031  17
   1  -4  11 6338.33 775.529  16
  -1   4  11 5081.01 657.199  16
   1  -4  11 4036.53 1444.68  14
  -1   4  11 4001.10 1354.26  11
   1   4 -11 6284.10 795.587   7
  -1  -4 -11 3870.44 617.803   4
  -1  -4 -10 798.734 268.637   4
   1   4 -10 837.211 674.714   2
  -1   4  10 1462.31 722.115  11
  -1  -4 -10 873.391 763.402  13
   1  -4  10 1907.92 835.197  14
   1   4 -10 563.307 279.584  18
  -1  -4 -10 1250.73 346.881  17
   1  -4  10 1586.19 384.513  16
  -1   4  10 1700.80 382.466  16
   1   4 -10 1419.66 365.048   7
   1   4  -9 886.059 749.608   2
  -1  -4  -9-119.864 383.632  13
   1  -4   9 393.147 578.866  14
  -1   4   9 74.6472 621.027  11
   1   4  -8 1807.83 794.043   2
  -1  -4  -8 231.552 505.562  13
   1  -4   8 1600.69 752.232  14
  -1   4   8 1307.76 535.785  11
  -1  -4  -7 6615.16 1276.09  13
  -1   4   7 8149.29 1393.22  11
   1   4  -7 8293.32 1467.75   2
   1  -4   7 8797.96 1427.63  14
  -1   4   6 8896.80 1332.54  11
  -1  -4  -6 4374.50 1090.64  13
   1   4  -6 8346.84 1358.74   2
   1  -4   6 7277.43 1262.22  14
   1   4  -5 5911.94 1108.71   2
   1  -4   5 5195.52 934.429   1
  -1   4   5 4446.95 1012.27  11
   1  -4   5 5529.33 1022.59  14
  -1  -4  -5 5293.10 1113.12  13
  -1  -4  -4 5031.15 1136.76  13
  -1   4   4 3652.61 827.029  11
   1  -4   4 3902.10 789.726   1
   1   4  -4 3767.38 825.669   2
   1  -4   4 4288.98 850.573  14
  -1   4   3 18182.3 1513.92  11
  -1  -4  -3 24711.3 2082.90  13
   1  -4   3 18803.0 1525.11   1
   1   4  -3 18973.1 1656.20   2
   1   4  -3 20934.0 1480.73  15
   1  -4   3 19651.7 1523.70  14
  -1  -4  -2 63392.3 2888.41  13
   1  -4   2 58560.7 2600.85   1
   1   4  -2 65818.3 2332.07  15
   1  -4   2 62669.4 2443.05  14
  -1   4   2 61634.9 2910.56  15
  -1  -4  -1 115659. 3702.44  13
   1  -4   1 113715. 3603.47   1
   1   4  -1 117139. 2703.81  15
   1  -4   1 115476. 3025.99  14
  -1   4   1 116940. 3811.88  15
  -1  -4   0 972.417 525.521  13
   1  -4   0 592.311 533.125  13
   1  -4   0 389.871 526.486   1
  -1   4   0 282.738 489.335  15
   1   4   0 565.573 210.395  15
   1  -4  -1 112395. 3664.57  13
  -1  -4   1 113011. 3328.10  13
   1  -4  -1 110325. 3755.18   1
  -1   4  -1 116016. 3748.02  15
   1   4   1 117462. 2066.85  15
   1  -4  -2 60775.6 2852.57  13
  -1  -4   2 66402.2 2411.46  13
   1  -4  -2 59482.2 2848.93   1
  -1  -4   2 64316.3 1277.22   1
  -1   4  -2 64956.6 2873.66  15
   1   4   2 63778.0 1675.72  15
  -1  -4   3 19552.7 1251.63  13
   1  -4  -3 20955.0 1789.40  13
   1   4   3 20004.8 1524.98  11
   1  -4  -3 17892.3 1734.26   1
  -1   4  -3 20089.7 1678.73  15
   1   4   3 18524.3 1065.84  15
   1  -4  -4 3329.97 853.576  13
   1   4   4 5021.70 1011.28  11
  -1  -4   4 3953.89 562.950  13
   1  -4  -4 4033.70 971.860   1
  -1   4  -4 4248.57 921.207  15
  -1  -4   4 3916.67 899.370  14
   1  -4  -5 5986.48 1191.78  13
  -1  -4   5 5263.75 1032.75  14
   1   4   5 4692.70 951.278  11
   1  -4  -5 5956.81 1243.92   1
  -1   4  -5 5612.44 1081.75  15
   1  -4  -6 10685.1 1494.94  13
   1   4   6 7385.16 1197.07  11
   1  -4  -6 10143.5 1631.94   1
  -1   4  -6 9147.12 1172.25   2
  -1  -4   6 8870.72 1285.81  14
  -1   4  -6 8561.15 1406.06  15
  -1  -4   7 7487.52 1335.68  14
   1   4   7 7055.01 1305.84  11
   1  -4  -7 10577.3 1451.88  13
  -1   4  -7 7846.18 1096.72   2
   1  -4  -7 6184.02 1363.94   1
  -1   4  -7 7666.65 1306.76  15
   1  -4  -8 1334.65 543.739  13
   1   4   8-513.160 565.341  11
  -1  -4   8 961.376 625.359  14
  -1   4  -8 1257.94 586.303   2
   1  -4  -8 1378.42 756.056   1
  -1   4  -8 206.711 424.204  15
  -1  -4   9-921.498 553.686  14
   1   4   9 735.926 702.425  11
   1  -4  -9 131.490 615.423   1
   1  -4 -10 3022.02 1228.13   1
   1  -4 -10 690.516 741.610   3
   1   4  10 1656.06 902.213  11
  -1  -4  10 1000.86 767.927  14
  -1   4 -10 1382.18 432.970  17
   1   4  10 977.593 322.757  16
   1  -4 -10 875.625 283.963   7
  -1   4 -11 5337.17 712.197  20
  -1  -4  11 4912.63 1311.66  14
   1   4  11 5631.72 1560.47  11
  -1   4 -11 5531.64 751.285  17
  -1  -4  11 5918.24 674.768  16
   1   4  11 5288.66 699.090  16
   1  -4 -11 4236.92 607.505   5
   1  -4 -11 4915.29 704.550   7
   1  -4 -11 6313.24 1470.98   1
   1  -4 -11 4664.81 1387.02   3
   1  -4 -12 1847.71 925.604   1
   1  -4 -12 631.390 761.579   3
  -1   4 -12 1956.98 479.468  20
  -1   4 -12 783.616 368.622  17
  -1  -4  12 2846.02 1100.74  14
   1   4  12 961.738 811.185  11
  -1  -4  12 523.819 257.229  16
   1   4  12 979.782 385.657  16
   1  -4 -12 104.508 266.384   7
   1  -4 -13 4374.28 705.554   7
   1  -4 -13 4357.01 736.967   4
  -1   4 -13 4057.94 696.963  17
   1   4  13 5120.90 733.796  16
  -1  -4  13 4161.26 630.899  16
   1  -4 -14 670.893 390.553   7
   1   4  14 995.743 422.186  16
  -1  -4  14 903.393 358.556  16
   1  -4 -14 503.981 401.617   4
  -1   4 -14 692.832 428.165  17
   1  -4 -15 2574.58 541.116   7
   1   4  15 2437.87 555.206  16
  -1  -4  15 1870.12 482.664  16
   1  -4 -15 1786.19 543.040   4
  -1   4 -15 1945.84 570.443  17
   1  -4 -16 24.9483 300.757   7
  -1   4 -16 142.147 331.617  17
  -1   4 -16 364.121 201.378  18
   1  -4 -16 384.054 337.793  18
  -1  -4  16-213.609 198.816  16
   1   4  16 214.028 350.973  16
   1  -4 -16 726.630 376.818   4
  -1   4 -17 1273.08 356.744  18
   1  -4 -17 921.439 345.483  18
  -1   4 -17 1934.29 412.752   9
  -1   4 -17 2359.02 491.900  17
   1   4  17 2357.30 499.696  16
   1  -4 -17 2069.88 463.893   7
   1   4  17 1937.17 539.457   6
   1  -4 -18-250.332 219.224  18
  -1   4 -18 5.95160 153.670   9
   1   4  18 13.8098 223.343  16
   1   4  18 85.4022 283.404   6
   1  -4 -18-154.115 202.932   7
  -1   4 -18 23.1320 195.204  17
   1  -4 -19-91.2866 139.759  18
   1   4  19 35.4359 146.639  16
   1   4  19 116.619 185.322   6
  -1  -5 -18 328.796 162.457  17
   1   5 -18 190.790 236.231   9
   1  -5  18 403.236 214.903  16
  -1   5  18 140.902 189.650  16
   1   5 -18 280.147 116.868  18
  -1  -5 -17 844.252 293.971  17
   1   5 -17 192.760 307.388   9
   1  -5  17 448.477 318.501  16
  -1   5  17 460.823 237.319  16
   1   5 -17 318.190 245.065  18
   1   5 -16 5.31769 173.500  18
   1   5 -16 596.256 346.684   9
   1  -5  16 454.955 306.137  16
  -1   5  16 883.787 296.887  16
   1  -5  16 596.651 289.248   6
   1   5 -16 779.645 296.712  17
  -1  -5 -16 379.938 306.864  17
   1   5 -15 530.231 347.252  18
   1  -5  15 1291.98 443.162  16
  -1   5  15 928.290 388.521  16
   1  -5  15 510.915 294.894   6
  -1  -5 -15 578.361 303.531  17
   1   5 -15 1244.34 373.130  17
   1   5 -14 2507.53 557.267  18
   1   5 -14 2451.02 540.868  17
  -1  -5 -14 2315.31 521.089  17
  -1   5  14 2237.32 544.566  16
   1  -5  14 1948.26 530.062  16
   1  -5  14 3420.11 629.719   6
   1   5 -13 7298.35 880.194  17
  -1   5  13 6421.69 806.737  16
   1  -5  13 6845.56 872.244  16
  -1  -5 -13 5905.82 797.520  17
  -1  -5 -13 5992.68 825.381   4
   1   5 -13 6366.37 822.449  18
   1  -5  13 6676.37 833.616   6
  -1   5  12 1264.06 830.406  11
   1  -5  12-858.687 1104.17  14
   1   5 -12 229.069 209.238  18
  -1  -5 -12 454.917 319.157   4
   1   5 -12 1229.36 900.035   2
   1   5 -12 180.418 272.539  17
  -1  -5 -12 4.66386 279.492  17
  -1   5  12 402.956 261.462  16
   1  -5  12-348.976 337.297  16
   1  -5  12-34.9427 127.984   6
   1   5 -11 6091.09 782.479  18
   1   5 -11 8240.58 1764.60   2
  -1  -5 -11 5706.26 748.568   4
  -1   5  11 5962.20 714.494  16
   1  -5  11 6331.50 804.642  16
  -1  -5 -11 6321.05 801.357  17
   1   5 -11 5541.57 753.465  17
   1  -5  11 8555.28 1889.22  14
  -1   5  11 4419.06 1226.72  11
   1   5 -11 5772.35 771.967   7
   1  -5  11 7227.61 830.160   6
   1  -5  10 1812.42 909.473  14
  -1  -5 -10 1502.91 747.841  13
  -1   5  10 122.207 433.238  11
   1   5 -10 558.442 256.167  18
  -1  -5 -10 412.208 245.407  17
   1   5 -10 639.262 302.954  17
   1  -5  10 402.110 262.841  16
   1  -5  10 960.047 321.754   6
   1   5 -10 391.714 292.036   7
  -1  -5 -10 1145.34 320.628   4
   1   5 -10 31.8333 353.757   2
  -1  -5  -9 1985.26 948.459  13
  -1   5   9 2063.66 830.958  11
   1  -5   9 2724.99 990.196  14
   1   5  -9 1882.56 1065.44   2
   1  -5   8 1158.48 751.007  14
  -1  -5  -8 387.420 509.219  13
  -1   5   8 1073.78 684.075  11
   1   5  -8 1415.52 714.366   2
  -1  -5  -7 3124.38 931.404  13
  -1   5   7 3139.02 926.623  11
   1  -5   7 2775.45 884.843  14
   1   5  -7 4759.30 1164.03   2
   1   5  -6 13874.4 1837.30   2
  -1  -5  -6 10462.8 1543.53  13
  -1   5   6 11756.8 1601.55  11
   1  -5   6 15048.3 1761.78  14
  -1  -5  -5 3833.64 1008.48  13
   1  -5   5 2163.38 805.090  14
  -1   5   5 2945.81 842.554  11
   1  -5   5 5537.63 962.190   1
   1   5  -5 5245.59 1150.11   2
   1  -5   4 3368.59 786.094   1
   1   5  -4 3497.80 898.029   2
  -1  -5  -4 2597.87 1008.97  13
   1  -5   4 3147.50 806.243  14
  -1   5   4 2329.49 828.775  15
   1   5  -4 3889.74 820.970  15
   1  -5   3 3029.54 726.116   1
   1   5  -3 3051.37 829.120   2
  -1  -5  -3 3068.05 954.852  13
   1  -5   3 2304.51 624.882  14
  -1   5   3 2544.45 817.387  15
   1   5  -3 2877.98 607.638  15
   1  -5   2 12928.4 1355.72   1
  -1  -5  -2 12541.6 1491.78  13
   1  -5   2 14051.1 1297.36  14
   1   5  -2 13891.0 1182.10  15
  -1   5   2 13751.8 1552.61  15
   1  -5   1 33179.0 2150.36   1
  -1  -5  -1 30253.7 2136.06  13
  -1   5   1 31907.1 2239.13  15
   1   5  -1 34693.8 1651.95  15
   1  -5   0 49165.3 2666.88   1
  -1  -5   0 52258.6 2679.54  13
   1  -5   0 47295.8 2626.79  13
   1   5   0 51532.8 1796.24  15
  -1   5   0 50067.8 2742.31  15
   1  -5  -1 31902.1 2234.26   1
  -1  -5   1 34358.4 1596.92   1
   1  -5  -1 32250.5 2241.78  13
  -1  -5   1 34536.0 2096.00  13
   1   5   1 35460.1 1423.72  15
  -1   5  -1 30921.8 2147.38  15
   1  -5  -2 12334.0 1489.39   1
  -1  -5   2 12962.4 772.445   1
  -1  -5   2 15403.5 1344.71  13
   1  -5  -2 12476.4 1486.43  13
  -1   5  -2 13481.3 1457.64  15
   1   5   2 14696.5 972.181  15
   1  -5  -3 2774.46 856.450   1
   1  -5  -3 2929.87 865.613  13
  -1  -5   3 3145.59 653.298  13
   1   5   3 2599.51 467.417  15
  -1   5  -3 2669.34 822.783  15
   1  -5  -4 3511.21 1056.40   1
   1  -5  -4 2104.29 857.521  13
  -1  -5   4 3208.42 655.275  13
  -1   5  -4 2853.13 899.393  15
   1   5   4 3537.87 639.604  15
  -1  -5   4 2612.66 820.347  14
   1  -5  -5 3296.46 1134.45   1
   1  -5  -5 5001.26 1162.05  13
   1   5   5 2338.31 770.915  11
  -1  -5   5 4519.90 1014.45  14
  -1   5  -5 3436.44 988.154  15
   1  -5  -6 12474.0 1850.71   1
  -1   5  -6 12312.9 1515.71   2
   1  -5  -6 14233.8 1811.20  13
   1   5   6 9076.40 1484.28  11
  -1   5  -6 11813.6 1669.96  15
  -1  -5   6 13224.0 1665.56  14
   1  -5  -7 1244.28 892.612   1
  -1   5  -7 3212.06 933.277   2
   1  -5  -7 2605.63 760.201  13
  -1  -5   7 4513.09 1038.63  14
   1   5   7 2627.26 839.885  11
  -1   5  -7 3718.68 1079.50  15
   1  -5  -8 666.334 864.966   1
  -1   5  -8-345.762 327.279   2
  -1   5  -8 910.685 670.456  15
  -1  -5   8 261.646 380.515  14
   1   5   8 444.603 508.902  11
   1  -5  -8 356.961 463.888  13
  -1   5  -9 3310.84 547.682  17
   1  -5  -9 3355.13 1235.26   1
  -1  -5   9 768.148 550.807  14
   1   5   9 1355.94 857.835  11
   1  -5 -10 568.111 236.388   5
   1   5  10 1191.02 352.564  21
  -1   5 -10 799.515 294.967  20
  -1   5 -10-69.4002 263.458  17
   1   5  10 2002.58 914.167  11
  -1  -5  10-76.3265 274.346  14
  -1  -5  10 797.855 251.545  16
   1   5  10 478.408 248.926  16
   1  -5 -10 816.287 867.819   1
   1  -5 -10 1754.71 901.574   3
  -1   5 -11 6555.56 825.815  20
   1  -5 -11 4938.22 1542.70   1
   1  -5 -11 4267.32 1437.26   3
  -1   5 -11 7120.59 840.162  17
   1   5  11 5617.09 742.797  16
  -1  -5  11 7083.96 785.174  16
   1   5  11 6278.86 1457.09  11
  -1  -5  11 5246.72 1201.99  14
   1  -5 -11 6739.72 777.780   5
   1  -5 -11 6151.92 766.688   7
  -1  -5  12-814.730 884.784  14
   1   5  12-861.605 936.046  11
  -1   5 -12 179.561 233.384  20
  -1   5 -12 339.005 377.102  17
   1  -5 -12 158.046 291.621   7
   1   5  12 275.825 286.919  16
  -1  -5  12 44.1775 168.840  16
   1  -5 -12-863.672 960.318   1
   1  -5 -12-602.892 628.807   3
   1   5  13 6347.41 821.252  16
  -1   5 -13 6860.38 885.694  17
  -1  -5  13 7477.71 835.931  16
  -1   5 -13 8216.78 874.777  20
   1  -5 -13 5699.10 810.718   7
   1  -5 -13 6587.62 875.966   4
   1  -5 -14 2400.02 505.947   7
  -1  -5  14 2623.08 527.136  16
   1   5  14 2143.85 553.605  16
   1  -5 -14 1882.11 522.187   4
  -1   5 -14 2067.03 574.489  17
   1  -5 -15 605.003 373.816   7
  -1   5 -15 295.287 357.759  17
  -1  -5  15 770.639 309.731  16
   1   5  15 416.960 355.553  16
   1  -5 -15 592.478 390.696   4
   1  -5 -16 714.614 355.409   7
  -1   5 -16 229.999 269.917   9
   1  -5 -16 307.821 292.474  18
  -1   5 -16 730.451 365.452  17
  -1  -5  16 949.903 284.075  16
   1   5  16 1.33763 325.382  16
   1  -5 -16 421.021 367.798   4
   1  -5 -17 716.793 316.527  18
  -1   5 -17 150.682 196.417   9
  -1   5 -17 614.718 337.364  17
   1   5  17 735.810 378.231  16
   1  -5 -17 665.441 309.563   7
   1   5  17 650.138 338.283   6
   1  -5 -18 138.978 185.599  18
  -1   5 -18 97.5010 115.296   9
   1  -5 -18 116.463 192.778   7
   1   5  18 500.709 287.448   6
  -1   5 -18-48.3186 168.675  17
   1   5  19 2521.81 328.125  16
  -1  -6 -18 55.0091 147.056  18
   1   6 -18 419.278 222.017   9
  -1   6  18 378.522 190.514  16
   1  -6  18 674.170 215.975  16
  -1  -6 -17 620.330 238.661  17
  -1   6  17 60.1047 207.838  16
   1  -6  17 526.627 248.578  16
   1   6 -17 125.731 226.222   9
   1   6 -16-130.320 175.507  17
  -1  -6 -16-49.7200 211.642  17
   1   6 -16 332.106 311.756   9
  -1   6  16 616.657 314.735  16
   1  -6  16-129.960 258.072  16
   1   6 -16 887.136 257.965  18
  -1  -6 -15 1375.31 440.471  17
   1   6 -15 1614.44 406.881  17
   1   6 -15 1149.13 477.350   9
  -1   6  15 1800.58 468.010  16
   1  -6  15 1551.01 458.897  16
   1   6 -15 1258.89 369.416  18
   1   6 -14 689.549 342.451  17
  -1  -6 -14 494.235 346.425  17
   1   6 -14 749.326 387.068   9
   1  -6  14 694.188 359.027  16
  -1   6  14 1836.93 480.796  16
   1   6 -14 747.024 317.337  18
   1   6 -13 6476.93 837.091  18
  -1  -6 -13 7725.95 892.542   4
   1   6 -13 6530.39 844.282  17
   1  -6  13 7390.19 900.824  16
  -1  -6 -13 7340.10 895.857  17
  -1   6  13 7138.55 837.728  16
  -1   6  12 11671.0 1062.05  16
   1   6 -12 13944.2 1182.02  17
   1  -6  12 12469.1 1142.69  16
  -1  -6 -12 11473.7 1081.60  17
   1   6 -12 13144.2 2277.93   2
  -1  -6 -12 12974.3 1124.55   4
   1   6 -12 11847.7 1069.93  18
   1  -6  12 13058.7 2310.76  14
  -1   6  12 10146.0 1901.35  11
   1   6 -11 13467.8 1113.04  17
  -1   6  11 13161.2 1095.79  16
  -1  -6 -11 13696.3 1158.05  17
   1  -6  11 13736.3 1158.12  16
  -1  -6 -11 13148.2 1123.18   4
   1   6 -11 12329.4 2135.26   2
   1   6 -11 13689.6 1153.71  18
   1  -6  11 15020.5 2439.82  14
  -1   6  11 12720.5 2075.54  11
  -1  -6 -10 4860.40 711.810  17
   1  -6  10 4380.79 651.774  16
   1   6 -10 4916.71 677.037  17
   1   6 -10 4299.79 1272.20   2
  -1  -6 -10 4352.13 646.773   4
   1   6 -10 4467.37 623.853  18
   1  -6  10 3998.22 1360.10  14
  -1   6  10 2283.12 993.599  11
  -1  -6 -10 6035.43 1541.48  13
   1   6  -9 3999.34 582.296  17
   1  -6   9 4468.48 631.218  16
   1   6  -9 4553.67 1253.25   2
  -1   6   9 2595.79 900.885  11
  -1  -6  -9 4783.36 1304.67  13
   1  -6   9 5260.91 1339.16  14
   1   6  -8 6235.34 1494.18   2
   1  -6   8 7670.88 1570.57  14
  -1   6   8 5249.80 1305.47  11
  -1  -6  -8 5802.41 1410.54  13
   1   6  -7 3514.03 1099.39   2
  -1  -6  -7 3173.69 1124.56  13
   1  -6   7 3601.14 1107.82  14
  -1   6   7 2685.63 919.509  11
  -1  -6  -6 12657.3 1869.58  13
   1   6  -6 11845.4 1697.30   2
   1  -6   6 14216.2 1752.42  14
  -1   6   6 11325.9 1731.46  15
  -1  -6  -5 50339.1 3451.34  13
   1   6  -5 54943.9 3424.37   2
   1  -6   5 58286.7 3036.59   1
   1  -6   5 54326.0 3239.76  14
  -1   6   5 53718.0 3502.84  15
  -1  -6  -4 16112.5 1930.61  13
   1   6  -4 16734.8 1920.91   2
   1  -6   4 17805.2 1722.47   1
  -1   6   4 15600.9 1878.00  15
   1  -6   4 11064.2 1404.75  14
   1   6  -4 18976.8 1725.59  15
  -1  -6  -3 24029.0 2264.03  13
   1  -6   3 24842.6 1979.49   1
   1  -6   3 24879.1 1957.86  14
   1   6  -3 24356.9 1791.01  15
  -1   6   3 22698.1 2156.27  15
  -1  -6  -2 5560.43 1146.51  13
   1  -6   2 4499.38 898.090   1
   1  -6   2 6691.55 1006.68  14
   1   6  -2 6381.95 912.860  15
  -1   6   2 5467.96 1131.47  15
  -1  -6  -1 23929.8 2119.21  13
   1  -6   1 23618.7 1990.28   1
   1   6  -1 23431.7 1508.80  15
  -1   6   1 22970.2 2055.12  15
  -1  -6   0 175779. 5303.46  13
   1  -6   0 167131. 5348.95  13
  -1  -6   0 182909. 4637.32   1
   1  -6   0 170977. 5288.14   1
   1   6   0 186732. 3945.75  15
  -1   6   0 177629. 5470.00  15
   1  -6  -1 24189.8 2138.86  13
  -1  -6   1 24071.0 1932.57  13
  -1  -6   1 24022.4 1505.78   1
   1  -6  -1 22772.1 2021.42   1
   1   6   1 25336.3 1410.97  15
  -1   6  -1 23366.5 2037.50  15
  -1  -6   2 5520.32 960.069  13
   1  -6  -2 4845.39 1088.41  13
   1  -6  -2 4574.84 1132.68   1
  -1  -6   2 6873.23 689.796   1
  -1   6  -2 4572.56 1008.06  15
   1   6   2 5986.66 703.024  15
  -1  -6   3 25476.6 1840.01  13
   1  -6  -3 17808.3 1944.72  13
   1  -6  -3 24277.6 2304.95   1
  -1   6  -3 20361.9 1973.41  15
   1   6   3 25391.4 1505.63  15
  -1  -6   4 18111.1 1518.48  13
   1  -6  -4 18640.7 2104.71  13
   1  -6  -4 17432.9 2083.79   1
  -1   6  -4 15438.5 1791.68  15
  -1  -6   4 17142.1 1837.25  14
   1   6   4 17910.4 1377.99  15
   1  -6  -5 55758.4 3631.25  13
   1  -6  -5 51461.3 3613.85   1
  -1   6  -5 49820.4 3285.90  15
  -1  -6   5 52182.4 3234.03  14
   1   6   5 60535.1 2735.38  15
   1  -6  -6 11601.6 1685.50  13
   1  -6  -6 12567.7 1879.73   1
  -1   6  -6 12818.2 1627.68   2
  -1   6  -6 11169.6 1707.39  15
  -1  -6   6 12178.0 1720.19  14
  -1  -6   7 2829.68 970.882  14
   1  -6  -7 3926.34 1105.72  13
   1   6   7 1362.37 778.001  11
   1  -6  -7 1647.61 1140.62   1
  -1   6  -7 3755.25 973.677   2
  -1   6  -7 2556.17 998.659  15
   1  -6  -8 10066.0 1589.99  13
  -1  -6   8 7300.84 1514.11  14
   1   6   8 6752.64 1410.35  11
  -1   6  -8 7484.58 1499.74  15
   1  -6  -8 6647.04 1571.12   1
  -1   6  -8 7491.57 1353.36   2
   1  -6  -9 3124.82 506.585   5
   1  -6  -9 2319.28 1097.46   1
  -1   6  -9 4933.95 690.127  20
   1   6   9 4331.37 636.251  21
  -1   6  -9 3712.49 571.441  17
  -1   6  -9 4606.80 1437.76  15
  -1  -6   9 3913.12 1060.00  14
   1   6   9 3989.75 1141.00  11
   1  -6  -9 3776.69 558.804  10
   1  -6 -10 3160.99 1408.32   1
   1   6  10 4121.77 637.201  21
  -1   6 -10 5565.17 740.148  20
  -1   6 -10 4342.54 657.150  17
  -1  -6  10 4605.99 639.402  16
   1   6  10 5189.52 702.236  16
   1   6  10 5161.53 1448.13  11
  -1  -6  10 3375.80 1224.39  14
   1  -6 -10 4392.59 630.765   5
   1  -6 -11 13702.9 1138.06   7
   1  -6 -11 13236.8 1128.56   5
   1  -6 -11 16252.7 2530.29   3
   1  -6 -11 11770.1 2400.52   1
   1   6  11 13008.7 1067.05  21
  -1   6 -11 13819.3 1157.66  20
  -1   6 -11 13079.6 1152.26  17
   1   6  11 13874.1 1143.04  16
  -1  -6  11 15078.1 1138.00  16
  -1  -6  11 16662.5 2463.53  14
   1   6  11 9634.40 1880.45  11
  -1   6 -12 13578.0 1143.10  20
  -1   6 -12 13005.0 1180.47  17
   1   6  12 12107.0 1103.48  16
  -1  -6  12 15160.7 1173.72  16
   1  -6 -12 10545.7 2188.22   1
   1  -6 -12 12670.1 1102.23   5
   1  -6 -12 11439.0 1076.90   7
  -1  -6  12 14735.8 2415.74  14
   1   6  12 11147.3 2156.81  11
  -1   6 -13 6960.55 845.253  20
  -1  -6  13 9218.81 915.359  16
  -1   6 -13 6951.37 869.405  17
   1   6  13 7059.43 870.437  16
   1  -6 -13 7201.00 875.045   7
   1  -6 -13 7295.37 919.731   4
   1  -6 -14 611.526 339.607   7
  -1   6 -14 302.863 362.635  17
  -1   6 -14 468.833 330.882   9
   1   6  14 430.249 346.686  16
  -1  -6  14 511.544 279.107  16
   1  -6 -14 503.109 392.607   4
   1  -6 -15 948.253 390.630   7
  -1   6 -15 1296.95 454.269  17
   1  -6 -15 955.818 359.003  18
  -1   6 -15 1262.98 411.675   9
   1   6  15 1122.37 411.281  16
   1  -6 -15 575.367 434.159   4
   1  -6 -16 437.001 322.766   7
  -1   6 -16 364.934 273.806   9
   1  -6 -16 332.313 254.642  18
  -1   6 -16 312.707 301.528  17
   1   6  16-72.3137 269.380  16
   1  -6 -16 185.505 311.841   4
   1  -6 -17 120.328 177.383  18
  -1   6 -17 455.170 222.604   9
   1   6  17 347.488 268.338  16
   1  -6 -17 212.523 270.003   7
   1   6  17 403.855 290.310   6
  -1   6 -17-68.0662 227.080  17
   1  -6 -18 62.2747 93.3898  18
   1   6  18 761.653 275.964  16
   1   6  18 473.029 246.805   6
   1  -6 -18 727.196 243.143   7
  -1   6 -18 384.920 209.979  17
   1   7 -18 1830.74 311.213   9
   1  -7  18 2444.39 329.077  16
  -1  -7 -17 1511.17 318.012  17
   1   7 -17 1344.34 332.404   9
  -1   7  17 1925.90 366.571  16
   1  -7  17 1859.41 374.792  16
   1   7 -16 358.907 235.865  17
  -1  -7 -16-383.593 251.048  17
   1   7 -16-85.2175 272.313   9
   1  -7  16 304.415 252.585  16
  -1   7  16 333.611 262.586  16
  -1  -7 -15-76.9914 208.484  17
   1   7 -15 424.905 301.533  17
   1   7 -15 541.328 357.878   9
   1  -7  15 438.418 329.027  16
  -1   7  15 844.507 332.227  16
  -1  -7 -14 184.861 296.566  17
   1   7 -14 213.620 299.711  17
   1  -7  14 325.621 303.284  16
  -1   7  14 835.075 389.578  16
   1   7 -14 674.100 395.925   9
  -1  -7 -13 2558.22 558.197  17
   1   7 -13 2987.97 617.634  17
  -1  -7 -13 3889.91 591.212   4
   1  -7  13 3175.39 634.400  16
  -1   7  13 2893.25 566.391  16
   1   7 -13 2809.30 595.952   9
   1   7 -12 3909.75 667.510  17
  -1  -7 -12 3790.25 674.076  17
   1  -7  12 3579.94 661.580  16
  -1  -7 -12 4045.95 670.529   4
  -1   7  12 3061.89 614.480  16
   1   7 -12 4014.02 684.204   9
   1   7 -11 7724.39 893.543   9
   1  -7  11 8703.00 1818.81  14
  -1  -7 -11 8841.28 987.619  17
   1   7 -11 8130.35 910.103  17
   1  -7  11 8934.71 962.887  16
  -1   7  11 9516.29 1856.12  15
   1   7 -11 5671.72 1577.48   2
   1   7 -10 6769.69 1652.62   2
   1   7 -10 7655.55 856.620   9
   1   7 -10 7084.37 847.148  20
   1   7 -10 7953.72 887.225  17
   1  -7  10 7522.82 864.668  16
  -1   7  10 7146.43 1713.71  15
  -1  -7 -10 5716.65 1690.30  13
   1  -7  10 7426.02 1756.42  14
   1   7  -9 4268.31 1366.89   2
  -1   7   9 1628.81 444.302  21
   1   7  -9 2795.27 516.301  20
   1   7  -9 2681.57 552.709   9
   1   7  -9 3312.54 594.762  17
   1  -7   9 3298.31 581.090  16
  -1   7   9 2337.88 1045.68  15
   1  -7   9 3599.20 1119.83  14
  -1  -7  -9 1667.56 940.374  13
  -1  -7  -8 3826.95 1203.94  13
   1  -7   8 4272.38 1237.05  14
  -1  -7  -8 3363.97 547.681  19
   1   7  -8 4732.86 641.522  17
   1  -7   8 4091.83 593.806  16
  -1   7   8 3168.47 1140.55  15
   1   7  -8 4974.20 1337.51   2
   1   7  -8 4234.38 597.425   9
   1   7  -7-493.290 514.296   2
   1  -7   7 191.499 563.039  14
  -1  -7  -7-71.4118 659.143  13
  -1   7   7 907.031 749.762  15
   1   7  -6 2755.98 919.505   2
  -1  -7  -6 1552.28 982.222  13
   1  -7   6 1974.53 784.969  14
  -1   7   6 3223.67 982.381  15
   1  -7   5 3699.93 835.568   1
   1   7  -5 2409.47 961.634   2
  -1  -7  -5 2347.07 903.518  13
   1  -7   5 2766.19 819.659  14
  -1   7   5 4768.99 1151.17  15
   1   7  -4 14974.0 1930.53   2
   1  -7   4 16934.6 1763.21   1
  -1  -7  -4 15176.5 1992.99  13
   1   7  -4 14255.9 1614.46  15
   1  -7   4 13516.4 1692.43  14
  -1   7   4 16470.6 1964.64  15
   1  -7   3 1397.68 599.784   1
  -1  -7  -3 2057.08 917.170  13
   1   7  -3 1444.86 508.046  15
   1  -7   3 1016.35 567.500  14
  -1   7   3 629.276 644.506  15
   1  -7   2 8361.74 1290.76   1
  -1  -7  -2 6974.40 1309.60  13
  -1   7   2 5789.82 1165.55  15
   1  -7   2 8844.03 1366.52  14
   1   7  -2 10022.4 1180.38  15
   1  -7   1 3830.88 947.243   1
  -1  -7  -1 4440.69 948.458   1
  -1  -7  -1 4141.82 1073.13  13
   1   7  -1 4363.29 779.502  15
  -1   7   1 2998.20 1028.45  15
  -1  -7   0 15318.7 1449.34   1
   1  -7   0 13532.6 1713.86   1
  -1  -7   0 14973.0 1780.82  13
   1  -7   0 14099.1 1764.47  13
   1   7   0 15435.3 1287.49  15
  -1   7   0 12399.8 1674.17  15
  -1  -7   1 4570.88 756.576   1
   1  -7  -1 3857.39 1093.37   1
   1  -7  -1 4137.05 1177.61  13
  -1  -7   1 4089.96 998.851  13
   1   7   1 5299.51 763.264  15
  -1   7  -1 3098.45 974.640  15
   1  -7  -2 9313.84 1499.25   1
   1  -7  -2 7024.47 1358.95  13
  -1  -7   2 8552.17 1335.17  13
   1   7   2 9410.40 1012.70  15
  -1   7  -2 5041.92 1196.99  15
   1  -7  -3 62.3174 542.807   1
   1  -7  -3 1230.98 960.805  13
  -1  -7   3 2144.10 656.466  13
  -1   7  -3 1761.59 824.186  15
   1  -7  -4 14554.6 1996.68   1
   1  -7  -4 16520.7 2129.35  13
  -1  -7   4 15107.4 1531.60  13
  -1   7  -4 14132.6 1835.10  15
  -1  -7   4 15316.4 1863.11  14
   1  -7  -5 3606.47 1077.92   1
   1  -7  -5 3623.15 1078.18  13
  -1   7  -5 3162.63 1024.88  15
  -1  -7   5 3982.83 1069.01  14
   1  -7  -6 2054.58 1035.68   1
  -1   7  -6 2484.44 840.714   2
  -1  -7   6 1474.84 717.859  14
   1  -7  -6 1960.50 904.988  13
  -1   7  -6 1701.47 807.921  15
   1  -7  -7 934.749 756.300   1
  -1   7  -7-71.8687 450.402   2
  -1   7  -7-159.182 581.073  15
  -1  -7   7-85.1290 377.557  14
   1  -7  -7 369.124 550.825  13
   1  -7  -8 3774.26 574.412   5
   1  -7  -8 4004.33 1548.34   1
  -1   7  -8 5384.60 1261.66   2
   1   7   8 3673.29 571.840  21
  -1   7  -8 4066.89 655.678  20
  -1   7  -8 4711.61 637.295  17
  -1   7  -8 3546.99 1212.87  15
   1  -7  -8 4111.90 559.365  10
  -1  -7   8 4257.31 1149.69  14
   1  -7  -8 3006.08 930.146  13
   1  -7  -9 2839.22 494.172   5
   1  -7  -9 3292.87 1438.62   1
   1   7   9 3146.81 557.718  21
  -1   7  -9 3205.71 560.765  20
  -1   7  -9 2765.23 486.758   9
  -1   7  -9 3273.11 580.079  17
  -1   7  -9 2492.71 947.666  15
   1  -7  -9 3191.10 538.911  10
  -1  -7   9 2323.32 1046.67  14
   1  -7 -10 6130.91 1797.83   1
  -1   7 -10 7068.12 771.677   9
  -1   7 -10 7866.84 881.828  20
   1   7  10 6873.09 839.850  21
   1   7  10 8060.00 879.663  16
  -1   7 -10 7502.84 869.056  17
   1  -7 -10 5904.46 773.084   5
  -1  -7  10 5855.56 1542.79  14
   1  -7 -11 7758.53 1984.56   1
   1  -7 -11 8357.71 1966.63   3
   1   7  11 8226.46 888.792  21
  -1   7 -11 7646.64 926.408  20
  -1   7 -11 8778.71 881.163   9
  -1   7 -11 8769.91 960.401  17
   1   7  11 8169.88 909.646  16
  -1  -7  11 8828.67 873.086  16
   1  -7 -11 8562.53 926.025   5
  -1  -7  11 8203.08 1781.73  14
  -1   7 -12 3955.14 682.527  20
  -1   7 -12 3610.36 600.202   9
   1   7  12 4166.86 718.556  16
  -1  -7  12 4902.60 672.478  16
  -1   7 -12 3468.30 683.168  17
   1   7  12 3938.90 652.093  21
   1  -7 -12 3968.94 647.315   5
   1  -7 -12 3513.63 656.940   7
   1  -7 -13 2908.95 579.244   7
  -1   7 -13 2428.76 533.930  20
  -1   7 -13 2473.03 600.386  17
   1  -7 -13 3223.61 673.880   4
  -1  -7  13 2521.63 476.231  16
   1   7  13 2496.57 553.564  16
  -1   7 -13 3059.17 568.560   9
   1  -7 -14 342.936 313.406   4
  -1   7 -14 629.886 326.167   9
  -1   7 -14 675.474 280.127  20
  -1   7 -14 231.563 361.957  17
   1   7  14 377.309 356.564  16
   1  -7 -14 808.992 360.678   7
   1  -7 -15 643.293 370.050   7
  -1   7 -15-180.220 272.586   9
  -1   7 -15 270.711 314.592  17
   1  -7 -15 171.367 204.535  18
   1   7  15 248.335 324.696  16
   1  -7 -15 642.038 360.692   4
   1  -7 -16 230.825 234.919   7
   1   7  16 400.076 319.251   6
   1  -7 -16 213.237 213.900  18
  -1   7 -16-43.9562 281.969  17
   1  -7 -16 1.22018 233.925   4
   1   7  16 128.370 268.431  16
  -1   7 -16 33.0317 197.633   9
  -1   7 -17 2379.98 434.765  17
   1   7  17 1709.31 378.381   6
   1  -7 -17 1675.84 367.860   7
   1   7  17 2252.39 418.662  16
   1   7  18 2275.70 348.507  16
  -1   7 -18 1866.07 317.020  17
  -1  -8 -17-213.327 163.485  18
   1  -8  17 246.847 199.901  16
   1   8 -17 355.996 201.758   9
  -1   8  17 287.404 175.046  16
   1   8 -16 289.330 209.623  17
   1  -8  16 541.759 289.523  16
  -1  -8 -16 831.923 267.934  17
   1   8 -16 510.360 285.778   9
  -1   8  16 345.227 227.648  16
  -1  -8 -15 533.275 306.839  17
   1   8 -15 380.133 275.873  17
   1   8 -15 457.753 328.678   9
   1  -8  15 590.761 335.246  16
  -1   8  15 303.079 266.351  16
   1   8 -14 2817.45 543.052  17
  -1  -8 -14 2311.93 525.833  17
   1   8 -14 2664.21 607.351   9
   1  -8  14 3117.34 580.905  16
  -1   8  14 2555.31 519.149  16
   1   8 -13 1416.61 481.440  17
  -1  -8 -13 2538.90 559.852  17
   1   8 -13 2354.46 567.772   9
   1  -8  13 2602.58 573.346  16
  -1   8  13 2428.56 539.044  16
   1   8 -12 2289.34 546.790  17
  -1  -8 -12 3067.67 600.259  17
   1  -8  12 3245.89 606.775  16
  -1   8  12 3190.81 590.833  16
   1   8 -12 2141.20 571.212   9
  -1  -8 -11 6428.17 833.265  17
   1   8 -11 7382.03 890.239  17
   1  -8  11 7742.65 903.159  16
   1   8 -11 8008.99 888.576  20
   1   8 -11 7357.13 861.299   9
   1   8 -10 1261.35 772.359   2
  -1   8  10 2680.21 540.377  21
   1   8 -10 2046.28 511.008  20
   1   8 -10 2262.13 516.542   9
   1   8 -10 2247.76 518.347  17
  -1   8  10-285.371 809.011  15
   1  -8  10 2224.79 521.183  16
  -1  -8 -10 2886.09 1280.50  13
   1  -8  10 2430.76 1244.44  14
   1   8  -9 2093.97 941.993   2
  -1   8   9 1677.19 459.100  21
   1   8  -9 2594.30 554.338  20
  -1  -8  -9 1832.26 441.360  19
   1   8  -9 2236.11 501.873   9
   1   8  -9 2047.92 511.319  17
  -1   8   9 4113.94 1240.54  15
   1  -8   9 2534.91 533.682  16
   1  -8   9 4426.78 1290.34  14
  -1  -8  -9 312.777 539.517  13
   1   8  -8 686.542 709.185   2
   1   8  -8 1444.15 436.999  20
  -1   8   8 728.560 323.487  21
  -1  -8  -8 863.958 349.834  19
   1   8  -8 662.908 306.696   9
   1   8  -8 366.273 280.682  17
   1  -8   8 283.565 291.241  16
  -1   8   8 1362.92 948.457  15
  -1  -8  -8 322.871 470.696  13
   1   8  -7 1140.51 659.125   2
  -1   8   7 711.254 317.081  21
   1   8  -7 1073.69 360.554  20
  -1  -8  -7 922.573 359.107  19
   1   8  -7 883.479 328.374  17
   1  -8   7 1155.09 367.223  16
  -1   8   7 1808.52 898.163  15
  -1  -8  -7 1556.90 907.961  13
   1  -8   7 2202.43 1027.23  14
   1   8  -7 1499.87 373.120   9
   1  -8   6 4272.49 1152.32  14
  -1  -8  -6 3762.28 1237.32  13
   1   8  -6 4931.15 1321.25   2
  -1   8   6 3913.63 1271.66  15
   1  -8   5 509.675 518.485  14
  -1  -8  -5-332.546 675.582  13
   1   8  -5 1582.11 747.697   2
  -1   8   5 633.877 603.220  15
  -1  -8  -4 13474.9 2013.41  13
   1   8  -4 13902.5 1991.41   2
   1  -8   4 14951.1 1732.47   1
   1   8  -4 11582.0 1524.92  15
  -1   8   4 13731.8 1912.46  15
   1  -8   4 13718.5 1837.84  14
  -1  -8  -3 16584.4 2144.77  13
   1  -8   3 19981.7 2035.30   1
  -1  -8  -3 14697.7 1947.61   1
   1   8  -3 13684.3 1594.90  15
   1  -8   3 16882.1 1951.26  14
  -1   8   3 14497.9 1985.33  15
  -1  -8  -2 2431.65 925.225  13
   1  -8   2 1916.68 716.788   1
  -1  -8  -2 2440.96 815.432   1
  -1   8   2 1993.77 821.966  15
   1   8  -2 2548.11 706.429  15
   1  -8   2 473.124 447.976  14
  -1  -8  -1 3675.11 1086.23  13
  -1  -8  -1 4448.42 995.285   1
   1  -8   1 4973.21 1089.64   1
   1   8  -1 3855.61 810.389  15
  -1   8   1 2383.62 903.614  15
   1  -8   1 2350.40 720.429  14
  -1  -8   0 35377.0 2838.18  13
   1  -8   0 36748.4 3050.65  13
  -1  -8   0 42398.7 2607.08   1
   1  -8   0 36600.6 2843.61   1
  -1   8   0 35998.9 2862.16  15
  -1  -8   1 4725.73 929.469  13
   1  -8  -1 3987.25 1143.05  13
   1  -8  -1 3224.51 1007.54   1
  -1   8  -1 1669.09 778.067  15
  -1  -8   2 804.726 499.703  13
   1  -8  -2 1691.08 864.524  13
   1  -8  -2 1430.97 703.696   1
  -1   8  -2 1081.57 663.612  15
  -1  -8   3 16867.3 1777.44  13
   1  -8  -3 14469.2 2058.90  13
   1  -8  -3 15953.4 2150.35   1
  -1   8  -3 15378.5 1965.74  15
   1  -8  -4 14010.7 1976.63  13
  -1  -8   4 14762.1 1691.67  13
   1  -8  -4 14737.6 2085.77   1
  -1  -8   4 13223.7 1799.38  14
  -1   8  -4 13227.1 1840.50  15
   1  -8  -5 971.225 722.294  13
   1  -8  -5 1560.31 804.403   1
  -1   8  -5 638.224 524.475  15
  -1  -8   5 659.912 614.254  14
  -1  -8   6 2630.00 1084.42  14
   1  -8  -6 2141.84 1058.29  13
  -1   8  -6 4243.99 1306.16  15
  -1   8  -6 4184.85 1085.13   2
   1  -8  -6 4604.97 1397.53   1
   1  -8  -7 744.467 582.134   1
   1  -8  -7 1065.60 311.929   5
  -1   8  -7 1735.92 806.017   2
   1   8   7 1295.67 463.897  21
   1  -8  -7 615.767 286.355  19
  -1   8  -7 1284.44 434.648  20
  -1   8  -7 1067.52 360.485  17
  -1   8  -7 123.613 556.699  15
   1  -8  -7 1051.41 341.957  10
  -1  -8   7 2185.99 820.654  14
   1  -8  -7 1184.30 714.594  13
   1  -8  -8 944.813 374.081   5
   1  -8  -8 858.475 923.969   1
  -1   8  -8 500.343 646.037   2
   1   8   8 766.048 343.542  21
  -1   8  -8 775.629 349.224  20
  -1   8  -8-72.1047 138.168   9
  -1   8  -8 661.335 340.506  17
  -1   8  -8-487.553 680.293  15
   1  -8  -8 1573.67 798.741  13
   1  -8  -8 629.606 262.376  10
  -1  -8   8 1264.35 701.505  14
   1  -8  -9 1668.75 439.129   5
   1  -8  -9 1383.79 930.957   1
   1   8   9 1904.57 519.432  21
  -1   8  -9 2419.93 554.352  20
  -1   8  -9 1980.77 448.265   9
  -1   8  -9 2435.71 547.923  17
  -1   8  -9 2273.09 922.595  15
  -1  -8   9 845.069 543.977  14
   1  -8 -10 1404.50 1207.28   1
   1   8  10 2798.52 556.051  21
  -1   8 -10 2140.95 546.797  20
  -1   8 -10 2811.39 563.530  17
  -1   8 -10 2168.02 444.443   9
   1  -8 -10 2201.32 484.616   5
  -1  -8  10 1668.83 851.845  14
  -1   8 -11 6200.55 765.575   9
  -1   8 -11 7612.46 885.266  17
   1   8  11 6552.63 824.508  16
   1   8  11 7198.51 868.679  21
  -1   8 -11 8004.72 939.655  20
   1  -8 -11 6961.93 824.054   5
   1   8  12 3103.72 631.095  21
  -1   8 -12 2419.92 542.089  20
  -1   8 -12 2705.51 577.471  17
   1  -8 -12 2990.53 509.835   5
   1  -8 -12 2817.11 596.502   7
   1   8  12 2701.40 579.386  16
  -1   8 -12 1712.53 401.928   9
   1  -8 -13 2291.17 530.318   4
  -1   8 -13 2448.28 469.680   9
  -1   8 -13 1737.25 470.826  20
  -1   8 -13 2317.63 586.264  17
   1   8  13 1792.13 513.909  16
   1  -8 -13 2483.98 511.332   7
   1  -8 -14 3548.67 620.432   4
  -1   8 -14 3337.85 553.565   9
  -1   8 -14 2116.44 487.584  20
  -1   8 -14 2607.64 586.470  17
   1   8  14 3297.20 595.069  16
   1  -8 -14 2787.09 538.746   7
  -1   8 -15 377.118 226.598   9
   1  -8 -15 236.465 306.521   7
   1   8  15 256.887 312.263  16
   1  -8 -15 618.391 320.981   4
  -1   8 -15 274.789 321.268  17
   1   8  16 581.505 253.740   6
   1  -8 -16 759.250 294.133   7
   1   8  16 737.352 326.280  16
   1  -8 -16 763.194 271.952   4
  -1   8 -16 665.896 305.702  17
  -1   8 -17 304.195 217.256  17
   1  -8 -17 184.526 186.779   7
   1   8  17 341.930 205.454  16
  -1   9  17 191.500 136.918  16
   1   9 -17 69.2251 121.395   9
  -1   9  16 173.359 228.885  16
   1   9 -16 176.343 190.562   9
   1  -9  16 106.048 177.114  16
  -1   9  15 127.335 224.310  16
   1   9 -15 65.4802 227.981   9
  -1  -9 -15 106.676 182.593  17
   1  -9  15 325.536 268.199  16
   1   9 -15 416.622 252.079  17
  -1   9  14 422.714 337.581  16
   1   9 -14 740.061 393.580   9
  -1  -9 -14 230.595 223.739  17
   1  -9  14 558.903 319.682  16
   1   9 -14 492.228 281.154  17
  -1   9  13 222.173 316.066  16
   1   9 -13 427.263 330.852   9
  -1  -9 -13 102.464 251.460  17
   1  -9  13 298.145 289.562  16
   1   9 -13 247.327 286.765  17
   1  -9  12 1272.96 466.394  16
  -1   9  12 1208.16 384.961  16
   1   9 -12 530.196 362.854   9
   1   9 -12 634.549 344.284  17
  -1  -9 -12 694.236 343.485  17
   1   9 -11 4444.35 698.685   9
   1   9 -11 4554.77 675.477  20
   1  -9  11 4238.36 694.054  16
  -1  -9 -11 4224.34 735.023  17
   1   9 -11 3893.65 674.320  17
   1   9 -10 1248.29 419.338   9
   1   9 -10 1548.36 475.479  17
   1  -9  10 1521.03 446.932  16
  -1   9  10 1687.58 474.728  21
   1   9 -10 794.392 376.533  20
  -1  -9  -9 395.772 602.602   1
   1   9  -9 2947.50 1083.73   2
  -1   9   9 2025.91 534.148  21
   1   9  -9 1668.68 445.067  20
  -1  -9  -9 1562.21 475.669  19
   1   9  -9 1037.30 393.340   9
   1   9  -9 1326.40 459.299  17
  -1   9   9 367.027 608.821  15
   1  -9   9 1168.27 442.340  16
   1  -9   9 1424.88 711.942  14
  -1  -9  -9 502.999 504.475  13
  -1  -9  -8-129.610 526.691   1
   1   9  -8-146.941 610.387   2
   1   9  -8-156.081 262.124  20
  -1   9   8 49.7962 300.569  21
  -1  -9  -8 200.212 324.622  19
   1   9  -8 523.259 266.743   9
   1   9  -8 152.052 302.882  17
   1  -9   8 239.071 306.901  16
  -1   9   8-1239.98 744.709  15
   1  -9   8-1728.52 798.857  14
  -1  -9  -8-1651.00 948.160  13
  -1  -9  -7 23069.5 2928.76   1
   1   9  -7 22651.3 2997.32   2
  -1   9   7 25185.3 1548.14  21
   1   9  -7 23350.0 1520.93  20
  -1  -9  -7 23768.5 1424.66  19
   1   9  -7 25034.8 1468.52   9
   1  -9   7 23856.7 1439.92  16
   1   9  -7 26754.5 1563.12  17
   1  -9   7 21946.8 2678.89  14
  -1   9   7 21624.5 2846.76  15
  -1  -9  -7 26807.0 3109.28  13
   1   9  -6 10777.9 1915.54   2
  -1  -9  -6 9080.78 1863.25   1
   1   9  -6 11108.2 1034.48  20
  -1   9   6 10971.5 1018.96  21
  -1  -9  -6 10205.2 925.173  19
   1   9  -6 10787.8 950.989   9
   1  -9   6 10286.2 939.416  16
   1   9  -6 9289.21 919.177  17
   1  -9   6 12314.1 1970.96  14
  -1   9   6 12276.2 2024.88  15
  -1  -9  -6 9219.11 1878.88  13
   1   9  -5 205.351 382.953   2
  -1  -9  -5 2210.95 874.708   1
  -1   9   5 1006.13 383.694  21
   1   9  -5 1174.87 394.864  20
  -1  -9  -5 1439.46 411.050  19
   1   9  -5 957.904 342.163  17
   1  -9   5 1354.04 332.390  16
  -1   9   5 1244.02 666.762  15
   1  -9   5 144.994 558.016  14
  -1  -9  -5 694.364 288.266  12
   1   9  -5 1304.98 354.659   9
   1  -9   4 1196.47 746.624  14
  -1  -9  -4 1331.61 801.050  13
  -1  -9  -4 2487.73 892.406   1
   1   9  -4 2837.92 1015.12   2
  -1   9   4 967.082 784.933  15
   1   9  -4 1853.79 776.403  15
  -1  -9  -3 8885.25 1629.25  13
   1  -9   3 9716.40 1552.28  14
  -1  -9  -3 6618.00 1394.34   1
   1  -9   3 9896.48 1490.05   1
  -1   9   3 10987.9 1734.74  15
   1   9  -3 8511.77 1311.37  15
  -1  -9  -2 2098.26 812.168  13
   1  -9   2 2660.07 779.131   1
  -1  -9  -2 2368.26 886.410   1
  -1   9   2 1971.02 946.883  15
   1  -9   2 3221.96 873.563  14
  -1  -9  -1 3547.31 1159.61  13
  -1  -9  -1 4359.82 1005.62   1
   1  -9   1 4202.63 1065.17   1
   1  -9   1 2938.38 968.584  14
  -1   9   1 4321.08 1100.36  15
  -1  -9   0 8910.25 1531.13  13
   1  -9   0 8973.54 1582.08   1
  -1   9   0 7770.52 1409.92  15
  -1  -9   1 3687.91 1081.11  13
   1  -9  -1 3847.93 1085.49  13
   1  -9  -1 5047.89 1153.85   1
  -1   9  -1 4838.33 1219.34  15
  -1  -9   2 2032.72 694.825  13
   1  -9  -2 3887.24 1183.87  13
   1  -9  -2 1020.25 622.816   1
  -1   9  -2 2892.13 903.968  15
  -1  -9   3 10905.4 1539.79  13
   1  -9  -3 7893.94 1636.27  13
   1  -9  -3 10006.4 1761.19   1
  -1   9  -3 9048.20 1559.89  15
  -1  -9   3 10247.8 1641.51  14
   1  -9  -4 1950.78 944.341  13
  -1   9  -4 2428.99 956.368  15
  -1  -9   4 828.454 619.621  14
   1  -9  -4 630.001 576.058   1
   1  -9  -5 1138.65 722.369   1
   1   9   5 1662.99 447.717  21
   1  -9  -5 246.498 248.696  19
  -1   9  -5 1083.10 378.202  20
   1   9   5 909.552 288.369   9
  -1   9  -5 1362.46 356.365  17
  -1   9  -5 965.283 723.682  15
  -1  -9   5 1525.25 758.325  14
   1  -9  -5 2679.50 909.575  13
   1  -9  -5 890.511 304.281  12
   1  -9  -6 9666.77 933.002   5
   1  -9  -6 8379.66 1805.87   1
  -1   9  -6 9399.99 1706.93   2
   1   9   6 9970.18 983.094  21
  -1   9  -6 10999.2 1037.58  20
   1  -9  -6 10590.5 963.158  19
  -1   9  -6 9106.38 802.574   9
   1   9   6 9319.15 867.631   9
  -1   9  -6 9717.44 913.740  17
  -1   9  -6 10832.2 1805.39  15
  -1  -9   6 11270.4 1903.36  14
   1  -9  -6 9286.77 864.711  10
   1  -9  -6 10598.8 1889.33  13
   1  -9  -7 24612.4 1511.60   5
  -1   9  -7 18292.4 2536.96   2
   1  -9  -7 30063.0 3336.60   1
  -1   9  -7 26219.5 1594.53  20
   1   9   7 24377.0 1532.41  21
   1  -9  -7 23161.4 1442.12  19
  -1   9  -7 24641.1 1363.18   9
  -1   9  -7 23799.1 1450.72  17
  -1   9  -7 26749.1 3031.58  15
  -1  -9   7 24462.8 2761.05  14
   1  -9  -7 25645.5 1425.60  10
   1  -9  -7 22650.2 2891.98  13
   1  -9  -8 21.7821 139.282   5
   1  -9  -8-487.983 512.025   1
  -1   9  -8 229.558 408.269   2
   1   9   8 171.543 285.336  21
   1  -9  -8 35.6309 298.797  19
  -1   9  -8 854.699 401.790  20
  -1   9  -8 152.933 152.807   9
  -1   9  -8 158.647 273.414  17
  -1   9  -8-28.5139 164.163  15
  -1  -9   8 647.516 557.380  14
   1  -9  -8-322.440 219.070  10
   1  -9  -9 1829.83 483.421   5
   1  -9  -9 2029.43 1225.79   1
   1   9   9 1859.32 527.204  21
  -1   9  -9 2166.18 567.299  20
  -1   9  -9 2105.39 424.501   9
  -1   9  -9 1486.56 449.520  17
  -1   9  -9 1797.21 898.196  15
  -1  -9   9 2113.58 850.272  14
  -1   9 -10 1727.61 529.691  20
  -1   9 -10 2164.49 468.704   9
  -1   9 -10 1770.61 471.787  17
   1   9  10 1503.08 500.508  21
   1  -9 -10 1407.09 436.267   5
  -1   9 -11 4119.36 752.261  20
   1   9  11 4421.04 733.866  16
  -1   9 -11 5290.17 789.807  17
   1   9  11 5131.27 753.423  21
   1  -9 -11 4463.51 690.222   5
  -1   9 -11 5158.05 702.349   9
   1  -9 -12 1235.51 382.618   4
  -1   9 -12 777.541 282.324   9
   1   9  12 869.639 357.276  21
  -1   9 -12 1198.82 425.183  20
  -1   9 -12 277.075 334.390  17
   1   9  12 839.778 376.224  16
   1  -9 -12 483.978 249.165   5
   1  -9 -12 432.868 314.383   7
   1  -9 -13 431.296 316.441   4
  -1   9 -13 937.430 346.436   9
   1   9  13 401.700 255.075  21
  -1   9 -13 257.179 276.098  20
  -1   9 -13 499.567 428.563  17
   1   9  13 214.451 293.012  16
   1  -9 -13 664.045 340.703   7
   1  -9 -14 354.899 280.262   4
  -1   9 -14 1129.45 315.643   9
  -1   9 -14 884.858 436.886  17
  -1   9 -14-3.54733 237.305  20
   1   9  14 225.562 277.906  16
   1  -9 -14 800.724 379.923   7
   1  -9 -15 371.702 263.703   7
   1   9  15-33.0962 247.427  16
   1  -9 -15 485.438 247.468   4
  -1   9 -15-88.7705 215.362  17
  -1   9 -16 367.599 234.866  17
   1  -9 -16 265.919 181.769   7
   1   9  16-292.440 232.152  16
   1   9  17 331.710 154.039  16
  -1   9 -17 399.380 183.432  17
  -1  10  16 838.692 242.024  16
   1  10 -16 708.463 247.491   9
   1 -10  16 604.257 206.025  16
  -1  10  15 714.321 274.210  16
   1  10 -15 404.136 233.990   9
  -1 -10 -15-142.835 148.960  17
   1 -10  15 439.385 234.279  16
  -1  10  14 56.0769 250.990  16
   1  10 -14 1.19235 230.839   9
  -1 -10 -14 88.6888 207.982  17
   1  10 -14 451.682 260.908  17
   1 -10  14 359.087 299.431  16
  -1  10  13 2064.13 493.634  16
   1  10 -13 1934.14 471.832   9
   1 -10  13 1584.06 462.721  16
   1  10 -13 1644.94 433.619  17
  -1 -10 -13 1431.83 444.471  17
   1  10 -12 178.678 276.802   9
  -1  10  12 525.241 345.556  16
   1  10 -12 415.600 307.906  20
   1  10 -12 250.844 291.433  17
  -1 -10 -12 143.721 265.507  17
   1 -10  12-65.1313 282.542  16
  -1 -10 -11 95.6503 280.662  17
   1  10 -11 107.850 342.611  17
   1 -10  11 293.738 290.611  16
  -1  10  11-508.956 320.813  21
   1  10 -11 266.326 292.781  20
   1  10 -11-74.4426 301.695   9
   1  10 -10 337.053 392.965  17
   1 -10  10 574.062 359.162  16
   1  10 -10 686.384 406.818   9
   1  10 -10 869.428 357.695  20
  -1  10  10 862.713 406.619  21
   1  10  -9 1130.47 423.415  17
   1 -10   9 558.903 357.626  16
   1  10  -9 865.398 373.555   9
  -1 -10  -9 623.906 387.771  19
  -1  10   9 1077.89 436.615  21
   1  10  -9 898.307 404.486  20
   1  10  -8 376.000 346.030  20
  -1  10   8-42.7608 323.607  21
  -1 -10  -8 256.990 330.888  19
   1  10  -8-193.191 253.919   9
   1  10  -8-82.7112 314.179  17
   1 -10   8 89.5276 257.947  16
   1 -10   8-3249.46 1102.48  14
  -1 -10  -8 891.484 873.949  13
  -1 -10  -8-3522.83 1201.41   1
   1  10  -8 1373.16 809.244   2
  -1 -10  -7 6816.32 1641.13   1
   1  10  -7 10175.4 1941.93   2
   1  10  -7 10060.5 1013.92  20
  -1  10   7 9018.90 1000.64  21
  -1 -10  -7 7717.30 908.701  19
   1  10  -7 8916.56 929.104   9
   1  10  -7 9141.00 979.851  17
   1 -10   7 9135.43 920.162  16
  -1  10   7 7065.61 1667.80  15
  -1 -10  -7 11163.0 2042.81  13
   1 -10   7 8015.41 1649.84  14
  -1 -10  -6 2210.22 1040.06   1
   1  10  -6 3559.35 1162.32   2
   1  10  -6 2931.06 563.031  20
  -1  10   6 2949.97 573.256  21
  -1 -10  -6 2599.88 551.084  19
   1  10  -6 2230.97 493.815   9
   1  10  -6 2959.33 577.942  17
   1 -10   6 3172.11 577.785  16
  -1  10   6 3332.98 1050.03  15
   1 -10   6 3405.81 1140.18  14
  -1 -10  -6 4635.40 1449.38  13
  -1 -10  -5 9389.22 1889.92   1
   1  10  -5 8010.30 1631.64   2
   1  10  -5 8357.84 955.222  20
  -1  10   5 7995.00 921.091  21
  -1 -10  -5 8322.24 875.658  19
   1  10  -5 8388.98 878.360   9
   1  10  -5 8431.57 910.931  17
   1 -10   5 7685.84 852.357  16
  -1  10   5 10090.5 1847.42  15
  -1 -10  -5 8423.99 846.219  12
  -1 -10  -5 6876.00 1572.70  13
   1 -10   5 7814.55 1697.86  14
  -1 -10  -4 4279.73 1153.30   1
   1  10  -4 4335.06 1397.92   2
  -1  10   4 2769.36 571.135  21
   1  10  -4 3155.29 558.055  20
  -1 -10  -4 3014.46 570.918  19
   1  10  -4 3490.31 569.457   9
  -1  10   4 2936.38 482.950   9
   1 -10   4 2712.53 500.040  16
  -1  10   4 4696.24 1368.37  15
  -1 -10  -4 3781.20 1133.88  13
   1 -10   4 2285.24 847.993  14
  -1 -10  -4 2887.43 497.856  12
  -1 -10  -3 1264.36 671.978   1
   1  10  -3 2426.43 526.129  20
  -1  10   3 2079.45 470.068  21
   1 -10   3 1746.51 399.712  19
  -1 -10  -3 1484.84 404.275  19
   1  10  -3 2390.82 465.161   9
  -1  10   3 1265.75 318.582   9
   1 -10   3 2441.19 472.875  16
  -1  10   3 2583.20 942.501  15
  -1 -10  -3 1964.00 404.604  12
  -1 -10  -3 277.699 324.367  13
   1 -10   3 3203.22 935.871  14
  -1 -10  -2 8082.49 1519.70   1
   1 -10   2 6713.88 1351.97   1
   1  10  -2 6530.60 790.351  20
  -1  10   2 6781.96 817.274  21
  -1 -10  -2 6386.15 730.592  19
   1  10  -2 6550.79 740.688   9
   1 -10   2 6198.53 746.309  16
   1 -10   2 6096.43 1300.75  14
  -1  10   2 6959.98 1477.37  15
  -1 -10  -2 5999.34 1366.88  13
  -1 -10  -2 6759.34 734.445  12
   1 -10   1 9616.18 1684.41   1
  -1  10   1 9724.30 992.854  21
   1  10  -1 10896.7 1018.36  20
  -1 -10  -1 10451.3 914.940  19
   1  10  -1 8896.81 858.118   9
   1 -10   1 9606.43 896.345  16
  -1  10   1 11306.0 1723.89  15
   1 -10   1 10328.6 1681.73  14
  -1 -10  -1 6726.40 1504.10  13
   1 -10   0 5993.88 1289.21   1
  -1  10   0 5041.43 706.287  21
   1  10   0 4910.97 689.748  20
  -1 -10   0 5096.51 662.731  19
   1 -10   0 5469.24 685.747  16
  -1 -10   0 2092.59 778.684  13
  -1  10   0 4767.17 1105.07  15
   1  10   0 5014.94 634.670   9
   1 -10  -1 8697.43 1687.02   1
   1  10   1 10090.3 947.945  20
   1  10   1 9960.73 889.937   9
   1 -10  -1 9619.25 895.730  16
  -1  10  -1 8912.92 1599.29  15
  -1 -10   1 7539.69 1496.13  13
   1 -10  -2 5116.13 1420.24   1
   1  10   2 5660.83 711.672  20
  -1  10  -2 6088.02 739.474  20
   1  10   2 6891.76 778.171  21
   1 -10  -2 6223.97 708.913  19
   1  10   2 6555.42 708.978   9
  -1  10  -2 6506.97 1444.23  15
  -1 -10   2 4563.67 1108.97  13
   1 -10  -2 7063.10 1459.89  13
   1 -10  -2 6689.89 733.412  12
   1 -10  -3 861.179 664.648   1
   1  10   3 1909.34 478.103  20
  -1  10  -3 1502.47 421.096  20
   1  10   3 2160.19 471.285  21
   1 -10  -3 2124.70 427.031  19
   1  10   3 1940.37 423.174   9
  -1  10  -3 1506.54 372.108  17
  -1  10  -3 1451.70 790.352  15
  -1 -10   3 2013.57 786.023  14
   1 -10  -3 2186.46 471.470  12
   1 -10  -3 2110.29 828.432  13
  -1 -10   3 3050.42 894.599  13
   1 -10  -4 2684.95 1087.93   1
   1  10   4 2734.92 499.509  20
   1  10   4 3218.51 591.633  21
   1 -10  -4 2926.48 522.727  19
  -1  10  -4 2462.80 550.402  20
   1  10   4 2730.54 516.873   9
  -1  10  -4 3116.79 533.920  17
  -1  10  -4 994.640 728.046  15
  -1 -10   4 3703.09 1333.27  14
   1 -10  -4 4677.52 1448.35  13
   1 -10  -4 2994.51 536.098  12
   1 -10  -5 9026.68 1882.29   1
   1  10   5 8294.57 935.025  21
  -1  10  -5 8506.77 941.575  20
   1 -10  -5 8286.35 877.179  19
   1  10   5 7755.62 813.388   9
  -1  10  -5 7712.66 762.299   9
  -1  10  -5 8470.12 861.499  17
  -1  10  -5 7793.18 1627.78  15
  -1 -10   5 6877.40 1540.32  14
   1 -10  -5 7641.46 1593.53  13
   1 -10  -5 8711.89 901.605  12
   1 -10  -6 814.701 726.461   1
   1 -10  -6 2985.11 569.735   5
  -1  10  -6 2757.91 1072.48   2
   1  10   6 2597.70 586.559  21
  -1  10  -6 2769.69 576.944  20
   1 -10  -6 2552.40 513.420  19
  -1  10  -6 2014.83 385.245   9
   1  10   6 1915.60 426.523   9
  -1  10  -6 2615.90 516.701  17
  -1  10  -6 1351.69 818.522  15
   1 -10  -6 4503.72 1286.00  13
  -1 -10   6 2078.13 1089.19  14
   1 -10  -7 9211.57 975.740   5
  -1  10  -7 6613.58 1576.45   2
   1 -10  -7 9382.36 2078.41   1
   1  10   7 7849.91 945.491  21
  -1  10  -7 10119.1 1046.49  20
   1 -10  -7 9589.58 971.756  19
  -1  10  -7 8805.82 841.582   9
  -1  10  -7 8709.36 919.950  17
  -1  10  -7 8736.46 1718.15  15
  -1 -10   7 10087.4 1867.44  14
   1 -10  -7 9031.48 1850.61  13
   1 -10  -8-183.279 282.256   5
   1 -10  -8-465.215 606.807   1
  -1  10  -8 1677.53 891.147   2
   1  10   8 464.836 341.130  21
  -1  10  -8-635.998 382.100  20
   1 -10  -8 669.973 373.387  19
  -1  10  -8 128.974 103.016   9
  -1  10  -8 1199.68 405.943  17
  -1  10  -8 2965.08 1225.00  15
   1 -10  -8 3158.78 1060.20  13
   1 -10  -8 258.438 237.514  10
  -1 -10   8 896.549 1008.87  14
  -1  10  -9 79.6650 334.035  20
  -1  10  -9 1132.35 402.603  17
   1  10   9 824.628 388.513  21
  -1  10  -9 1735.02 400.140   9
   1 -10  -9 1060.29 385.552   5
  -1  10 -10 1389.14 437.184  17
  -1  10 -10 862.297 451.213  20
   1  10  10 1060.36 412.642  21
   1 -10 -10 946.833 376.455   5
  -1  10 -10 1157.55 351.847   9
  -1  10 -11 13.7043 174.826   9
  -1  10 -11-255.006 302.810  20
   1  10  11-213.588 319.342  21
  -1  10 -11 86.2341 308.716  17
   1  10  11-314.150 359.831  16
   1 -10 -11-171.437 159.826   5
   1 -10 -12 115.022 188.222   4
  -1  10 -12 488.628 292.361   9
  -1  10 -12 410.771 270.552  20
   1  10  12 178.457 245.946  21
  -1  10 -12 244.004 332.858  17
   1  10  12-10.2011 293.616  16
   1 -10 -12 938.179 377.789   5
   1 -10 -12 155.988 225.330   7
   1 -10 -13 1752.14 469.196   4
  -1  10 -13 1245.35 342.087   9
  -1  10 -13 1731.74 507.492  17
   1  10  13 1523.38 408.744  21
  -1  10 -13 1424.51 402.733  20
   1  10  13 1809.57 470.670  16
   1 -10 -13 2120.20 504.226   7
   1 -10 -14 173.002 205.790   4
  -1  10 -14 557.635 342.638  17
  -1  10 -14-98.4206 169.500  20
   1  10  14 443.316 282.430  16
   1 -10 -14-466.117 285.523   7
   1 -10 -15 626.637 261.755   7
   1  10  15 271.771 230.270  16
   1 -10 -15 229.043 238.730   4
  -1  10 -15 643.473 311.861  17
  -1  10 -16 479.826 222.806  17
   1  10  16 476.193 183.450  16
   1 -10 -16 224.600 156.351   7
  -1  11  15 772.488 250.229  16
   1  11 -15 510.436 216.677   9
   1 -11  15 448.569 194.882  16
  -1  11  14 1306.93 355.791  16
   1  11 -14 581.977 291.063   9
  -1 -11 -14 697.770 246.971  17
   1 -11  14 879.352 304.978  16
  -1  11  13 1003.00 394.281  16
   1  11 -13 728.339 316.349   9
   1 -11  13 686.947 323.842  16
  -1 -11 -13 716.991 311.118  17
   1  11 -12 2822.86 568.435   9
  -1  11  12 3105.06 567.245  16
   1  11 -12 2224.39 502.257  20
  -1 -11 -12 2354.41 526.251  17
   1 -11  12 2989.80 562.524  16
   1  11 -11 524.059 360.248  17
   1 -11  11 5.78717 272.062  16
  -1 -11 -11 185.818 278.342  17
  -1  11  11-214.637 300.457  21
   1  11 -11-345.276 292.122  20
   1  11 -11 629.567 365.821   9
   1  11 -10 2893.22 631.804  17
   1 -11  10 2940.04 589.281  16
   1  11 -10 3955.59 678.390   9
   1  11 -10 3352.68 627.947  20
  -1  11  10 3595.00 627.009  21
   1  11  -9 3336.74 667.233  17
   1 -11   9 2980.35 603.170  16
   1  11  -9 2779.51 577.599   9
  -1 -11  -9 2778.29 610.292  19
  -1  11   9 3022.41 620.383  21
   1  11  -9 3708.58 666.260  20
   1  11  -8 5515.68 786.077  17
   1 -11   8 5181.30 758.172  16
   1  11  -8 5142.65 741.972   9
  -1 -11  -8 5043.82 770.449  19
  -1  11   8 5293.59 818.157  21
   1  11  -8 5208.33 782.589  20
   1  11  -7 4574.93 784.091  20
  -1  11   7 5368.80 804.918  21
  -1 -11  -7 4838.89 749.969  19
   1  11  -7 4975.47 751.230   9
   1 -11   7 4781.74 721.116  16
  -1 -11  -7 5804.45 1681.65   1
   1 -11   7 3941.41 1284.14  14
   1  11  -6 13839.7 1226.16  20
  -1  11   6 13706.9 1208.23  21
  -1 -11  -6 13217.3 1136.63  19
   1  11  -6 14470.1 1190.52   9
   1 -11   6 13482.9 1151.08  16
  -1 -11  -6 11144.0 2273.85  13
   1 -11   6 13942.6 2228.03  14
  -1 -11  -6 14078.1 2408.20   1
   1  11  -6 12696.0 2168.81   2
  -1 -11  -5 126.620 408.840   1
   1  11  -5 212.064 575.278   2
  -1  11   5 794.953 437.179  21
   1  11  -5 942.028 470.470  20
  -1 -11  -5 479.463 321.321  19
   1 -11   5 733.000 320.484  19
   1  11  -5 667.371 339.882   9
   1 -11   5 781.635 310.396  16
  -1  11   5 2560.19 1054.98  15
   1 -11   5 977.357 585.766  14
  -1 -11  -5 718.387 367.417  12
  -1 -11  -4 3149.30 1097.61   1
   1  11  -4 3333.54 1281.44   2
  -1  11   4 2806.62 602.757  21
   1  11  -4 3195.52 612.790  20
   1 -11   4 2500.24 512.532  19
  -1 -11  -4 3252.67 633.344  19
   1  11  -4 2550.29 526.015   9
  -1  11   4 2682.54 489.520   9
   1 -11   4 3018.32 576.235  16
  -1  11   4 1783.03 854.943  15
  -1 -11  -4 882.198 665.218  13
   1 -11   4 1445.95 798.435  14
  -1 -11  -4 3115.09 532.959  12
   1  11  -3 4297.07 1640.16   2
  -1  11   3 7270.64 882.493  21
   1  11  -3 6362.02 842.116  20
  -1 -11  -3 6527.87 791.362  19
   1 -11   3 6487.33 755.430  19
   1  11  -3 6785.14 799.498   9
  -1  11   3 6924.40 734.129   9
   1 -11   3 6386.16 795.442  16
  -1  11   3 6372.31 1465.38  15
  -1 -11  -3 7120.11 1785.55  13
   1 -11   3 6798.44 1427.21  14
  -1 -11  -3 6154.97 747.711  12
  -1  11   2 1649.69 491.156  21
   1  11  -2 1462.43 470.606  20
   1 -11   2 1800.01 452.445  19
  -1 -11  -2 2003.47 475.213  19
   1  11  -2 2092.33 456.067   9
  -1  11   2 1380.33 318.482   9
   1 -11   2 796.663 339.922  16
  -1  11   2 829.385 623.159  15
   1 -11   2 2516.80 516.076  14
  -1 -11  -2 2174.41 955.140  13
  -1 -11  -2 1626.38 437.749  12
   1  11  -1 528.066 330.565  20
  -1  11   1 1255.55 435.445  21
   1  11  -1 604.803 305.464  21
   1 -11   1 1042.68 347.809  19
  -1 -11  -1 777.283 348.279  19
   1  11  -1 432.177 278.091   9
  -1  11   1 463.165 196.147   9
   1 -11   1 285.102 259.300  16
  -1  11   1 1180.66 617.435  15
   1 -11   1 1430.41 676.177  14
  -1 -11  -1-206.434 425.314  13
   1 -11   0 705.229 723.006   1
   1  11   0 1674.07 456.440  20
  -1  11   0 1662.05 420.186  20
   1  11   0 1498.54 412.164  21
  -1  11   0 1629.05 461.907  21
   1 -11   0 1204.20 354.821  19
  -1 -11   0 1964.08 498.654  19
   1  11   0 1994.43 446.651   9
  -1  11   0 1304.47 301.959   9
   1 -11   0 1433.07 413.351  16
   1 -11   0 1972.58 797.989  14
  -1  11   0 1904.22 903.941  15
  -1 -11   0 2009.37 879.881  13
   1 -11  -1-735.713 558.685   1
  -1  11  -1 1161.29 423.297  21
   1  11   1-55.4831 322.471  20
  -1  11  -1-31.5968 290.430  20
   1  11   1 159.702 239.120  21
  -1 -11   1 1001.29 401.929  19
   1 -11  -1 596.054 310.770  19
  -1  11  -1 481.203 213.654   9
   1  11   1 254.014 146.690   9
   1 -11  -1 861.866 335.636  16
  -1 -11   1 998.445 279.140  16
  -1  11  -1 1520.22 800.142  15
  -1 -11   1 260.032 639.475  13
   1 -11  -2 1159.36 657.401   1
   1  11   2 1569.18 462.044  21
   1  11   2 1545.70 470.198  20
  -1  11  -2 1359.61 440.798  21
  -1  11  -2 1297.45 403.617  20
   1 -11  -2 1657.67 441.002  19
  -1  11  -2 1770.16 362.794   9
   1  11   2 1441.65 385.277   9
  -1 -11   2 1945.02 438.623  16
  -1  11  -2 3068.02 1123.47  15
  -1 -11   2-41.8391 850.561  14
  -1 -11   2 384.860 567.270  13
   1 -11  -2 1726.13 490.480  12
   1 -11  -3 8543.99 1773.01   1
  -1  11  -3 6267.03 772.941  21
   1  11   3 5798.85 791.177  21
  -1  11  -3 6512.08 837.300  20
   1  11   3 6692.14 835.965  20
   1 -11  -3 5731.02 730.238  19
  -1  11  -3 5478.30 656.897   9
   1  11   3 6068.51 735.007   9
  -1  11  -3 5862.18 1329.04  15
  -1 -11   3 7056.01 1634.05  14
   1 -11  -3 5361.60 1582.19  13
   1 -11  -3 5652.35 752.249  12
   1 -11  -4 2848.06 1053.91   1
  -1  11  -4 1923.55 505.164  20
   1  11   4 2647.70 594.205  21
   1  11   4 2547.57 564.659  20
   1 -11  -4 2303.96 530.086  19
  -1  11  -4 2759.96 500.562   9
   1  11   4 3051.73 566.825   9
  -1  11  -4 2341.95 504.685  17
  -1  11  -4 3500.95 1068.23  15
  -1 -11   4 1621.15 883.448  14
   1 -11  -4 40.8687 592.021  13
   1 -11  -4 2938.40 599.993  12
   1 -11  -5 1525.43 848.897   1
   1  11   5 1010.88 438.593  21
  -1  11  -5 670.182 385.353  20
   1 -11  -5 913.132 423.229  19
   1  11   5 806.408 349.394   9
  -1  11  -5 1049.10 303.511   9
  -1  11  -5 603.070 327.379  17
  -1  11  -5 2063.88 933.733  15
  -1 -11   5 255.932 396.069  14
   1 -11  -5 642.860 600.236  13
   1 -11  -5 1080.07 373.777  12
   1 -11  -6 13906.1 1218.44   5
   1 -11  -6 13210.4 2335.35   1
  -1  11  -6 9967.59 1969.90   2
  -1  11  -6 12409.8 1151.42  20
   1  11   6 13300.7 1212.95  21
   1 -11  -6 14736.3 1218.80  19
   1  11   6 13577.4 1134.98   9
  -1  11  -6 14751.4 1106.37   9
  -1  11  -6 13690.0 1173.57  17
  -1  11  -6 14304.5 2290.47  15
  -1 -11   6 13393.4 2184.57  14
   1 -11  -6 11980.8 2095.10  13
  -1  11  -7 5027.52 1419.20   2
   1  11   7 5153.38 798.979  21
  -1  11  -7 5104.41 800.761  20
   1 -11  -7 5049.16 776.826  19
  -1  11  -7 5157.18 752.162  17
   1 -11  -7 4316.40 1362.41  13
   1 -11  -7 5944.31 844.537   5
  -1  11  -7 5533.09 685.304   9
  -1  11  -8 5593.23 802.414  17
  -1  11  -8 5946.63 722.724   9
   1  11   8 4813.18 752.700  21
  -1  11  -8 5933.13 859.622  20
   1 -11  -8 5439.68 793.583   5
  -1  11  -9 3424.80 632.107  17
  -1  11  -9 3756.59 587.354   9
  -1  11  -9 3116.85 650.419  20
   1  11   9 3412.33 682.354  21
   1 -11  -9 4020.98 688.660   5
  -1  11 -10 3172.37 615.173  17
  -1  11 -10 4312.21 601.673   9
   1  11  10 3692.63 682.134  21
  -1  11 -10 3782.36 669.141  20
   1 -11 -10 3729.86 655.826   5
   1  11  11-39.5044 253.907  21
  -1  11 -11-62.5320 304.950  20
  -1  11 -11 788.038 394.595  17
  -1  11 -11 840.573 351.056   9
   1  11  11 34.9441 281.095  16
   1 -11 -11 931.985 369.967   5
  -1  11 -12 2452.39 511.409  20
   1  11  12 2535.32 508.949  21
   1  11  12 2652.73 558.522  16
   1 -11 -12 2698.75 532.145   7
  -1  11 -12 2781.33 594.657  17
   1  11  13 784.332 323.007  21
  -1  11 -13 741.294 322.897  20
   1  11  13 719.506 330.167  16
   1 -11 -13 1400.26 408.273   7
  -1  11 -13 1182.32 411.231  17
  -1  11 -14 318.310 200.753  20
  -1  11 -14 1308.38 365.947  17
   1 -11 -14 1160.52 319.749   7
   1  11  14 1254.39 347.691  16
  -1  11 -15 648.964 276.798  17
   1  11  15 754.155 265.105  16
   1 -11 -15 848.539 230.192   7
  -1  12  14 364.496 202.379  16
   1  12 -14 459.693 244.058   9
   1 -12  14-264.337 183.906  16
  -1  12  13 2549.57 460.688  16
   1  12 -13 2135.95 430.875   9
   1 -12  13 2321.76 422.629  16
  -1 -12 -13 1303.39 324.561  17
   1  12 -12 1528.81 405.859   9
  -1  12  12 1474.78 402.605  16
   1 -12  12 1882.46 440.747  16
  -1 -12 -12 1450.17 371.725  17
   1  12 -12 1185.29 317.143  20
  -1  12  12 1012.99 289.746  21
  -1 -12 -11 649.084 326.655  17
   1 -12  11 868.775 369.584  16
   1  12 -11 1005.76 403.362   9
   1  12 -11 492.817 321.276  20
  -1  12  11 725.977 302.971  21
   1 -12  10 564.520 378.950  16
   1  12 -10 827.749 419.602   9
  -1  12  10 814.097 377.664  21
   1  12 -10 767.646 410.922  20
   1 -12   9 508.297 320.011  16
  -1  12   9 1251.82 480.897  21
   1  12  -9 698.341 391.779  20
   1  12  -9 753.467 396.619   9
   1 -12   8 17277.0 1321.07  16
   1  12  -8 18279.9 1337.59   9
  -1  12   8 16618.3 1351.21  21
   1  12  -8 18242.2 1398.48  20
  -1 -12  -8 17166.0 1311.24  19
   1 -12   7 713.780 401.015  16
   1  12  -7 666.575 350.127   9
  -1  12   7 350.684 395.071  21
   1  12  -7 291.226 367.441  20
  -1 -12  -7 164.221 368.075  19
   1 -12   6 2396.34 546.064  16
   1  12  -6 3535.46 615.081   9
  -1  12   6 4276.74 754.104  21
   1  12  -6 3948.88 712.830  20
  -1 -12  -6 3105.07 643.089  19
   1 -12   6 4086.89 611.564  19
   1 -12   5 1151.09 373.239  19
  -1 -12  -5 655.967 395.232  19
   1  12  -5 766.774 320.607   9
   1 -12   5 844.502 361.687  16
   1  12  -5 840.978 414.458  20
  -1  12   5 590.700 470.102  21
  -1 -12  -5 127.839 255.334  12
  -1  12   4 1233.84 508.778  21
   1  12  -4 1123.19 437.540  20
  -1 -12  -4 680.914 400.726  19
   1 -12   4 496.936 268.826  19
   1  12  -4 426.508 229.151   9
  -1  12   4 309.581 244.276   9
   1 -12   4 784.080 346.041  16
   1  12  -4 883.780 858.531   2
   1 -12   4 1994.23 914.903  14
  -1 -12  -4 1309.36 704.586  13
  -1 -12  -4 944.739 378.285  12
  -1  12   3 2324.66 604.339  21
   1  12  -3 2383.92 619.582  20
  -1 -12  -3 2653.83 578.374  19
   1 -12   3 2557.03 524.802  19
  -1  12   3 1788.47 398.617   9
   1  12  -3 2206.01 503.439   9
   1 -12   3 2081.69 493.481  16
  -1 -12  -3 3024.87 1186.44  13
  -1 -12  -3 1818.27 500.858  12
   1 -12   3 4714.92 1325.61  14
   1  12  -3 1080.30 857.431   2
  -1  12   2 7386.12 918.196  21
   1  12  -2 7268.10 906.467  20
   1 -12   2 7708.98 834.267  19
  -1 -12  -2 6403.06 822.825  19
   1  12  -2 7115.17 849.295   9
  -1  12   2 5967.10 724.187   9
   1 -12   2 6369.89 803.758  16
  -1  12   2 6888.92 1587.91  15
  -1 -12  -2 6696.07 1570.53  13
  -1 -12  -2 6849.59 849.419  12
   1 -12   2 7156.91 1611.51  14
   1  12  -1 9606.49 1034.91  20
   1  12  -1 10396.6 975.743  21
  -1  12   1 8804.98 988.761  21
  -1 -12  -1 8609.57 928.219  19
   1 -12   1 9347.60 915.205  19
  -1  12   1 8782.39 862.807   9
   1  12  -1 9198.12 941.538   9
   1 -12   1 8565.77 922.101  16
  -1  12   1 7599.80 1734.68  15
  -1 -12  -1 10290.1 1911.49  13
  -1 -12  -1 8512.75 915.872  12
   1  12   0 12650.4 1177.08  20
   1  12   0 11981.2 1083.20  21
  -1  12   0 12089.3 1073.00  20
  -1  12   0 12932.8 1158.19  21
   1 -12   0 12499.5 1076.03  19
  -1 -12   0 12725.9 1119.00  19
   1  12   0 11249.0 1039.60   9
  -1  12   0 12337.1 1005.74   9
   1 -12   0 13598.0 1146.07  16
  -1  12   0 13745.0 2058.80  15
  -1 -12   0 11697.8 2069.97  13
   1 -12  -1 7711.28 1673.77   1
   1  12   1 9225.02 979.579  21
   1  12   1 9118.18 1014.17  20
  -1  12  -1 9049.46 976.188  21
  -1  12  -1 7306.21 869.153  20
  -1 -12   1 9246.50 965.348  19
   1 -12  -1 9380.93 950.649  19
  -1  12  -1 8990.02 844.668   9
   1  12   1 8801.38 923.358   9
  -1  12  -1 6470.60 1578.13  15
  -1 -12   1 5816.23 1390.45  13
   1 -12  -1 8899.82 946.604  12
   1 -12  -2 7269.22 1778.49   1
  -1  12  -2 8245.84 906.359  21
   1  12   2 7278.16 882.222  20
   1  12   2 8247.09 932.948  21
  -1  12  -2 6525.82 834.421  20
   1 -12  -2 6641.43 814.232  19
  -1 -12   2 7239.90 843.335  19
  -1  12  -2 6882.94 724.512   9
   1  12   2 6243.02 772.510   9
  -1 -12   2 8130.11 834.731  16
  -1  12  -2 5774.46 1372.24  15
  -1 -12   2 6491.54 1630.90  14
  -1 -12   2 5892.11 1371.04  13
   1 -12  -2 7201.64 856.895  12
   1 -12  -3 4060.21 1315.69   1
   1 -12  -3 1765.51 474.721  19
   1  12   3 2084.33 553.320  20
  -1  12  -3 1919.71 511.445  20
   1  12   3 2530.86 585.248  21
  -1  12  -3 2773.00 545.750  21
  -1  12  -3 2005.44 434.451   9
   1  12   3 1803.44 455.401   9
  -1  12  -3 2686.27 925.978  15
  -1 -12   3 1318.22 1116.81  14
   1 -12  -3 1781.09 486.458  12
   1 -12  -4 1063.85 916.297   1
  -1  12  -4 681.543 360.606  20
   1  12   4 289.636 341.255  21
   1  12   4-110.724 278.206  20
   1  12   4 654.346 334.317   9
  -1  12  -4 962.965 288.669   9
   1 -12  -4 964.245 438.357  19
  -1 -12   4 679.931 723.914  14
   1 -12  -4 527.380 431.415  12
   1 -12  -5 488.435 402.702  19
  -1  12  -5 450.013 226.396   9
   1  12   5 754.628 340.973   9
   1  12   5 524.697 376.993  21
  -1  12  -5 397.903 331.925  20
   1 -12  -5 500.813 403.124  12
   1 -12  -6 2918.44 613.953  19
  -1  12  -6 3476.33 558.664   9
  -1  12  -6 2506.63 585.601  17
   1 -12  -6 3283.98 663.070   5
   1  12   6 3657.43 699.913  21
  -1  12  -6 3107.08 699.033  20
   1 -12  -7 643.959 412.645  19
  -1  12  -7 486.473 369.816  17
   1  12   7 327.712 375.462  21
  -1  12  -7 490.326 355.388  20
   1 -12  -7 71.6458 294.762   5
  -1  12  -7 181.336 202.800   9
  -1  12  -8 17782.6 1350.97  17
  -1  12  -8 18300.0 1222.00   9
   1  12   8 18040.0 1394.92  21
  -1  12  -8 15927.3 1326.24  20
   1 -12  -8 16435.0 1313.72   5
  -1  12  -9 336.624 379.388  20
   1  12   9-227.560 368.521  21
   1 -12  -9 678.874 360.080   5
  -1  12  -9 726.594 374.020  17
  -1  12 -10 686.065 376.485  20
   1  12  10 712.733 360.422  21
   1  12  10 503.132 348.436  16
   1 -12 -10 1355.13 457.739   5
  -1  12 -10 626.582 366.710  17
   1  12  11 813.749 337.298  21
  -1  12 -11 594.477 381.769  20
   1  12  11 678.200 316.466  16
   1 -12 -11 791.083 350.645   5
   1 -12 -11 879.432 384.537   7
  -1  12 -11 1024.72 434.387  17
  -1  12 -12 1096.12 385.841  20
   1  12  12 1445.62 405.677  21
   1  12  12 1645.84 395.852  16
   1 -12 -12 736.792 342.936   7
  -1  12 -12 1362.67 420.614  17
  -1  12 -13 987.634 328.033  20
   1  12  13 2362.48 422.562  21
   1  12  13 2356.16 425.239  16
   1 -12 -13 2052.23 403.070   7
  -1  12 -13 2389.38 476.196  17
  -1  12 -14 8.62876 171.428  20
   1  12  14 231.207 175.381  16
   1 -12 -14-8.67823 151.199   7
  -1  13  14 704.311 196.123  16
  -1  13  13 617.867 255.011  16
   1  13 -13 612.359 242.049   9
   1 -13  13 120.261 192.722  16
   1  13 -12 807.387 296.510   9
  -1  13  12 624.575 260.473  16
   1  13 -12 330.531 202.197  20
  -1  13  12 102.172 157.567  21
  -1 -13 -12 538.390 226.474  17
   1 -13  12 789.731 277.083  16
   1  13 -11 1352.26 401.009   9
  -1  13  11 1089.63 360.379  16
   1 -13  11 1358.17 396.725  16
  -1 -13 -11 973.683 316.137  17
   1  13 -11 1306.01 368.725  20
  -1  13  11 1217.94 331.427  21
   1 -13  10 1645.20 430.018  16
  -1 -13 -10 1447.75 403.125  17
   1  13 -10 1829.69 442.102   9
  -1  13  10 1153.01 369.739  21
   1  13 -10 1306.34 396.076  20
   1 -13   9 2248.20 514.921  16
   1  13  -9 1670.69 507.085  20
  -1  13   9 1753.28 486.668  21
   1  13  -9 1973.43 516.665   9
   1 -13   8 2202.99 548.751  16
   1  13  -8 2235.10 503.787   9
   1  13  -8 1885.98 504.412  20
  -1  13   8 1805.83 545.335  21
  -1 -13  -8 2314.72 568.981  19
   1 -13   7 2228.88 533.443  16
   1  13  -7 2018.36 469.101   9
  -1  13   7 2457.70 617.475  21
   1  13  -7 1811.27 551.474  20
  -1 -13  -7 921.730 456.088  19
   1 -13   6 1262.27 451.034  16
   1  13  -6 1551.46 471.697   9
   1  13  -6 1375.16 492.331  20
  -1  13   6 1690.13 551.403  21
   1 -13   6 1971.04 455.942  19
  -1 -13  -6 1450.44 517.184  19
   1 -13   5-95.9813 311.179  16
   1  13  -5 564.312 331.283   9
   1  13  -5 479.040 365.926  20
  -1  13   5 995.803 475.321  21
  -1 -13  -5 634.844 429.604  19
   1 -13   5 570.553 288.079  19
  -1 -13  -4 2114.60 582.575  19
   1 -13   4 3113.56 579.123  19
   1  13  -4 2743.42 572.313   9
   1 -13   4 2330.68 566.350  16
   1  13  -4 2870.92 660.754  20
  -1  13   4 2689.32 617.763  21
  -1 -13  -4 2281.67 511.947  12
   1 -13   3 7004.04 834.850  19
  -1 -13  -3 6793.45 884.747  19
   1  13  -3 6558.85 809.022   9
  -1  13   3 7012.44 794.237   9
   1 -13   3 6242.04 815.489  16
  -1  13   3 6896.54 897.511  21
   1  13  -3 5802.96 890.830  20
  -1 -13  -3 5828.49 804.504  12
   1 -13   2 1455.34 427.352  19
  -1 -13  -2 1263.32 452.273  19
   1  13  -2 731.382 359.438   9
  -1  13   2 1039.52 318.964   9
   1 -13   2 1038.53 446.804  16
  -1  13   2 1042.48 454.645  21
   1  13  -2 975.126 474.999  20
  -1 -13  -2 741.447 449.774  12
   1 -13   1 1220.87 435.044  19
  -1 -13  -1 1186.11 460.706  19
  -1  13   1 747.655 283.877   9
   1  13  -1 1040.59 399.193   9
   1 -13   1 968.165 389.031  16
   1  13  -1 651.286 406.322  20
   1  13  -1 801.610 396.189  21
  -1  13   1 867.666 407.504  21
  -1 -13  -1 1007.24 439.121  12
  -1 -13   0 440.902 374.270  19
   1 -13   0 636.452 369.255  19
  -1  13   0 1024.53 389.218  21
  -1  13   0 1178.09 446.204  20
   1  13   0 690.887 369.499  21
   1  13   0 711.188 412.806  20
  -1 -13   0 386.013 330.695  12
   1 -13   0 761.419 411.689  12
   1  13   0 716.693 348.473   9
  -1  13   0 1076.07 346.328   9
   1 -13  -1 1112.64 460.591  19
  -1 -13   1 858.273 435.627  19
   1  13   1 1406.66 497.609  20
  -1  13  -1 956.877 385.430  21
   1  13   1 973.681 407.341  21
  -1  13  -1 1021.25 416.759  20
   1 -13  -1 904.782 408.879  12
  -1  13  -1 1438.81 368.780   9
   1  13   1 943.325 375.182   9
   1 -13  -2 860.639 413.267  19
  -1 -13   2 588.979 379.352  19
   1  13   2 632.699 384.185  20
  -1  13  -2 879.356 441.059  20
   1  13   2 963.260 413.650  21
  -1  13  -2 1284.71 391.965  21
   1 -13  -2 115.312 358.954  12
   1  13   2 843.630 387.417   9
  -1  13  -2 1334.80 329.911   9
   1 -13  -3 6078.56 811.117  19
  -1 -13   3 6892.38 862.918  19
   1  13   3 6235.52 856.287  21
  -1  13  -3 5053.82 764.926  20
  -1  13  -3 7465.03 855.657  21
   1  13   3 4833.44 770.901  20
   1 -13  -3 7069.09 899.872  12
  -1  13  -3 6866.28 763.166   9
   1  13   3 6845.57 834.149   9
   1 -13  -4 2682.71 595.811  19
  -1 -13   4 3196.17 632.793  19
   1  13   4 2782.60 578.382   9
   1  13   4 1484.97 454.123  20
   1  13   4 3305.52 664.247  21
  -1  13  -4 3188.31 650.163  20
   1 -13  -4 2981.72 610.427  12
   1  13   5 405.208 339.957   9
   1 -13  -5 725.267 443.062   5
   1  13   5 741.770 437.412  21
  -1  13  -5 532.724 387.555  20
   1 -13  -5 572.087 332.230  19
   1 -13  -6 1840.96 554.297   5
   1  13   6 1737.85 515.584  21
  -1  13  -6 1548.01 505.281  20
   1 -13  -6 1018.45 462.439  19
   1 -13  -7 2105.77 524.523   5
   1  13   7 1841.38 554.857  21
  -1  13  -7 1356.22 545.096  20
   1 -13  -7 1472.84 497.415  19
   1 -13  -8 1399.80 430.661   5
   1  13   8 2630.18 621.421  21
  -1  13  -8 1576.32 541.289  20
   1 -13  -9 2002.65 536.348   5
   1  13   9 1543.48 496.404  21
  -1  13  -9 2040.83 560.092  20
  -1  13 -10 1129.91 448.702  20
   1  13  10 1655.01 477.801  21
   1 -13 -10 439.879 306.000   5
   1  13  10 1071.34 372.044  16
  -1  13 -11 1239.40 403.230  20
   1  13  11 1379.85 378.307  21
   1 -13 -11 1591.21 413.317   7
   1 -13 -11 1110.03 357.748   5
   1  13  11 1432.47 372.853  16
  -1  13 -12 679.295 301.671  20
   1  13  12 636.579 281.638  21
   1  13  12 494.488 226.071  16
   1 -13 -12 420.047 264.782   7
   1  13  13 232.546 126.823  21
  -1  13 -13 224.230 208.701  20
  -1 -13  13-97.5621 150.079  19
   1  13  13 510.816 209.872  16
   1 -13 -13 188.750 182.980   7
  -1  14  12 244.256 182.996  16
   1  14 -12 710.762 210.226   9
   1 -14  12 454.205 182.725  16
   1  14 -11 1003.03 301.862   9
  -1  14  11 686.421 282.265  16
   1 -14  11 528.041 251.695  16
  -1 -14 -11 479.773 170.595  17
  -1  14  11 655.623 243.466  21
   1  14 -11 53.2456 194.476  20
  -1 -14 -10 259.890 223.882  17
   1 -14  10 59.6391 226.902  16
   1  14 -10 137.864 228.198   9
   1  14 -10 82.9971 233.719  20
  -1  14  10-155.306 253.812  21
   1 -14   9-87.7814 233.466  16
   1  14  -9 91.3052 223.141  20
  -1  14   9 6.34187 275.272  21
   1  14  -9 282.051 304.292   9
   1 -14   8 239.952 302.474  16
   1  14  -8 16.9540 275.031   9
   1  14  -8 220.558 386.323  20
  -1  14   8 413.960 373.390  21
  -1 -14  -8 561.021 352.941  19
   1 -14   7 459.451 345.398  16
   1  14  -7 1052.49 367.692   9
   1  14  -7 1160.31 461.430  20
  -1  14   7 906.673 377.743  21
  -1 -14  -7 1185.12 439.426  19
   1 -14   6 3141.22 612.995  16
   1  14  -6 2991.46 581.445   9
  -1  14   6 3958.89 721.871  21
   1  14  -6 3269.77 651.357  20
  -1 -14  -6 3553.83 679.009  19
   1 -14   5 3734.17 636.930  16
   1  14  -5 4088.12 641.154   9
   1  14  -5 3846.27 709.757  20
  -1  14   5 3783.21 723.828  21
  -1 -14  -5 3855.62 705.741  19
   1 -14   5 4373.75 630.345  19
   1 -14   4 323.041 298.566  19
  -1 -14  -4 957.741 478.904  19
   1  14  -4 182.565 305.942   9
   1 -14   4 617.672 340.848  16
   1  14  -4-731.296 371.297  20
  -1  14   4-138.749 343.184  21
  -1 -14  -4 246.162 292.762  12
  -1 -14  -3 104.669 342.833  19
   1 -14   3 71.9167 282.798  19
   1  14  -3 264.278 281.211   9
   1 -14   3-12.0762 310.707  16
   1  14  -3 51.3650 378.910  20
  -1  14   3 557.533 411.430  21
  -1 -14  -3 8.99560 328.330  12
   1 -14   2 2188.08 509.033  19
  -1 -14  -2 3057.52 662.463  19
   1  14  -2 2277.15 504.460   9
  -1  14   2 1766.24 381.037   9
   1 -14   2 1484.18 464.436  16
   1  14  -2 1895.63 617.048  20
  -1  14   2 2294.87 553.027  21
  -1 -14  -2 1843.90 480.737  12
  -1 -14  -1 14983.6 1246.17  19
   1 -14   1 16401.1 1224.81  19
   1  14  -1 16265.0 1337.41  20
  -1  14   1 17323.7 1340.06  21
  -1 -14  -1 15683.6 1259.41  12
   1 -14   1 16966.4 1296.68  12
   1  14  -1 16697.4 1272.44   9
  -1  14   1 18257.6 1210.89   9
   1 -14   0 272.509 357.955  19
  -1 -14   0-9.23000 322.864  19
  -1  14   0 692.127 365.746  21
   1  14   0-74.7962 292.049  20
   1  14   0 28.4770 283.507  21
  -1  14   0 231.948 208.183  20
  -1 -14   0-92.7247 301.549  12
   1 -14   0-135.154 319.466  12
  -1  14   0-260.126 226.962   9
   1  14   0 9.00662 277.820   9
  -1 -14   1 18646.9 1368.73  19
   1 -14  -1 17298.6 1283.50  19
   1  14   1 16359.7 1264.97  21
   1  14   1 16300.2 1321.97  20
  -1  14  -1 16603.5 1264.77  21
  -1  14  -1 17041.1 1286.20  20
   1 -14  -1 16206.8 1288.11  12
  -1 -14   1 16455.9 1275.10  12
  -1  14  -1 19237.3 1205.59   9
   1  14   1 17329.1 1281.89   9
  -1 -14   2 1853.14 514.296  19
   1 -14  -2 1685.94 483.880  19
  -1  14  -2 1757.33 478.815  21
  -1  14  -2 1876.98 461.685  20
   1  14   2 1805.26 475.206  21
   1  14   2 2186.83 527.181  20
   1 -14  -2 1776.57 497.578  12
   1  14   2 1689.33 475.188   9
  -1 -14   3-14.9372 333.059  19
   1 -14  -3-230.109 327.112  19
  -1  14  -3 82.3887 220.284  21
  -1  14  -3 202.875 298.955  20
   1  14   3 184.945 308.098  21
   1  14   3-119.140 258.934  20
   1 -14  -3 368.335 315.269  12
   1  14   3-22.5355 300.088   9
   1 -14  -4-214.224 332.440  19
  -1 -14   4 892.004 395.240  19
   1  14   4 35.6680 259.330   9
  -1  14  -4 619.279 362.202  20
   1  14   4 188.249 335.545  21
   1 -14  -4 445.374 345.645  12
   1 -14  -5 3414.04 663.373   5
   1  14   5 3382.90 660.132  21
  -1  14  -5 3703.32 701.746  20
   1 -14  -5 3985.49 672.473  19
  -1 -14   5 4296.44 712.434  19
   1 -14  -6 2298.90 537.804   5
  -1  14  -6 2587.90 590.978  20
   1  14   6 2667.49 627.672  21
   1 -14  -6 2536.30 548.790  19
  -1 -14   6 2710.10 578.978  19
  -1  14  -7 677.888 341.641  20
   1  14   7 651.162 471.755  21
   1 -14  -7 863.457 436.335   5
  -1 -14   7 862.510 406.279  19
  -1  14  -8 634.207 412.144  20
   1  14   8-450.080 353.323  21
   1 -14  -8 731.593 368.306   5
  -1 -14   8 130.901 264.703  19
   1  14   9 42.4278 222.956  21
  -1  14  -9 110.632 324.964  20
   1  14   9 166.229 260.452  16
   1 -14  -9 222.601 286.791   5
  -1 -14   9 146.073 269.587  19
  -1  14 -10 355.902 285.124  20
   1  14  10 529.329 317.659  21
   1  14  10 167.127 184.302  16
   1 -14 -10 624.720 281.830   5
  -1 -14  10 168.000 260.913  19
  -1  14 -11 721.411 285.880  20
   1  14  11 594.978 297.731  21
   1  14  11 1037.42 305.538  16
   1 -14 -11 162.776 206.338   7
  -1 -14  11 125.531 200.231  19
  -1  14 -12 416.775 214.875  20
   1  14  12 694.704 229.983  21
   1 -14 -12 447.618 194.161   7
   1  14  12 708.708 209.816  16
  -1  15  11 366.665 189.968  16
   1  15 -11-107.027 126.693   9
   1  15 -10 1690.85 320.587   9
  -1  15  10 1731.96 338.340  16
   1  15 -10 800.562 263.592  20
  -1  15  10 1106.62 283.110  21
  -1 -15 -10 1141.05 224.650  17
   1 -15  10 1429.93 291.317  16
   1 -15   9 461.260 233.865  16
  -1 -15  -9 30.6911 149.419  17
   1  15  -9 296.198 279.611  20
  -1  15   9 630.239 281.363  21
   1  15  -9 569.553 245.061   9
   1 -15   8 505.835 225.395  16
   1  15  -8 169.618 248.110   9
   1  15  -8 572.898 355.801  20
  -1  15   8 291.700 248.687  21
   1 -15   7 769.462 313.735  16
   1  15  -7 1091.67 395.727   9
  -1 -15  -7 809.658 352.496  19
   1  15  -7 754.209 360.033  20
  -1  15   7 843.337 373.680  21
   1 -15   6 1027.92 361.379  16
   1  15  -6 431.687 320.096   9
  -1 -15  -6 680.541 359.418  19
  -1  15   6 688.328 395.167  21
   1  15  -6 456.584 368.925  20
  -1 -15  -5 1843.21 516.389  19
   1  15  -5 1988.12 472.183   9
   1 -15   5 2404.16 501.278  16
  -1 -15  -5 2936.96 535.944   5
   1  15  -5 1826.88 512.561  20
  -1  15   5 1970.76 526.166  21
   1 -15   4 145.977 318.217  16
   1  15  -4-729.672 403.981  20
  -1  15   4 196.122 347.657  21
  -1 -15  -4-117.460 334.158  19
   1 -15   4-459.427 266.136  19
   1  15  -4-75.4304 234.597   9
  -1 -15  -3 572.184 378.985  19
   1 -15   3 1109.60 419.135  19
   1  15  -3 519.177 322.864  20
  -1  15   3 810.367 432.759  21
  -1 -15  -3 1129.75 402.784  12
   1 -15   3 621.268 377.375  12
   1  15  -3 993.770 380.725   9
  -1 -15  -2 327.841 390.258  19
   1 -15   2 492.997 308.237  19
   1  15  -2 259.585 314.767  20
  -1  15   2 94.0431 256.971  21
   1 -15   2-11.3787 362.549  12
  -1 -15  -2 167.770 324.368  12
   1  15  -2 251.679 286.200   9
  -1 -15  -1 498.364 405.591  19
   1 -15   1 283.101 319.240  19
   1  15  -1 456.392 391.545  20
  -1  15   1 747.257 384.141  21
   1 -15   1 249.714 379.022  12
  -1 -15  -1 270.731 366.030  12
   1  15  -1 1169.40 390.187   9
   1 -15   0 2309.16 518.785  19
  -1 -15   0 2684.20 617.722  19
   1  15   0 2930.27 590.399  20
   1  15   0 3473.60 542.698  21
  -1  15   0 2144.58 488.517  21
  -1 -15   0 2781.04 585.996  12
   1 -15   0 2840.17 587.330  12
   1  15   0 2666.04 559.206   9
  -1 -15   1 777.545 408.886  19
   1 -15  -1 428.039 308.698  19
   1  15   1 213.523 272.685  21
   1  15   1 670.029 364.153  20
  -1  15  -1 1239.23 415.883  20
  -1  15  -1-211.005 277.714  21
  -1 -15   1 662.783 423.125  12
   1 -15  -1 762.581 412.524  12
   1  15   1 904.687 400.134   9
   1 -15  -2 556.974 346.042  19
  -1 -15   2 35.6391 343.926  19
  -1  15  -2 662.678 308.134  20
   1  15   2 200.456 300.658  21
   1  15   2 475.473 256.259  20
  -1  15  -2 169.835 266.209  21
  -1 -15   2-90.9068 321.524  12
   1 -15  -2-30.0689 340.968  12
   1  15   2 439.307 305.436   9
  -1 -15   3 885.722 393.443  19
   1 -15  -3 758.925 375.809  19
   1  15   3 647.596 346.331   9
   1  15   3 922.851 420.363  21
  -1  15  -3 1028.55 395.583  20
  -1 -15   3 886.282 356.666  12
   1 -15  -3 969.907 421.911  12
  -1  15  -4-313.326 299.645  20
   1  15   4-13.1936 307.473  21
   1 -15  -4-36.5951 329.819   5
  -1 -15   4 5.42471 301.087  19
   1 -15  -4 138.020 301.322  19
   1  15   5 1696.32 518.813  21
  -1  15  -5 1932.89 524.242  20
   1 -15  -5 1772.75 528.103   5
  -1 -15   5 1576.80 487.677  19
   1 -15  -5 1935.89 483.553  19
  -1 -15   6 296.377 340.352  19
   1 -15  -6-163.519 331.182   5
  -1  15  -6 280.310 293.450  20
   1  15   6 656.358 398.715  21
  -1 -15   7 816.585 361.174  19
   1 -15  -7 769.751 361.580   5
  -1  15  -7 834.264 400.727  20
   1  15   7 510.639 375.625  21
  -1 -15   8 486.038 288.911  19
   1  15   8 540.152 265.811  16
   1 -15  -8 323.608 277.062   5
   1  15   8 252.531 311.602  21
  -1  15  -8 374.294 287.186  20
  -1 -15   9 194.228 205.219  19
   1 -15  -9-11.3234 224.127   5
  -1  15  -9 182.527 225.952  20
   1  15   9-84.5724 232.961  21
  -1 -15  10 780.188 235.432  19
  -1  15 -10 1366.05 341.970  20
   1  15  10 1385.76 355.446  21
   1 -15 -10 361.692 196.395   7
   1  15  10 1117.49 262.523  16
   1  15  11 216.069 145.987  21
  -1  15 -11 472.372 219.543  20
   1  16  -9 573.917 234.246  20
  -1  16   9 735.862 206.354  21
   1  16  -9 239.728 142.099   9
  -1  16   9 630.255 239.691  16
   1 -16   9 783.258 227.477  12
   1  16  -8 1097.51 271.636   9
   1  16  -8 762.876 306.441  20
  -1  16   8 1520.59 343.587  21
   1 -16   8 1199.69 296.532  12
  -1 -16  -8 581.991 196.938  17
   1  16  -7 245.740 262.141  20
  -1  16   7-209.604 237.131  21
   1 -16   7 79.6310 229.309  12
   1  16  -7 108.276 190.032   9
  -1 -16  -6 2005.48 451.500  19
  -1  16   6 1622.30 434.272  21
   1  16  -6 1620.76 398.765  20
   1 -16   6 2157.28 432.271  12
   1  16  -6 1867.63 390.891   9
  -1 -16  -5 2278.66 507.061  19
   1  16  -5 2168.98 432.378   9
   1  16  -5 2063.57 479.034  20
  -1  16   5 1781.95 466.035  21
   1 -16   5 1763.40 468.210  12
  -1 -16  -4-39.9851 312.785  19
  -1 -16  -4 686.182 316.380   5
   1  16  -4 3.91384 329.555  20
  -1  16   4-69.4947 286.995  21
   1 -16   4-107.808 255.240  12
   1  16  -4-18.1882 243.029   9
   1 -16   3-377.115 279.972  19
  -1 -16  -3 831.055 381.909  19
   1  16  -3-33.4736 323.364  20
  -1  16   3 20.3696 317.311  21
   1 -16   3 140.776 277.626  12
   1  16  -3 139.171 263.247   9
  -1 -16  -2 917.753 391.971  19
   1 -16   2 888.348 321.211  19
   1  16  -2 1399.38 419.087  20
  -1  16   2 1021.32 368.607  21
  -1 -16  -2 1696.87 456.318  12
   1 -16   2 891.268 370.598  12
   1  16  -2 1242.06 380.233   9
  -1 -16  -1 445.604 349.989  19
   1 -16   1 202.177 257.512  19
  -1  16   1 100.319 289.998  21
   1  16  -1 564.084 326.761  20
  -1 -16  -1 215.684 293.340  12
   1 -16   1 329.247 336.900  12
   1  16  -1 486.324 304.203   9
  -1 -16   0 1961.39 524.689  19
   1 -16   0 1738.37 414.574  19
  -1  16   0 1802.65 419.332  21
   1  16   0 1562.50 420.618  20
   1 -16   0 1281.10 439.962  12
  -1 -16   0 1788.66 468.704  12
   1  16   0 2000.78 445.365   9
   1 -16  -1 570.332 336.798  19
  -1 -16   1 260.675 342.500  19
   1  16   1 156.801 275.311   9
   1  16   1 393.430 265.685  21
  -1  16  -1 619.736 273.697  20
   1  16   1 367.257 277.857  20
  -1  16  -1 583.309 288.735  21
   1 -16  -1-41.5714 362.621  12
  -1 -16   1 59.9370 285.532  12
   1 -16  -2 1307.73 393.667  19
  -1 -16   2 666.325 377.605  19
   1 -16  -2 1371.38 450.124   5
   1  16   2 1067.96 386.555   9
  -1  16  -2 587.492 287.801  20
   1  16   2 830.287 342.966  21
  -1  16  -2 1048.03 328.751  21
   1 -16  -2 723.731 406.912  12
  -1 -16   2 1254.33 372.176  12
   1 -16  -3 502.241 335.243   5
   1  16   3-323.273 284.536  21
  -1  16  -3 20.8798 244.664  20
   1 -16  -3 659.576 341.223  19
  -1 -16   3 214.025 309.895  19
  -1 -16   3 203.735 275.178  12
   1 -16  -4 135.975 299.009   5
  -1  16  -4 551.561 315.562  20
   1  16   4 6.04972 252.445  21
   1 -16  -4-8.07095 258.508  19
  -1 -16   4 116.628 272.636  19
  -1 -16   4-262.268 279.684  12
   1 -16  -5 1571.26 438.822   5
   1  16   5 1955.20 443.912  21
  -1  16  -5 2470.46 482.532  20
  -1 -16   5 1990.47 445.491  12
  -1 -16   5 1641.19 403.612  19
   1  16   6 1228.10 368.933  21
  -1  16  -6 1471.99 400.390  20
  -1 -16   6 1845.46 405.845  12
   1 -16  -6 1543.17 426.839   5
  -1 -16   6 1638.26 397.893  19
   1 -16  -7-701.761 315.995   5
   1  16   7 137.069 250.769  21
  -1  16  -7-459.619 270.872  20
   1  16   7 126.318 155.836  16
  -1 -16   7-381.717 261.856  12
  -1 -16   7-186.928 221.304  19
   1 -16  -8 750.610 265.560   5
   1  16   8 1284.67 339.343  21
  -1  16  -8 1083.42 311.942  20
   1  16   8 998.682 255.782  16
  -1 -16   8 539.414 235.914  19
  -1 -16   8 1205.26 298.702  12
   1  16   9 711.143 235.796  21
  -1  16  -9 506.403 212.571  20
  -1 -16   9 1022.79 260.001  12
  -1  17   7 502.101 222.361  21
   1  17  -7 556.833 226.905  20
   1 -17   7 397.147 176.809  12
  -1  17   6-133.644 185.905  21
   1  17  -6 264.108 217.158  20
   1 -17   6 22.7810 179.048  12
   1  17  -6 67.3706 151.420   9
  -1 -17  -5 678.601 277.506  19
   1  17  -5 748.404 282.487  20
  -1  17   5 130.123 210.800  21
   1 -17   5 413.741 227.249  12
   1  17  -5 185.505 199.461   9
  -1 -17  -4 1449.62 390.292  19
   1  17  -4 1866.52 367.559   9
  -1  17   4 1060.42 328.625  21
   1  17  -4 1089.61 330.947  20
   1 -17   4 1295.35 323.334  12
  -1 -17  -3 72.9197 268.071  19
  -1 -17  -3 197.726 212.108   5
  -1  17   3 269.520 242.110  21
   1  17  -3 300.921 262.626  20
   1 -17   3 344.668 231.362  12
   1  17  -3 465.518 230.082   9
   1 -17   2-223.716 191.656  19
  -1 -17  -2 193.394 230.445  19
  -1  17   2 285.614 257.604  21
   1  17  -2 348.103 260.206  20
   1 -17   2 19.9626 245.935  12
   1  17  -2 17.3622 241.000   9
   1 -17   1-107.468 193.331  19
  -1 -17  -1 676.785 322.719  19
  -1  17   1 442.004 289.331  21
   1  17  -1 841.579 289.737  20
   1 -17   1 584.261 300.810  12
   1  17  -1 237.414 212.238   9
   1 -17   0-513.289 229.734  19
  -1 -17   0-67.8683 260.990  19
   1  17   0 107.129 205.015   9
  -1  17   0-263.419 234.502  21
  -1 -17   0-56.3491 239.506  12
   1 -17   0 292.066 261.335  12
   1 -17  -1 1138.53 328.282  19
  -1 -17   1 1080.00 374.036  19
   1 -17  -1 396.136 332.983   5
   1  17   1 584.622 270.885   9
  -1  17  -1 110.113 191.718  21
  -1 -17   1 626.850 282.493  12
   1 -17  -2 596.429 312.757   5
  -1 -17   2 54.3039 233.144  19
   1 -17  -2 407.225 248.679  19
   1  17   2-340.474 214.678  21
  -1  17  -2 74.1121 166.560  20
  -1 -17   2 113.648 227.482  12
   1 -17  -3-100.127 234.937   5
  -1  17  -3 616.655 237.706  20
   1  17   3 7.22175 195.700  21
  -1 -17   3 36.6505 208.361  12
   1 -17  -3-138.799 214.850  19
  -1 -17   3 369.011 263.455  19
  -1  17  -4 1214.06 323.289  20
   1  17   4 988.919 288.851  21
   1 -17  -4 943.864 338.919   5
  -1 -17   4 1622.92 350.490  12
  -1 -17   4 1503.81 343.337  19
   1  17   5 157.698 194.051  21
  -1  17  -5 144.101 205.680  20
   1 -17  -5 89.1934 207.397   5
  -1 -17   5 784.121 247.580  12
  -1 -17   5 583.735 244.958  19
   1  17   6-136.655 179.926  21
  -1  17  -6-451.475 222.764  20
   1 -17  -6 592.389 228.148   5
  -1 -17   6 472.694 233.326  19
  -1 -17   6 332.971 205.768  12
   1  17   7 433.243 188.590  21
  -1  17  -7-20.5450 133.327  20
  -1 -17   7 476.913 194.014  12
  -1 -18  -3 246.342 214.577  19
   1 -18   3 331.240 206.710   5
  -1  18   3 318.432 178.954  21
   1 -18   3 46.8207 126.006  12
  -1 -18  -2 92.9819 179.249  19
   1 -18   2 183.468 209.612   5
   1  18  -2 267.327 141.528   9
  -1  18   2 379.963 169.974  21
   1 -18   2 311.775 181.883  12
  -1 -18  -1 306.476 197.745   5
   1 -18   1-13.0544 225.881   5
  -1 -18  -1 408.706 240.526  19
   1 -18   0 507.982 249.563   5
  -1 -18   0 673.606 244.295   5
  -1 -18   0 573.470 241.170  19
   1 -18  -1 162.250 221.373   5
  -1 -18   1 45.0027 201.911  19
   1 -18  -2 69.7688 191.594   5
  -1 -18   2 7.45913 112.306  12
  -1 -18   2 199.553 198.587  19
   1 -18  -3-223.940 155.858   5
  -1 -18   3 86.9734 161.667  19
   2   0   0 999999. 8345.75   3
   2   0   0 996978. 8344.52   2
   2   0   0 980834. 9842.65   1
   2   0   1 350.266 449.059   1
   2   0  -1 285.171 333.959   1
   2   0  -1 326.790 447.040   3
   2   0  -1 360.018 376.755   2
  -2   0  -1 800.340 368.675  15
   2   0  -2 281556. 5654.88   3
   2   0  -2 282237. 5047.40   1
   2   0  -2 277015. 5544.31   2
   2   0   2 273041. 5870.87   1
  -2   0  -2 279393. 4432.10  15
   2   0   2 271044. 4435.77  14
  -2   0   2 282409. 3170.06  14
   2   0  -3 44381.4 2525.90   3
   2   0  -3 47272.8 2131.77   1
   2   0  -3 42780.2 2387.74   2
  -2   0   3 46029.2 1565.03  14
   2   0   3 46609.2 2133.76  14
  -2   0  -3 42721.1 1856.42  15
   2   0  -4 12768.6 1491.22   3
   2   0  -4 13161.4 1170.37   1
   2   0  -4 12213.3 1431.32   2
  -2   0   4 13833.2 1040.57  14
   2   0   4 14168.9 1343.14  14
  -2   0  -4 12934.3 1143.94  15
  -2   0   5 1465.41 459.725  14
   2   0   5 821.885 461.812  14
   2   0  -5 458.896 323.259   1
   2   0  -5 281.622 553.473   2
   2   0  -5 763.063 795.442   3
  -2   0  -5 1225.12 462.394  15
   2   0  -6 22673.4 1693.67   1
   2   0  -6 21637.2 2123.25   3
   2   0  -6 20579.0 2037.11   2
   2   0   6 21960.7 1986.45  14
  -2   0   6 25892.4 1785.69  14
   2   0  -7 1134.66 842.064   3
   2   0  -7 1355.13 748.682   2
   2   0  -7 1790.26 605.041   1
  -2   0   7 1680.41 636.705  14
   2   0   7 555.118 657.118  14
  -2   0  -7 1181.14 666.249  13
  -2   0  -8 26951.8 2508.84  13
   2   0  -8 31005.6 2880.28   3
   2   0  -8 27533.3 2681.44   2
   2   0   8 31240.4 2725.44  14
  -2   0   8 30287.9 2336.78  14
   2   0  -9 5282.16 1321.42   2
  -2   0   9 6415.08 1237.56  14
   2   0   9 6723.61 1430.23  14
  -2   0  -9 4095.59 1119.49  13
   2   0 -10 5535.44 793.112  18
   2   0  10 4330.64 589.831  16
  -2   0 -10 4326.47 605.975  17
   2   0  10 4251.11 1420.07  14
  -2   0  10 5284.73 1159.06  14
  -2   0 -10 5184.65 1218.10  13
   2   0 -10 4840.81 643.226   7
   2   0 -10 5291.10 1378.90   2
   2   0 -11 138.460 541.994   2
  -2   0  11 1036.59 589.921  14
   2   0  11 617.513 723.457  14
  -2   0 -11-764.031 343.130  17
   2   0 -11-275.175 326.763  18
   2   0  11 46.1582 277.945  16
   2   0 -11 141.339 235.688   7
   2   0 -12 5756.87 861.973  18
   2   0  12 4816.59 1422.09  14
   2   0  12 5884.12 772.046  16
  -2   0 -12 6505.70 831.301  17
   2   0 -12 5812.48 767.048   7
   2   0 -12 6759.82 867.636   4
   2   0  13 4473.49 687.475  16
  -2   0 -13 4404.47 726.136  17
   2   0 -13 5208.40 849.362  18
   2   0 -13 4535.36 719.216   7
   2   0  13 5244.52 802.069   6
   2   0 -13 4868.91 763.803   4
   2   0  14 40557.8 2007.46  16
  -2   0 -14 41449.6 2088.73  17
   2   0 -14 35239.4 2069.82  18
   2   0 -14 41582.4 2024.92   7
   2   0  14 38757.6 2094.47   6
   2   0 -14 40709.4 2058.47   4
   2   0 -15 1392.68 541.808   7
   2   0  15 897.242 441.937   6
  -2   0 -15 696.952 438.033  17
   2   0 -15 894.332 490.411  18
   2   0  15 1163.00 429.942  16
   2   0 -15 1635.24 470.967   4
   2   0  16 1578.75 533.341   6
   2   0 -16 637.922 416.169   7
  -2   0 -16 1140.64 423.966  17
   2   0 -16 519.531 364.837  18
   2   0  16 1067.67 437.663  16
   2   0 -16 1203.94 428.427   4
   2   0 -17 578.598 344.084  18
   2   0  17 335.618 321.160  16
   2   0  17 913.923 400.605   6
   2   0 -17 574.554 318.299   7
  -2   0 -17 538.578 306.875  17
   2   0 -18-161.606 244.628  18
  -2   0 -18 93.0765 240.265  17
   2   0  18 14.0261 190.757  16
   2   0  18-130.262 224.882   6
   2   0 -19 689.676 223.531  18
   2   0 -19 130.277 157.915   9
  -2   0 -19 754.672 219.253  17
   2   0  19 791.112 226.696  16
   2   0  19 330.128 231.426   6
   2   1 -19 147.350 171.364  18
   2   1 -19 250.147 155.646   9
  -2  -1 -19 14.9461 101.133  18
  -2  -1 -19-278.894 162.521  17
   2  -1  19 74.5219 157.462  16
   2  -1  19 183.105 189.267   6
  -2  -1 -18-96.0343 222.446  17
   2  -1  18 63.3403 246.437   6
   2  -1  18-134.568 229.934  16
   2   1 -18 268.568 261.560  18
  -2  -1 -17 1794.64 458.912  17
   2   1 -17 1385.26 435.602   7
   2  -1  17 1427.70 469.373   6
   2  -1  17 1017.30 377.828  16
   2   1 -17 458.667 327.696  18
  -2  -1 -16 302.111 315.050  17
   2   1 -16 588.669 382.801   7
   2  -1  16 397.632 343.829   6
   2  -1  16 532.586 364.129  16
   2   1 -16 530.154 375.476  18
   2   1 -15 654.856 404.639  18
   2  -1  15 656.902 419.243   6
   2   1 -15 347.434 395.851   7
  -2  -1 -15 459.577 337.037  17
   2  -1  15 12.2957 306.957  16
   2   1 -15 207.851 362.003   4
   2   1 -14 1307.36 485.832  18
   2  -1  14 1689.45 549.688   6
   2   1 -14 1740.40 520.369   7
  -2  -1 -14 953.348 419.916  17
   2  -1  14 1288.61 491.861  16
  -2   1  14 1629.28 396.749  16
   2   1 -14 1124.76 412.852   4
   2   1 -13 3313.74 669.146   4
   2   1 -13 3130.34 620.702  18
  -2  -1 -13 3453.41 646.620  17
  -2   1  13 1679.86 839.291  11
   2  -1  13 2873.04 599.787  16
   2   1 -13 2139.68 547.211   7
   2  -1  13 3092.77 664.943   6
   2   1 -12 105.989 264.243   4
   2   1 -12-651.431 550.722   2
   2  -1  12 109.424 646.486  14
  -2  -1 -12 7.88510 288.294  17
   2   1 -12-18.6991 309.023  18
   2  -1  12 71.3235 285.801  16
   2   1 -12 114.642 294.879   7
   2  -1  12 359.494 288.054   6
   2   1 -11 14991.6 1296.15  18
   2  -1  11 15893.6 1196.27  16
  -2  -1 -11 16216.0 1232.03  17
   2   1 -11 17261.9 1233.53   7
   2  -1  11 18499.5 2550.96  14
   2   1 -11 14278.6 2161.22   2
   2   1 -11 16635.6 1235.54   4
   2   1 -10 2476.86 973.418   2
   2   1 -10 2414.16 572.751  18
  -2  -1 -10 2830.13 513.224  17
   2  -1  10 2711.76 520.502  16
   2   1 -10 2534.30 469.904   7
   2  -1  10 2624.85 1064.56  14
  -2   1  10 3321.92 914.214  14
  -2  -1 -10 1768.49 969.383  13
   2   1  -9 4353.53 1276.40   2
  -2   1   9 4856.50 983.814  14
   2  -1   9 4964.70 1262.32  14
  -2  -1  -9 3570.69 1040.84  13
   2   1  -8 5216.88 1202.75   2
  -2   1   8 2786.72 673.745  14
   2  -1   8 5387.40 1204.89  14
  -2  -1  -8 4994.06 1114.90  13
  -2  -1  -7 8593.15 1441.86  13
   2   1  -7 9356.11 1519.99   2
  -2   1   7 11634.4 1275.93  14
   2  -1   7 8779.63 1400.61  14
  -2  -1  -6 10302.8 1498.86  13
   2   1  -6 13657.2 1763.32   2
  -2   1   6 16775.1 1405.84  14
   2  -1   6 14658.5 1643.88  14
  -2  -1  -5 93088.5 3962.35  13
   2   1  -5 97896.1 4201.34   3
   2   1  -5 97335.6 2713.86   1
   2   1  -5 93219.4 4027.46   2
  -2   1   5 94598.4 2885.18  14
   2  -1   5 94517.9 3675.76  14
  -2  -1  -4 25843.9 2013.58  13
   2   1  -4 26262.6 2113.16   3
   2   1  -4 29617.3 1438.86   1
   2   1  -4 28690.6 2132.52   2
  -2  -1  -4 30047.5 1525.60  15
  -2   1   4 28830.7 1346.87  14
   2  -1   4 28616.0 1843.14  14
  -2   1   3 4864.01 618.923  11
   2   1  -3 4493.18 901.340   2
   2  -1   3 5464.36 1007.96   1
   2   1  -3 5275.52 1042.67   3
   2   1  -3 4743.56 604.725   1
  -2  -1  -3 5056.44 583.070  15
  -2   1   3 5649.29 475.831  14
   2  -1   3 5891.46 770.395  14
  -2   1   2 39837.8 1310.43  11
   2   1  -2 38229.6 2116.53   2
   2  -1   2 40584.0 1144.80   3
   2   1  -2 38823.1 1703.69   1
   2  -1   2 38940.8 2308.36   1
  -2  -1  -2 40044.7 1356.47  15
   2  -1   2 39809.9 1634.55  14
   2   1  -1 257883. 4876.14   2
   2  -1   1 264316. 5631.70   1
   2   1  -1 260694. 4595.63   1
  -2   1   1 252908. 5167.97  15
  -2  -1  -1 252949. 3352.50  15
   2   1   0 120758. 2952.34   2
   2  -1   0 113807. 3618.77   1
   2   1   0 119851. 3358.59   1
  -2  -1   0 121868. 2541.69  15
  -2   1   0 113808. 3301.66  15
   2  -1  -1 270976. 5452.78   1
   2   1   1 266178. 3671.38   2
   2  -1  -1 256460. 4950.49   2
  -2   1  -1 259983. 4899.76  15
   2   1   2 37853.8 1263.86  11
   2  -1  -2 39138.5 2126.07   1
   2  -1  -2 38084.6 2113.64   2
  -2   1  -2 37907.5 1907.63  15
  -2  -1   2 40192.6 1590.19  14
  -2  -1   3 5369.34 591.632  13
   2  -1  -3 4208.35 963.288   3
   2  -1  -3 5394.88 861.519   1
   2  -1  -3 4983.65 941.073   2
  -2  -1   3 4190.54 598.527  14
  -2   1  -3 4250.49 739.441  15
  -2  -1   4 28319.5 952.763  13
   2  -1  -4 25299.8 2064.54   3
   2  -1  -4 30160.6 1970.17   1
   2  -1  -4 27755.5 2087.08   2
  -2  -1   4 28882.5 1614.49  14
  -2   1  -4 27658.3 1805.79  15
   2   1   4 28516.0 1926.78  14
   2  -1  -5 90614.7 4044.71   3
   2  -1  -5 97260.9 3647.02   1
   2  -1  -5 91382.3 4042.51   2
  -2  -1   5 95268.4 3212.85  14
  -2   1  -5 96135.0 3564.09  15
   2   1   5 94351.2 3785.68  14
   2  -1  -6 14591.8 1810.43   3
   2  -1  -6 14653.2 1753.64   2
   2  -1  -6 15182.1 1557.54   1
  -2   1  -6 16043.2 1582.19  15
  -2  -1   6 14991.0 1433.10  14
   2   1   6 13718.0 1613.14  14
   2  -1  -7 9634.26 1674.01   3
   2  -1  -7 12682.0 1545.71   1
   2  -1  -7 9453.81 1610.31   2
  -2   1  -7 11570.8 1439.18  15
  -2  -1   7 11283.2 1402.13  14
   2   1   7 8482.45 1392.31  14
   2   1   8 4872.19 1129.74  14
  -2  -1   8 6394.49 1077.71  14
  -2   1  -8 3648.48 998.118  13
   2  -1  -8 5004.50 1168.83   1
   2  -1  -8 3817.92 1113.66   3
   2  -1  -8 5280.32 1292.11   2
  -2  -1   9 4468.01 998.976  14
   2   1   9 5839.97 1325.36  14
  -2   1  -9 5209.67 1164.31  13
   2  -1  -9 4473.02 1092.10   3
   2  -1  -9 4464.71 1172.71   2
   2  -1 -10 2449.38 934.419   3
   2  -1 -10 2703.29 927.577   2
  -2  -1  10 3142.34 885.573  14
   2   1  10 1918.67 959.189  14
  -2   1 -10 627.263 445.562  13
  -2   1 -10 2703.68 500.975  17
   2   1  10 2430.23 481.316  16
   2  -1 -10 2800.38 503.547   7
   2   1  11 15082.3 1145.68  16
  -2   1 -11 15717.5 1198.66  17
   2  -1 -11 16749.4 1198.92   7
   2   1  11 15932.2 2349.47  14
  -2  -1  11 17979.8 2197.09  14
   2  -1 -11 15718.6 1361.99  18
  -2   1 -12 261.064 259.568  20
   2   1  12 42.0446 239.980  14
   2  -1 -12 206.154 324.737  18
  -2   1 -12-252.342 268.421  17
   2   1  12-108.087 231.667  16
   2  -1 -12 138.534 286.885   7
   2  -1 -13 3191.37 637.764   4
   2  -1 -13 3981.46 746.740  18
   2   1  13 3642.26 1227.65  11
  -2   1 -13 3116.18 643.105  17
   2   1  13 3454.26 646.393  16
   2  -1 -13 3783.04 694.711   7
   2  -1 -14 1325.78 537.621   7
   2   1  14 1050.54 497.378   6
  -2   1 -14 478.728 392.005  17
   2  -1 -14 930.383 456.066  18
   2   1  14 1159.10 432.862  16
   2  -1 -14 1369.66 502.366   4
   2  -1 -15 356.898 367.841   7
   2   1  15 710.765 460.428   6
  -2   1 -15 549.649 395.629  17
   2  -1 -15 269.975 346.087  18
   2   1  15 95.0409 336.561  16
   2  -1 -15 394.890 353.450   4
   2  -1 -16 348.113 352.417   7
   2   1  16 309.534 378.669   6
  -2   1 -16 1020.53 445.489  17
   2  -1 -16 559.839 368.168  18
   2   1  16 631.955 377.520  16
   2  -1 -16 460.354 339.840   4
   2  -1 -17 1202.71 428.652  18
   2   1  17 1389.73 411.446  16
   2  -1 -17 894.669 392.455   7
   2   1  17 1165.99 435.202   6
  -2   1 -17 998.956 395.077  17
   2  -1 -18-84.7435 235.429  18
  -2   1 -18 414.241 290.230  17
   2   1  18 178.652 241.293  16
   2   1  18-117.735 253.830   6
   2  -1 -18 93.6492 234.095   7
   2  -1 -19-170.603 163.644  18
   2  -1 -19-18.1698 150.026   9
  -2   1 -19-19.9305 120.734  17
   2   1  19-127.259 157.479  16
   2   1  19 66.8567 169.430   6
  -2  -2 -19 248.108 159.576  18
   2   2 -19 359.511 172.925   9
   2  -2  19 753.920 213.779  16
   2   2 -19 221.555 168.740  18
   2   2 -18 9.34043 187.473  18
   2   2 -18 80.4834 182.038   9
   2  -2  18-156.418 215.551  16
   2  -2  18-229.456 210.730   6
  -2  -2 -18 134.503 215.920  17
   2   2 -17 531.320 338.326  18
   2  -2  17 486.456 318.245  16
   2  -2  17 735.849 365.469   6
  -2  -2 -17 290.843 328.299  17
   2   2 -16 975.431 435.226  18
   2  -2  16 1471.56 442.655  16
   2   2 -16 1403.48 459.269   7
   2  -2  16 1252.10 474.500   6
  -2  -2 -16 1164.18 419.287  17
   2   2 -15 3566.05 699.508  18
  -2  -2 -15 2587.79 596.094  17
   2  -2  15 2476.83 584.425  16
  -2   2  15 3711.36 545.595  16
   2  -2  15 3027.01 647.653   6
   2   2 -15 2376.32 570.755   7
  -2   2  14 4763.57 647.813  16
  -2  -2 -14 4526.61 738.723  17
   2  -2  14 4539.12 729.638  16
   2   2 -14 3689.70 647.219   4
   2   2 -14 3763.27 736.540  18
   2   2 -14 4707.05 761.686   7
   2  -2  14 4273.51 727.721   6
   2   2 -13 3072.86 702.579  18
   2   2 -13 4327.40 705.563   4
  -2  -2 -13 3961.35 731.595  17
  -2   2  13 5086.61 671.373  16
   2  -2  13 3458.25 616.450  16
   2  -2  13 4394.25 747.877   6
   2   2 -13 3577.26 647.007   7
   2  -2  12 3834.89 1229.00  14
  -2   2  12 3393.63 1168.86  11
   2   2 -12 2125.73 554.973  18
   2   2 -12 4103.89 647.985   4
   2   2 -12 3457.57 1313.38   2
  -2  -2 -12 2474.11 560.258  17
   2  -2  12 3043.56 618.533  16
  -2   2  12 3176.56 526.493  16
   2   2 -12 2557.49 571.442   7
   2  -2  12 2923.78 631.776   6
   2   2 -11 5917.49 837.817  18
   2  -2  11 6470.73 795.374  16
  -2  -2 -11 6838.58 827.173  17
  -2   2  11 7683.20 781.782  16
   2  -2  11 6994.56 1656.61  14
  -2   2  11 6162.20 1410.44  11
  -2  -2 -11 5973.68 1379.15  13
   2   2 -11 5737.96 753.569   7
   2  -2  11 6633.07 844.029   6
   2   2 -11 7138.06 808.157   4
   2   2 -11 5956.32 1509.08   2
   2   2 -10 10.4271 528.998   2
   2  -2  10 152.248 459.166  14
  -2  -2 -10 204.807 558.007  13
   2   2 -10 893.209 364.729  18
  -2  -2 -10 740.315 327.924  17
   2  -2  10 1382.06 377.511  16
   2   2 -10 729.343 306.374   7
   2  -2  10 1771.78 453.010   6
  -2  -2  -9 15774.1 2069.24  13
   2   2  -9 17716.1 2343.41   2
   2  -2   9 16959.1 2194.01  14
   2   2  -8 3042.70 1028.95   2
   2  -2   8 3334.15 988.152  14
  -2   2   8 3184.40 797.637  14
  -2  -2  -8 2082.88 677.965  13
   2   2  -7 550.223 682.835   2
   2  -2   7 1049.12 628.603  14
  -2   2   7 500.751 343.763  14
  -2  -2  -6 20144.5 2093.34  13
   2   2  -6 20459.0 2147.57   2
   2  -2   6 24110.9 2135.90  14
  -2  -2  -5 13009.6 1628.64  13
  -2   2   5 14542.1 1390.10  11
  -2   2   5 15339.0 1145.94  14
   2  -2   5 13765.9 1461.66  14
  -2  -2  -4 12783.2 1494.37  13
  -2   2   4 15456.1 1302.20  11
   2   2  -4 14535.2 1589.27   2
   2   2  -4 15781.3 750.869   1
   2  -2   4 16214.9 1750.73   1
   2  -2   4 15214.5 1351.71  14
  -2   2   4 15292.2 940.499  14
   2   2  -3 473.784 535.161   2
   2   2  -3 1069.48 265.086   1
   2  -2   3 976.563 705.049   1
   2  -2   3 992.133 379.126  14
  -2  -2  -3 593.202 661.739  13
  -2   2   3 514.490 321.157  11
  -2  -2  -2 26388.5 1918.52  13
   2   2  -2 28450.7 1899.02   2
   2  -2   2 30888.7 2162.28   1
   2  -2   2 29573.4 1403.10  14
  -2   2   2 28103.9 1980.86  15
   2  -2   1 2088.60 301.884  14
  -2  -2  -1 1813.17 593.999  13
   2   2  -1 2283.21 577.901   2
   2  -2   1 1791.16 722.459   1
  -2   2   1 2165.21 698.719  15
  -2  -2   0 322373. 5814.07  13
   2   2   0 327019. 5230.61   2
   2  -2   0 331004. 6568.74   1
  -2  -2   0 345238. 3131.08  15
  -2   2   0 325257. 6187.27  15
  -2  -2   1 2329.24 577.112  13
   2  -2  -1 2275.14 753.024   1
   2   2   1 2189.79 427.576   2
  -2   2  -1 1898.97 657.488  15
  -2  -2   2 28870.8 1517.31  13
   2  -2  -2 27261.6 1927.19   1
   2   2   2 27959.9 1099.56   2
  -2   2  -2 29452.5 1878.83  15
   2   2   3 817.860 331.263  11
  -2  -2   3 741.317 217.547  13
   2  -2  -3 368.370 557.130   1
  -2  -2   3 947.774 473.096  14
  -2   2  -3 665.061 461.136  15
  -2  -2   4 14656.8 698.695  13
   2   2   4 15691.1 1272.39  11
   2  -2  -4 14366.4 1526.61   1
  -2   2  -4 14744.7 1472.54  15
  -2  -2   4 15189.7 1282.15  14
   2   2   5 13092.0 1289.73  11
   2  -2  -5 14078.2 1590.26   1
  -2   2  -5 12901.8 1445.77  15
  -2  -2   5 15564.2 1421.64  14
   2  -2  -6 25556.9 2407.10   3
   2  -2  -6 26471.6 2340.83   1
  -2  -2   6 25075.7 1937.16  14
  -2   2  -6 25849.5 2136.24  15
   2   2   6 23422.8 2144.59  14
  -2  -2   7 1228.77 578.208  14
   2   2   7 27.6176 468.465  14
   2  -2  -7-1066.65 681.196   1
   2  -2  -7-71.8353 505.455   3
  -2   2  -7-101.353 391.355  15
   2  -2  -8 2103.19 883.142   1
   2  -2  -8 2830.85 881.077   3
   2   2   8 2630.15 942.564  14
  -2  -2   8 2729.32 791.700  14
  -2   2  -9 18179.6 2104.74  13
  -2  -2   9 19049.1 2095.98  14
   2   2   9 18221.3 2213.76  14
   2  -2  -9 20349.2 2459.39   3
   2  -2  -9 20988.6 2777.89   1
   2  -2 -10 1286.10 815.919   3
  -2  -2  10 2122.65 768.107  14
   2   2  10 1650.60 816.627  14
  -2   2 -10-63.3375 314.487  13
  -2   2 -10 1505.68 375.876  17
   2   2  10 988.829 363.404  16
   2  -2 -10 604.562 264.486   7
  -2   2 -11 6217.48 771.716  20
  -2  -2  11 6192.71 1336.48  14
   2   2  11 7118.60 1576.02  14
   2   2  11 6474.49 1529.85  11
  -2   2 -11 6150.97 788.544  17
   2   2  11 6693.29 762.721  16
   2  -2 -11 6624.11 794.441   7
   2  -2 -11 6492.32 1629.91   3
  -2   2 -12 2666.12 536.549  20
  -2  -2  12 2604.51 911.741  14
   2   2  12 4530.76 1301.76  11
   2  -2 -12 2262.60 547.508  18
  -2   2 -12 3196.72 617.698  17
   2   2  12 2568.76 550.409  16
   2  -2 -12 2736.32 586.639   7
   2  -2 -13 4038.39 669.569   7
   2  -2 -13 4312.23 748.773  18
  -2   2 -13 3832.09 688.106  17
  -2   2 -13 4659.46 703.830  20
   2   2  13 3240.75 627.040  16
   2  -2 -13 3755.30 709.297   4
   2  -2 -14 4584.06 727.925   7
  -2   2 -14 4189.05 758.607  17
   2  -2 -14 4158.60 738.683  18
   2   2  14 3703.96 646.452  16
   2  -2 -14 4045.42 755.404   4
   2   2  15 3188.27 687.534   6
   2  -2 -15 3296.05 632.938   7
  -2   2 -15 2798.52 618.990  17
   2  -2 -15 2266.38 618.137  18
   2   2  15 2753.48 606.196  16
   2  -2 -15 2855.86 641.887   4
   2   2  16 1106.51 491.339   6
   2  -2 -16 1437.80 469.273   7
  -2   2 -16 461.972 431.921  17
   2  -2 -16 408.392 321.345  18
   2   2  16 1635.38 473.147  16
   2  -2 -16 1215.66 449.610   4
   2   2  17 406.010 347.397   6
   2  -2 -17 681.960 350.134   7
  -2   2 -17 986.319 385.843  17
   2  -2 -17 490.408 271.820  18
   2   2  17 917.984 339.625  16
   2  -2 -17 448.189 339.738   4
   2  -2 -18 186.469 212.373  18
   2   2  18 139.275 210.853  16
   2   2  18 322.311 271.493   6
   2  -2 -18 197.667 242.421   7
  -2   2 -18 12.8515 170.486  18
  -2   2 -18 206.938 229.781  17
   2  -2 -19 7.36949 131.041  18
  -2   2 -19 494.060 206.449  17
   2   2  19 942.631 233.283  16
   2   2  19 535.588 237.281   6
   2  -3  19 71.6062 124.338  16
   2   3 -18 422.869 206.442  18
   2   3 -18 535.243 233.301   9
  -2  -3 -18 602.991 269.583  17
   2  -3  18 616.235 274.930  16
   2  -3  18 596.495 242.689   6
   2   3 -17 736.871 321.378  18
   2   3 -17 424.585 288.487   9
   2  -3  17 838.302 325.288  16
   2  -3  17 673.849 323.604   6
  -2  -3 -17 458.410 291.735  17
   2   3 -16 370.462 332.827  18
   2  -3  16 802.326 362.853  16
  -2   3  16 274.547 253.181  16
   2  -3  16 683.362 361.818   6
  -2  -3 -16 1482.54 472.895  17
   2   3 -15-161.296 279.610  18
   2  -3  15 275.667 361.106  16
  -2   3  15-111.634 226.209  16
   2   3 -15-57.5618 373.156   7
   2  -3  15 134.006 262.360   6
  -2  -3 -15 206.373 333.101  17
   2   3 -14 239.402 357.350  18
  -2  -3 -14 1015.01 458.891  17
   2  -3  14 484.561 371.213  16
  -2   3  14 712.152 272.534  16
   2   3 -14 492.448 348.052   7
   2  -3  14 844.177 419.068   6
   2   3 -13 1805.99 527.565  18
   2   3 -13 2746.39 578.587   4
  -2  -3 -13 1771.20 519.446  17
   2  -3  13 1638.69 502.592  16
  -2   3  13 2647.11 512.187  16
   2   3 -13 2228.71 548.738   7
   2  -3  13 1935.25 526.018   6
   2  -3  12 1073.50 947.921  14
   2   3 -12 871.198 400.186  18
   2   3 -12 1273.29 442.852   4
   2   3 -12 1338.00 1026.67   2
  -2  -3 -12 789.014 426.072  17
  -2   3  12 1130.15 336.647  16
   2  -3  12 1013.90 396.933  16
   2   3 -12 860.388 383.624   7
   2  -3  12 1075.43 371.036   6
  -2  -3 -11 1078.55 864.868  13
   2  -3  11 2550.43 956.908  14
  -2   3  11 1094.63 662.408  11
   2   3 -11 1430.17 472.607  18
   2   3 -11 3919.61 1248.87   2
   2   3 -11 1536.21 428.793   4
  -2  -3 -11 2239.23 528.135  17
   2  -3  11 1987.57 500.473  16
  -2   3  11 1486.65 362.731  16
   2  -3  11 1852.12 493.817   6
   2   3 -11 1979.85 485.371   7
  -2   3  10 11255.1 1834.48  11
  -2  -3 -10 18368.6 2461.30  13
   2   3 -10 15294.4 1233.27  18
   2  -3  10 15961.9 1174.08  16
  -2  -3 -10 15583.8 1183.65  17
  -2   3  10 15512.7 1070.33  16
   2  -3  10 17212.7 2380.78  14
   2   3 -10 14742.7 2184.68   2
   2   3 -10 18507.6 1237.43   7
   2  -3  10 16410.5 1239.80   6
  -2  -3  -9 11615.4 1922.81  13
  -2   3   9 9937.23 1606.39  11
   2   3  -9 12654.1 2003.50   2
   2  -3   9 10204.0 1827.25  14
   2   3  -8 7039.26 1412.46   2
   2  -3   8 7253.85 1355.17  14
  -2   3   8 7076.63 1237.12  11
  -2  -3  -8 4536.95 1101.36  13
  -2   3   7 23169.8 2136.28  11
  -2  -3  -7 24471.7 2348.28  13
   2   3  -7 22659.9 2358.19   2
   2  -3   7 21730.0 2213.61  14
   2   3  -6 6149.30 1434.09   2
   2  -3   6 6508.06 1112.12  14
  -2   3   6 6503.66 1128.18  11
  -2  -3  -6 6904.79 1239.21  13
  -2   3   5 38033.5 2326.54  11
  -2  -3  -5 30141.3 2458.06  13
   2   3  -5 29614.5 2502.04   2
   2  -3   5 31295.2 2507.04   1
   2  -3   5 36865.7 2373.14  14
  -2   3   4 5375.65 875.850  11
  -2  -3  -4 5645.53 1201.45  13
   2   3  -4 5452.41 1109.61   2
   2  -3   4 3249.00 947.163   1
   2  -3   4 5509.26 852.349  14
  -2  -3  -3 11754.1 1450.10  13
   2   3  -3 11856.1 1426.85   2
   2  -3   3 12970.3 1537.54   1
   2  -3   3 13251.0 1162.08  14
   2  -3   2 1149.21 349.020  14
  -2  -3  -2 869.201 564.870  13
   2  -3   2 1335.50 670.708   1
   2   3  -2 974.309 559.839   2
  -2   3   2 898.808 735.178  15
  -2  -3  -1 14863.2 1444.94  13
   2   3  -1 12183.3 1231.55   2
   2  -3   1 13215.8 1510.58   1
   2  -3   1 15164.8 849.191  14
  -2   3   1 14140.4 1499.16  15
  -2  -3   0 2615.80 700.303  13
   2  -3   0 3774.55 949.650   1
   2   3   0 4167.27 708.751   2
  -2   3   0 3008.83 780.351  15
   2  -3   0 3023.85 225.777  14
  -2  -3   1 12582.4 1205.31  13
   2  -3  -1 12718.1 1463.80   1
   2   3   1 13384.7 1093.89   2
  -2   3  -1 12935.9 1417.98  15
  -2  -3   2 853.528 457.131  13
   2  -3  -2 1110.87 655.976   1
   2   3   2 896.848 318.066   2
  -2   3  -2 647.740 534.329  15
  -2  -3   3 12543.8 1004.04  13
   2  -3  -3 12849.8 1492.10   1
   2   3   3 12907.7 810.126   2
  -2   3  -3 13497.1 1472.39  15
  -2  -3   3 12205.3 1252.99  14
   2   3   4 4754.78 763.752  11
   2  -3  -4 4243.08 986.345   1
  -2  -3   4 4965.53 909.943  14
  -2   3  -4 4487.17 941.679  15
   2   3   5 33864.6 2154.77  11
   2  -3  -5 35684.2 2719.10   1
  -2   3  -5 34284.1 1694.69   2
  -2   3  -5 35424.6 2513.02  15
  -2  -3   5 37220.0 2342.41  14
  -2  -3   6 6147.22 1071.27  14
   2   3   6 4329.38 894.182  11
   2  -3  -6 6855.59 1300.72   1
  -2   3  -6 8149.24 1341.65  15
   2   3   7 21157.7 2006.45  11
   2  -3  -7 23769.0 2376.55   3
   2  -3  -7 23106.8 2713.93   1
  -2  -3   7 25286.1 2183.18  14
  -2   3  -7 25752.3 2407.26  15
  -2  -3   8 6738.11 1237.66  14
   2   3   8 5741.34 1237.37  11
   2  -3  -8 7790.99 1900.07   1
   2  -3  -8 7745.81 1554.86   3
  -2   3  -8 6472.12 1303.59  15
  -2  -3   9 9853.43 1543.82  14
   2   3   9 10043.9 1702.69  11
   2  -3  -9 14449.7 2545.97   1
   2  -3  -9 12058.7 1913.61   3
   2  -3 -10 15044.5 1147.05   5
   2  -3 -10 17056.8 1201.48   7
   2   3  10 13328.5 1031.57  21
  -2   3 -10 16586.7 1210.52  20
   2   3  10 13327.6 2059.95  11
  -2   3 -10 17602.4 1227.41  17
   2   3  10 15207.6 1102.63  16
  -2  -3  10 14936.6 2119.24  14
   2  -3 -10 16333.5 2599.46   1
   2  -3 -10 14641.1 2246.40   3
   2  -3 -11 2649.79 1110.18   3
  -2   3 -11 1933.44 514.684  20
  -2  -3  11 3190.13 1215.98  14
   2   3  11 2867.24 1146.05  11
  -2   3 -11 1797.86 473.759  17
   2   3  11 1622.51 406.423  16
   2  -3 -11 1061.71 403.827   7
   2  -3 -12 2310.36 1032.69   3
  -2   3 -12 435.519 282.306  20
  -2  -3  12 305.307 463.329  14
   2   3  12-735.960 651.762  11
   2  -3 -12 606.270 365.401  18
  -2   3 -12 1095.44 383.313  17
   2   3  12 1021.12 380.111  16
   2  -3 -12 812.663 396.555   7
   2  -3 -13 2173.21 572.223  18
  -2   3 -13 2400.34 559.161  17
  -2   3 -13 2590.73 539.424  20
   2   3  13 2106.50 514.565  16
   2  -3 -13 2343.05 579.056   7
   2  -3 -14 744.857 366.652   7
   2  -3 -14 1022.24 456.150  18
  -2   3 -14 875.651 455.786  17
   2   3  14 555.621 339.576  16
   2  -3 -14 405.171 374.906   4
   2   3  15 415.312 423.533   6
   2  -3 -15 235.523 295.458   7
  -2   3 -15 198.548 362.432  17
   2  -3 -15 80.1910 277.615  18
   2   3  15 136.830 289.868  16
   2  -3 -15 116.306 362.816   4
   2  -3 -16 666.715 373.753   7
   2   3  16 218.783 321.129   6
  -2   3 -16 1446.91 479.985  17
   2  -3 -16 443.236 304.383  18
   2   3  16 717.045 369.103  16
   2  -3 -16 581.248 366.775   4
   2   3  17 747.634 361.865   6
   2  -3 -17 798.205 357.469   7
  -2   3 -17 334.562 204.402  18
  -2   3 -17 229.172 322.978  17
   2  -3 -17 185.484 280.106  18
   2   3  17 416.171 301.007  16
   2  -3 -17 354.890 309.208   4
   2  -3 -18 260.027 202.406  18
  -2   3 -18 952.809 293.348  17
   2   3  18 1259.17 332.175  16
   2   3  18 222.692 236.655   6
   2  -3 -18 913.188 311.156   7
   2   3  19 134.164 166.818   6
   2   4 -18-422.708 189.660  18
   2   4 -18-36.1182 178.760   9
  -2  -4 -18-0.81832 206.577  17
   2  -4  18-588.159 249.922  16
   2  -4  18 50.1232 195.653   6
   2   4 -17 162.504 220.616  18
   2   4 -17 289.275 249.544   9
  -2  -4 -17 194.212 253.256  17
   2  -4  17 116.532 249.026  16
  -2   4  17-205.222 182.553  16
   2  -4  17 358.017 286.625   6
   2   4 -16 139.519 281.703  18
   2   4 -16-47.7005 258.861   9
   2  -4  16 167.966 305.707  16
  -2   4  16 577.074 282.062  16
   2  -4  16 80.8557 270.144   6
  -2  -4 -16 395.312 360.428  17
   2   4 -15 918.456 406.501  18
  -2   4  15 102.658 205.641  16
   2  -4  15 190.119 349.100  16
   2  -4  15 141.554 278.230   6
  -2  -4 -15 411.471 389.647  17
   2   4 -14 1335.09 474.576  18
   2  -4  14 722.674 488.412  16
  -2   4  14 996.008 339.885  16
   2  -4  14 921.150 398.658   6
  -2  -4 -14 1457.39 466.772  17
   2   4 -13 309.232 270.372  18
  -2  -4 -13 216.632 312.329  17
   2  -4  13 464.479 326.967  16
  -2   4  13 526.654 297.312  16
   2   4 -13 292.091 348.465   7
   2  -4  13 383.464 333.409   6
   2  -4  12 2309.38 1497.66  14
  -2   4  12 3004.01 1058.34  11
   2   4 -12 2221.18 564.071  18
   2   4 -12 3195.75 1176.22   2
  -2  -4 -12 2323.12 566.318  17
   2  -4  12 2441.95 563.793  16
  -2   4  12 1970.49 414.681  16
   2   4 -12 2429.39 547.410   7
   2  -4  12 2212.60 517.764   6
  -2  -4 -11-864.955 842.477  13
   2  -4  11 984.473 608.795  14
  -2   4  11 119.418 282.229  11
   2   4 -11 103.703 256.173  18
   2   4 -11-774.098 778.782   2
  -2  -4 -11-369.578 361.545  17
   2  -4  11-110.748 224.002  16
  -2   4  11 176.374 211.249  16
   2  -4  11-331.854 253.986   6
   2   4 -11 147.651 292.830   7
  -2  -4 -10 966.131 646.805  13
   2  -4  10 1433.34 898.985  14
  -2   4  10 2080.04 784.636  11
   2   4 -10 2106.10 489.589  18
   2   4 -10 1227.06 715.387   2
  -2  -4 -10 946.475 408.060  17
   2  -4  10 1944.41 488.634  16
  -2   4  10 1776.48 409.673  16
   2  -4  10 890.863 325.287   6
   2   4 -10 1649.75 433.008   7
  -2   4   9 2034.44 774.002  11
  -2  -4  -9-421.337 834.622  13
   2   4  -9 1207.75 359.059  18
  -2  -4  -9 993.007 405.010  17
   2  -4   9 1043.59 332.857  16
   2   4  -9 734.756 275.801   7
   2  -4   9 754.321 307.106   6
   2   4  -9 1772.24 748.575   2
   2  -4   8 4046.47 1161.19  14
  -2   4   8 3340.95 860.898  11
  -2  -4  -8 3802.13 1194.01  13
   2   4  -8 2416.09 957.446   2
   2   4  -7 9448.46 1642.14   2
  -2   4   7 10783.8 1591.97  11
  -2  -4  -7 8833.37 1600.14  13
   2  -4   7 10924.3 1598.53  14
   2   4  -6 10997.3 1705.94   2
  -2   4   6 12585.2 1555.54  11
  -2  -4  -6 12435.6 1813.86  13
   2  -4   6 10508.2 1507.01  14
   2  -4   5 7152.51 1311.50   1
   2   4  -5 6035.51 1259.53   2
  -2   4   5 7370.60 1144.04  11
  -2  -4  -5 8277.57 1476.61  13
   2  -4   5 8404.57 1256.94  14
   2  -4   4 1763.58 821.575   1
   2   4  -4 1618.17 788.549   2
   2  -4   4 2158.00 642.720  14
  -2  -4  -4 1819.74 831.292  13
  -2   4   4 1467.10 947.588  15
   2   4  -3 6107.21 1124.97   2
   2  -4   3 6029.13 1193.85   1
  -2  -4  -3 6399.87 1238.59  13
   2  -4   3 6893.36 893.283  14
  -2   4   3 6143.56 1230.29  15
   2   4  -2 89492.8 3680.98   2
   2  -4   2 86752.8 4030.80   1
  -2  -4  -2 87051.9 3778.06  13
   2  -4   2 94820.4 2878.47  14
  -2   4   2 87369.8 4006.91  15
   2  -4   1 827.357 635.860   1
   2   4  -1 234.216 413.741   2
   2  -4   1 1131.78 334.882  14
  -2  -4  -1 688.526 656.028  13
  -2   4   1 1652.80 752.994  15
   2   4   0 42777.6 2283.17   2
   2  -4   0 38397.7 2617.05   1
  -2  -4   0 41203.5 2417.07  13
   2  -4   0 39715.2 1306.58  14
  -2   4   0 39068.9 2603.45  15
   2   4   1 698.671 399.553   2
   2  -4  -1 725.342 626.534   1
   2  -4  -1 865.715 197.058  14
  -2  -4   1 614.386 436.720  13
  -2   4  -1 495.250 549.933  15
   2  -4  -2 88231.7 4056.95   1
   2   4   2 99368.3 3136.03   2
  -2  -4   2 94893.4 3267.28  13
  -2   4  -2 90004.0 3839.93  15
   2  -4  -3 6528.77 1197.90   1
  -2  -4   3 7474.29 842.752  13
  -2   4  -3 5059.80 1035.19  15
   2  -4  -4 1180.46 799.431   1
  -2  -4   4 2671.03 827.809  14
  -2   4  -4 1511.26 725.809  15
   2  -4  -5 7715.49 1539.08   1
  -2  -4   5 5296.56 1040.94  14
   2   4   5 8173.63 1365.56  11
  -2   4  -5 9084.46 1364.56  15
   2  -4  -6 15760.4 2207.41   1
   2   4   6 9802.64 1363.99  11
  -2   4  -6 12207.6 1670.43  15
  -2  -4   6 12486.7 1547.67  14
   2  -4  -7 12044.1 2084.52   1
   2   4   7 10556.6 1538.20  11
  -2  -4   7 12337.3 1609.69  14
  -2   4  -7 10788.3 1682.33  15
   2  -4  -8 3228.65 1457.00   1
   2  -4  -8 3423.43 1086.05   3
  -2   4  -8 3237.19 1057.80  15
   2   4   8 4500.12 1076.13  11
  -2  -4   8 2828.79 863.407  14
   2  -4  -9 683.471 347.237  10
   2   4   9 1064.63 598.959  11
  -2  -4   9 1086.81 806.351  14
  -2   4  -9 990.158 351.428  20
   2  -4  -9 88.7644 1039.47   1
   2  -4  -9 921.393 647.643   3
  -2   4  -9 1216.14 326.588  17
  -2   4  -9 160.781 463.494  15
   2  -4  -9 1298.82 349.724   5
   2  -4 -10 1583.75 433.619   7
   2  -4 -10 1462.30 424.926   5
   2   4  10 2083.62 474.989  21
  -2   4 -10 1631.13 409.553  20
   2  -4 -10 1375.47 935.575   3
  -2   4 -10 1620.21 433.743  17
   2   4  10 1854.06 470.241  16
  -2  -4  10 762.654 576.618  14
   2   4  10 1546.27 855.501  11
   2  -4 -10 1931.74 458.854  10
   2  -4 -11 207.621 261.963   7
   2   4  11 1.41905 267.768  21
  -2   4 -11-59.7404 249.569  20
  -2  -4  11 419.189 619.279  14
   2   4  11-1355.51 703.130  11
  -2   4 -11 485.374 317.574  17
   2   4  11-527.911 301.467  16
   2  -4 -11-1082.54 703.765   3
  -2   4 -12 2941.57 604.963  20
  -2  -4  12 2214.68 988.715  14
   2   4  12 295.405 884.560  11
   2  -4 -12 2658.13 588.405  18
  -2   4 -12 1313.73 445.883  17
   2   4  12 2330.82 515.114  16
   2  -4 -12 1473.32 483.462   7
   2  -4 -13 7.05219 280.203  18
  -2   4 -13 501.976 388.621  17
  -2   4 -13-67.3203 273.709  20
   2   4  13 413.658 298.157  16
   2  -4 -13 462.265 388.959   7
   2  -4 -14 1414.44 464.714   7
  -2   4 -14 819.607 436.726  17
   2  -4 -14 1091.21 433.024  18
  -2   4 -14 1542.11 421.698  20
   2   4  14 770.573 353.091  16
   2  -4 -14 1442.33 467.494   4
   2  -4 -15 23.6405 328.458   7
   2   4  15 1.66846 434.645   6
  -2   4 -15-252.617 390.165  17
   2  -4 -15-283.789 295.517  18
   2   4  15-197.899 344.825  16
   2  -4 -15-146.794 374.531   4
   2  -4 -16 240.389 325.245   7
   2   4  16 441.657 380.010   6
  -2   4 -16 28.1059 309.182  17
   2  -4 -16 203.501 242.016  18
   2   4  16-31.3313 256.735  16
   2  -4 -16 424.825 366.099   4
   2  -4 -17 37.7575 281.064   7
   2   4  17 196.454 319.603   6
  -2   4 -17 592.077 315.945  17
   2  -4 -17 245.225 248.660  18
   2   4  17 431.651 294.840  16
   2  -4 -17 157.072 269.799   4
   2  -4 -18-423.818 224.950  18
   2   4  18-112.310 176.655  16
   2   4  18 83.9447 217.687   6
   2  -4 -18-76.7457 210.320   7
  -2   4 -18 214.840 197.255  17
  -2  -5 -18-202.327 167.315  17
   2  -5  18 186.933 175.235  16
   2   5 -18 23.1569 167.274   9
   2   5 -17 437.368 255.011  18
   2   5 -17-16.0878 177.835   9
  -2  -5 -17 78.3383 210.982  17
   2  -5  17 558.817 264.856  16
  -2   5  17 22.2462 197.350  16
   2  -5  17 319.618 213.465   6
   2   5 -16 218.301 242.738  18
   2   5 -16 7.40374 265.425   9
  -2  -5 -16 376.303 313.528  17
   2  -5  16 314.771 333.817  16
  -2   5  16-85.2026 190.770  16
   2  -5  16 770.363 298.740   6
   2   5 -15 894.430 367.459  18
   2   5 -15 257.943 345.968   9
  -2  -5 -15 475.640 389.594  17
   2  -5  15 1025.55 427.086  16
  -2   5  15 1472.44 385.288  16
   2  -5  15 689.640 323.918   6
   2   5 -14-45.1870 273.969  18
   2   5 -14 227.710 332.009   9
  -2  -5 -14 331.640 341.864  17
   2  -5  14 221.773 399.997  16
  -2   5  14-20.2855 190.573  16
   2  -5  14 153.239 268.011   6
  -2  -5 -13 1911.44 523.087  17
   2   5 -13 2134.89 530.323  18
   2  -5  13 2165.74 546.514  16
  -2   5  13 3139.55 560.854  16
   2  -5  13 2606.36 572.297   6
   2   5 -12 12040.7 1150.97  18
  -2   5  12 14314.1 1119.59  16
   2  -5  12 14793.2 1255.39  16
  -2  -5 -12 13675.8 1205.69  17
  -2   5  12 12266.7 2144.69  11
   2  -5  12 13034.6 1183.12   6
   2  -5  11 4035.27 1350.47  14
  -2   5  11 2059.59 1011.41  11
  -2  -5 -11 3203.34 1370.95  13
   2   5 -11 3177.19 578.283  18
   2   5 -11 2859.30 1060.38   2
  -2  -5 -11 2897.25 618.298  17
   2  -5  11 3170.20 625.885  16
  -2   5  11 3201.29 546.630  16
   2   5 -11 2863.14 592.248   7
   2  -5  11 2435.02 525.128   6
   2   5 -10 6886.04 840.704  18
   2   5 -10 9220.39 1802.54   2
  -2  -5 -10 7115.44 878.147  17
   2  -5  10 7562.70 840.379  16
  -2  -5 -10 4931.41 1382.27  13
   2  -5  10 6677.16 1644.58  14
  -2   5  10 6924.91 1488.18  11
   2   5 -10 8665.21 894.900   7
   2  -5  10 6974.21 843.300   6
   2   5  -9 2030.49 463.389  18
   2  -5   9 3252.25 589.094  16
  -2  -5  -9 2129.91 1056.61  13
   2  -5   9 2951.15 951.207  14
  -2   5   9 1347.01 913.921  11
   2  -5   9 3177.29 527.146   6
   2   5  -9 3201.68 580.254   7
   2   5  -9 3630.08 1182.06   2
  -2  -5  -8 7591.75 1679.15  13
   2  -5   8 6968.71 1481.98  14
  -2   5   8 4949.67 1280.52  11
   2   5  -8 5687.96 1379.83   2
   2   5  -7 17690.6 2294.98   2
  -2   5   7 18123.3 2027.65  11
  -2  -5  -7 17306.1 2424.29  13
   2  -5   7 19596.2 2202.51  14
   2   5  -6 39926.8 3179.19   2
   2  -5   6 39939.9 2897.17  14
   2  -5   5 8715.18 1392.19   1
   2   5  -5 8143.54 1464.47   2
   2  -5   5 6028.99 1131.86  14
  -2   5   5 6840.03 1469.72  15
   2   5  -4 20568.2 2148.45   2
   2  -5   4 20639.7 2154.84   1
   2  -5   4 24658.7 1973.88  14
  -2   5   4 18764.8 2213.66  15
   2  -5   3 3777.10 960.772   1
   2   5  -3 2239.02 898.217   2
   2  -5   3 3712.27 753.240  14
  -2  -5  -3 2717.71 1021.56  13
  -2   5   3 3771.72 1141.96  15
   2  -5   2 2914.42 934.107   1
   2   5  -2 3195.08 871.405   2
   2  -5   2 3650.34 673.455  14
  -2  -5  -2 1527.09 736.367  13
  -2   5   2 2214.21 970.497  15
   2   5  -1 8748.29 1264.27   2
   2  -5   1 10391.7 1478.96   1
  -2  -5  -1 8652.06 1325.82  13
  -2   5   1 8669.26 1450.29  15
   2  -5   1 9971.69 945.437  14
   2   5   0 221.706 360.311   2
   2  -5   0 268.878 598.236   1
  -2  -5   0 549.882 547.288  13
   2  -5   0-30.3041 101.171  14
  -2   5   0 164.411 658.070  15
  -2  -5   1 10036.2 1285.27  13
   2  -5  -1 10403.4 805.891  14
  -2   5  -1 11870.5 1573.52  15
   2  -5  -2 2618.32 1014.02   1
  -2  -5   2 2054.19 566.425  13
  -2   5  -2 2841.78 839.327  15
   2  -5  -3 3411.87 1112.05   1
  -2  -5   3 4707.91 801.997  13
  -2   5  -3 5282.96 1084.70  15
   2  -5  -4 22427.7 2376.21   1
  -2   5  -4 23085.0 2216.60  15
  -2  -5   4 21501.4 1997.06  14
   2  -5  -5 9827.33 1790.48   1
  -2   5  -5 8053.21 1406.55  15
  -2  -5   5 8577.65 1370.47  14
   2  -5  -6 44197.5 3722.02   1
  -2   5  -6 37563.3 3034.81  15
  -2  -5   6 40922.2 2930.73  14
   2  -5  -7 20783.3 2785.09   1
   2   5   7 17968.6 1980.49  11
  -2   5  -7 19995.4 2316.59  15
  -2  -5   7 18772.9 2062.41  14
   2  -5  -8 5217.04 1606.43   1
  -2   5  -8 7109.56 1528.51  15
   2  -5  -8 7084.68 745.930  10
  -2  -5   8 8245.27 1528.07  14
   2   5   8 5918.91 1339.67  11
   2  -5  -9 2417.56 481.592   5
   2   5   9 2388.26 481.587  21
  -2   5  -9 2757.40 508.948  20
  -2   5  -9 2626.09 481.559  17
  -2  -5   9 1987.90 750.331  14
   2  -5  -9 1917.02 432.544  10
   2   5   9-298.831 653.285  11
  -2   5  -9 3121.51 1063.02  15
   2   5   9 3178.20 477.206  16
   2  -5  -9 2915.72 1312.64   1
   2  -5  -9 3407.66 1072.10   3
   2   5  10 7439.36 828.543  21
  -2   5 -10 7482.78 872.496  20
   2  -5 -10 5108.23 1587.99   1
   2  -5 -10 6006.82 1514.71   3
  -2   5 -10 7335.54 834.000  17
   2   5  10 8940.06 895.481  16
  -2  -5  10 6763.26 1534.92  14
   2   5  10 5377.12 1495.99  11
   2  -5 -10 7078.82 837.443  10
   2  -5 -10 7047.54 819.495   5
   2  -5 -11 2421.68 524.491   7
   2  -5 -11 2524.04 577.737   5
   2   5  11 2665.58 553.724  21
  -2   5 -11 2943.19 599.796  20
   2  -5 -11 5434.03 1505.74   1
   2  -5 -11 3732.16 1194.86   3
   2  -5 -11 2898.72 597.182  18
  -2   5 -11 3718.62 638.889  17
   2   5  11 3503.35 572.200  16
  -2  -5  11 2400.15 1026.60  14
   2   5  11 2080.10 943.604  11
   2   5  12 12926.9 1114.45  16
  -2   5 -12 14478.8 1220.48  17
   2   5  12 12908.5 1111.88  21
  -2   5 -12 13211.4 1156.21  20
   2  -5 -12 14805.1 1280.37  18
   2  -5 -12 13263.7 1174.23   7
   2  -5 -13 2459.06 600.039  18
  -2   5 -13 2870.75 604.824  17
  -2   5 -13 2706.85 566.703  20
   2   5  13 2857.31 569.745  16
   2  -5 -13 2578.33 567.467   7
   2  -5 -14 341.820 347.366   7
   2   5  14 149.253 327.554   6
  -2   5 -14 397.447 360.722  17
   2  -5 -14-175.785 308.433  18
  -2   5 -14 230.804 313.668  20
   2   5  14 177.508 260.856  16
   2  -5 -14 485.402 400.216   4
   2   5  15 694.153 402.972   6
   2  -5 -15 424.708 353.884   7
  -2   5 -15 1235.56 470.117  17
   2  -5 -15 222.303 278.807  18
   2   5  15 325.024 315.362  16
   2  -5 -15 414.471 408.731   4
   2   5  16 773.298 371.463   6
   2  -5 -16 157.780 316.238   7
  -2   5 -16 305.623 324.878  17
   2  -5 -16 184.663 222.124  18
   2   5  16 322.484 296.862  16
   2  -5 -16 768.313 372.907   4
   2  -5 -17 225.294 284.669   7
   2   5  17 6.81803 217.244   6
  -2   5 -17 338.233 277.217  17
   2  -5 -17 312.490 194.343  18
   2   5  17 141.298 205.723  16
   2  -5 -17 541.085 335.454   4
   2   5  18 105.443 147.956  16
   2   5  18-132.881 165.162   6
   2  -5 -18 234.155 206.954   7
  -2   5 -18-34.2192 190.334  17
   2  -6  18 1229.92 260.676  16
   2   6 -18 904.440 238.398   9
  -2  -6 -17 774.842 269.186  17
   2   6 -17 837.958 275.590   9
   2  -6  17 801.295 294.764  16
  -2   6  17 1331.79 306.787  16
   2   6 -17 496.792 181.086  18
   2   6 -16 27.8464 114.525  18
   2   6 -16-86.9576 253.351   9
  -2  -6 -16 6.97174 238.326  17
   2  -6  16 485.701 334.650  16
  -2   6  16 421.846 215.576  16
   2  -6  16 177.550 210.702   6
   2   6 -15 498.702 281.375  18
   2   6 -15 668.465 373.710   9
  -2  -6 -15 205.669 301.266  17
   2  -6  15 211.053 317.131  16
  -2   6  15 1086.77 385.949  16
   2  -6  15 1049.65 317.539   6
   2   6 -14-90.7880 283.703  18
   2   6 -14 62.4662 338.065   9
  -2  -6 -14 145.143 352.412  17
   2  -6  14 250.653 383.051  16
  -2   6  14 371.682 295.799  16
   2  -6  14 669.396 329.812   6
  -2   6  13 10767.8 977.389  16
   2  -6  13 10930.9 1096.69  16
  -2  -6 -13 9666.99 1014.66  17
   2   6 -13 9526.70 1006.10   9
   2   6 -13 9325.89 994.645  18
   2  -6  13 9835.22 1005.77   6
   2   6 -12 3296.50 650.175  18
   2   6 -12 3240.77 664.474   9
  -2  -6 -12 2775.09 657.847  17
   2  -6  12 3689.68 663.808  16
  -2   6  12 3184.15 540.964  16
   2  -6  12 4198.29 646.381   6
   2   6 -11 12023.2 2294.86   2
  -2  -6 -11 8322.97 1946.32  13
   2  -6  11 6458.62 1634.66  14
   2   6 -11 10956.7 1068.73  18
   2   6 -11 11152.6 1061.91   9
   2   6 -11 12206.5 1081.09  17
  -2  -6 -11 11042.8 1105.76  17
  -2   6  11 10878.2 987.365  16
   2  -6  11 11725.8 1115.02  16
  -2   6  11 9892.69 2039.77  15
   2  -6  11 11363.7 1083.13   6
   2   6 -10 2364.77 1105.02   2
   2  -6  10 1084.59 983.360  14
  -2  -6 -10 2254.43 1145.18  13
   2   6 -10 2788.78 552.277  18
   2   6 -10 2107.05 501.253   9
   2   6 -10 2580.24 536.126  17
  -2  -6 -10 2249.52 509.685  17
   2  -6  10 2409.59 563.611  16
  -2   6  10 2724.88 1348.33  15
   2  -6  10 2647.18 521.153   6
   2   6  -9 4373.21 1327.41   2
  -2  -6  -9 4348.43 1203.91  13
   2  -6   9 5580.49 1579.49  14
   2   6  -9 4685.04 673.892  18
   2   6  -9 3833.96 624.608   9
   2   6  -9 3680.68 577.883  17
   2  -6   9 4236.67 640.369  16
  -2   6   9 3589.85 1356.60  15
   2  -6   9 4143.18 643.390   6
   2   6  -8 3466.25 1146.19   2
   2   6  -8 3134.95 516.780  18
  -2  -6  -8 4248.70 1265.98  13
   2  -6   8 3462.75 1099.53  14
   2   6  -8 4587.23 627.104   9
   2  -6   8 3589.33 592.452  16
  -2   6   8 3510.74 1351.00  15
   2  -6   8 3151.18 505.696   6
  -2  -6  -7 1648.46 866.970  13
   2  -6   7 268.435 357.630  14
   2   6  -7 1303.48 945.490   2
  -2   6   7 906.532 770.547  15
  -2  -6  -6 4539.11 1241.45  13
   2  -6   6 3019.54 949.460  14
   2  -6   6 2665.91 907.025   1
   2   6  -6 1927.12 1005.19   2
  -2   6   6 2072.15 1058.56  15
   2   6  -5 18937.8 2233.01   2
   2  -6   5 21455.9 2247.13   1
   2  -6   5 17944.9 1919.48  14
  -2   6   5 21622.4 2491.75  15
  -2  -6  -4 17603.7 2169.00  13
   2   6  -4 17342.5 2066.56   2
   2  -6   4 18096.9 2031.20   1
  -2   6   4 15930.1 2077.24  15
  -2  -6  -3 15144.2 1930.31  13
   2   6  -3 14142.8 1716.52   2
   2  -6   3 17294.7 2017.18   1
   2  -6   3 18564.5 1690.47  14
  -2   6   3 13060.8 1867.12  15
  -2  -6  -2 8870.81 1507.41  13
   2   6  -2 8645.86 1374.84   2
   2  -6   2 8535.29 1429.33   1
  -2   6   2 9017.18 1629.95  15
   2  -6   2 11041.8 1220.28  14
  -2  -6  -1 4160.74 1069.76  13
   2  -6   1 3874.31 1001.95   1
   2   6  -1 3136.38 887.502   2
  -2   6   1 3082.79 975.880  15
   2  -6   1 5332.67 790.769  14
  -2  -6   0 8778.38 1379.69  13
   2   6   0 9268.79 1364.59   2
   2  -6   0 8694.13 1475.56   1
   2  -6   0 8906.10 928.472  14
  -2   6   0 8691.89 1548.97  15
  -2  -6   1 4151.33 1007.50  13
   2  -6  -1 4801.07 1124.69   1
  -2   6  -1 2879.20 1043.89  15
  -2  -6   2 10078.4 1371.98  13
   2  -6  -2 10823.3 1661.44   1
  -2   6  -2 9779.45 1570.22  15
  -2  -6   3 17369.6 1604.39  13
   2  -6  -3 16312.6 2142.15   1
  -2   6  -3 15515.1 1888.31  15
   2  -6  -4 18672.0 2331.11   1
  -2   6  -4 19104.2 2124.05  15
  -2  -6   4 15246.9 1782.42  14
   2  -6  -5 22262.4 2655.97   1
  -2   6  -5 18990.0 2194.02  15
  -2  -6   5 20855.0 2155.42  14
  -2  -6   6 2568.56 858.214  14
   2  -6  -6 3256.49 1209.20   1
  -2   6  -6 1320.15 780.039  15
  -2  -6   7 1169.95 742.049  14
  -2   6  -7 2469.71 1034.81  15
   2  -6  -7 2211.05 1120.98   1
   2  -6  -8 2847.59 505.231   5
   2  -6  -8 2859.06 1240.57   1
   2   6   8 4104.99 615.257  21
  -2   6  -8 4455.34 702.555  20
  -2   6  -8 3651.81 582.562  17
  -2   6  -8 3323.01 1071.68  15
   2   6   8 3407.98 558.718  16
   2  -6  -8 4284.40 634.773  10
  -2  -6   8 2980.72 996.224  14
   2  -6  -9 3950.75 614.515   5
   2   6   9 3389.97 607.410  21
  -2   6  -9 4268.64 712.233  20
   2  -6  -9 4157.06 1385.97   1
  -2   6  -9 3877.55 614.127  17
   2   6   9 4382.96 654.276  16
  -2   6  -9 5000.43 1371.70  15
   2  -6  -9 4106.64 630.184  10
  -2  -6   9 6327.12 1395.19  14
   2  -6 -10 2299.06 549.108   5
   2   6  10 2598.54 519.773  21
  -2   6 -10 2543.88 580.253  20
   2  -6 -10 4323.93 1564.76   1
   2  -6 -10 750.896 792.993   3
  -2   6 -10 2326.26 527.997  17
   2   6  10 2413.37 504.271  16
  -2  -6  10 2880.64 1014.48  14
   2  -6 -10 2009.47 472.099  10
  -2   6 -11 11527.4 1094.55  20
   2   6  11 10471.4 1018.69  21
   2  -6 -11 11492.0 1122.30  18
   2  -6 -11 12357.6 2395.64   1
   2  -6 -11 10143.1 2037.31   3
  -2   6 -11 10895.0 1045.70  17
   2   6  11 11487.8 1042.47  16
  -2  -6  11 12947.9 2211.28  14
   2  -6 -11 10178.9 1031.04   7
   2  -6 -11 11507.8 1089.29   5
  -2   6 -12 4633.26 712.441  20
   2   6  12 3446.92 657.823  21
   2  -6 -12 3507.06 621.712  18
  -2   6 -12 3809.66 693.187  17
   2   6  12 3588.37 644.261  16
   2  -6 -12 3225.92 619.751   7
   2   6  13 10647.5 1027.06  16
  -2   6 -13 10181.8 1059.72  17
   2   6  13 10674.2 1004.98  21
  -2   6 -13 10190.8 1009.61  20
   2  -6 -13 10549.6 1024.45  18
   2  -6 -13 9392.88 994.777   7
   2  -6 -14 302.441 311.376   7
   2   6  14 363.297 325.948   6
  -2   6 -14 18.7876 361.332  17
  -2   6 -14 400.473 275.536  20
   2  -6 -14-325.633 287.051  18
   2   6  14 219.844 289.068  16
   2  -6 -14 299.168 348.391   4
   2   6  15 366.973 318.084   6
   2  -6 -15 792.146 381.258   7
  -2   6 -15 391.069 366.740  17
   2  -6 -15-221.356 246.756  18
  -2   6 -15 134.024 298.307  20
   2   6  15 275.653 337.360  16
   2  -6 -15 542.146 374.005   4
   2   6  16 217.689 240.758   6
   2  -6 -16 152.410 271.920   7
  -2   6 -16-20.0821 280.741  17
   2  -6 -16-366.147 177.900  18
   2   6  16 488.719 285.627  16
   2  -6 -16 482.135 379.382   4
   2  -6 -17 725.526 293.917   7
   2   6  17 405.317 258.595   6
  -2   6 -17 1011.15 324.919  17
   2   6  17 806.420 307.633  16
   2  -6 -17 1014.16 312.481   4
   2   6  18 1389.99 259.042  16
   2  -6 -18 1057.20 240.434   7
  -2   6 -18 970.533 242.570  17
   2  -7  17 43.7710 155.303  16
  -2  -7 -17-37.6127 138.029  17
   2   7 -17 204.322 207.026   9
  -2   7  17 91.6697 134.738  16
  -2  -7 -16-399.386 262.216  17
   2  -7  16-33.4371 208.279  16
  -2   7  16-7.32359 135.818  16
   2   7 -16 382.038 278.005   9
  -2  -7 -15 1008.97 408.633  17
   2   7 -15 1700.61 490.026   9
   2  -7  15 1470.69 464.632  16
  -2   7  15 2114.26 430.395  16
   2   7 -15 1377.83 361.095  18
  -2  -7 -14 232.559 319.664  17
   2   7 -14 236.776 306.050   9
   2  -7  14 538.443 401.230  16
  -2   7  14 591.017 329.936  16
   2   7 -14-179.802 193.346  18
  -2   7  13 4856.81 684.842  16
  -2  -7 -13 3617.93 689.030  17
   2  -7  13 4349.86 711.455  16
   2   7 -13 4810.38 731.106   9
   2   7 -13 4104.43 634.293  18
  -2   7  12 6693.13 794.901  16
  -2  -7 -12 6883.42 883.793  17
   2   7 -12 6628.33 807.372  17
   2  -7  12 6563.82 848.415  16
   2   7 -12 5897.11 811.485   9
   2   7 -12 6072.85 781.031  18
  -2  -7 -11 14851.0 1267.68  17
   2  -7  11 15134.4 1267.74  16
   2   7 -11 15146.6 1210.89  17
   2   7 -11 13368.3 1160.15   9
   2   7 -11 14408.7 1183.87  18
  -2  -7 -10-424.431 900.152  13
   2   7 -10 254.674 186.525  18
   2   7 -10 165.220 274.981   9
  -2  -7 -10 516.144 366.373  17
   2   7 -10 205.591 257.264  17
   2  -7  10-174.145 333.224  16
  -2   7  10-231.377 746.893  15
   2   7 -10 469.760 578.397   2
  -2  -7  -9-1043.90 971.757  13
   2  -7   9-55.0007 555.214  14
   2   7  -9-171.042 144.971  18
   2   7  -9 302.622 340.035   9
   2   7  -9 362.687 379.135  17
   2  -7   9 537.407 386.581  16
   2   7  -9-773.943 554.236   2
   2   7  -8 928.191 645.850   2
   2   7  -8 1010.99 359.027  20
   2   7  -8-90.3870 188.168  18
   2   7  -8 197.647 259.836   9
   2   7  -8 431.087 307.357  17
   2  -7   8 280.918 299.062  16
  -2  -7  -8 772.304 838.923  13
   2  -7   8-310.900 395.948  14
  -2   7   7 5913.71 724.595  21
   2   7  -7 6785.72 761.388   9
   2   7  -7 5895.64 731.760  17
   2  -7   7 6292.54 739.181  16
  -2  -7  -7 8892.40 1922.24  13
   2  -7   7 5754.59 1363.01  14
   2   7  -7 7247.64 1643.38   2
  -2   7   7 5682.62 1503.94  15
  -2  -7  -6 2988.48 1134.61  13
   2  -7   6 2728.94 933.128  14
   2  -7   6 3919.15 943.392   1
   2   7  -6 1326.90 998.207   2
  -2   7   6 3945.81 1198.88  15
  -2  -7  -5 1984.45 1130.18  13
   2  -7   5 1678.74 616.633  14
   2   7  -5 1958.66 964.025   2
   2  -7   5 2122.20 728.605   1
  -2   7   5 3395.31 1118.23  15
  -2  -7  -4 12811.8 1894.31  13
   2   7  -4 11142.2 1785.82   2
   2  -7   4 14521.2 1906.78   1
   2  -7   4 12314.3 1514.56  14
  -2   7   4 13011.1 2055.09  15
  -2  -7  -3 2659.13 929.859  13
   2  -7   3 1765.96 680.395  14
   2  -7   3 3102.40 1009.43   1
   2   7  -3 2237.63 844.571   2
  -2   7   3 2171.70 988.723  15
  -2  -7  -2 14884.7 1984.96  13
   2   7  -2 13805.6 1777.97   2
   2  -7   2 14770.1 1950.55   1
  -2   7   2 13819.3 1982.71  15
   2  -7   2 15454.2 1544.29  14
   2  -7   1 2295.74 575.534  14
  -2  -7  -1 288.465 537.968  13
   2  -7   1 1880.95 773.090   1
   2   7  -1 1548.99 717.687   2
  -2   7   1 2113.14 903.808  15
  -2  -7   0 1032.75 565.491  13
   2  -7   0-614.053 529.207   1
  -2   7   0-20.2501 568.345  15
  -2  -7   1 1701.45 694.754  13
   2  -7  -1 1044.19 686.812   1
  -2   7  -1 1513.33 879.527  15
  -2  -7   2 14667.2 1686.63  13
   2  -7  -2 13788.2 1975.57   1
  -2   7  -2 12589.4 1819.69  15
  -2  -7   3 3099.48 752.427  13
   2  -7  -3 1902.03 903.730   1
  -2   7  -3 1775.85 925.890  15
   2  -7  -4 10288.0 1809.75   1
  -2   7  -4 11227.5 1722.50  15
  -2  -7   4 11158.4 1634.94  14
   2  -7  -5 2940.06 1264.17   1
  -2   7  -5 3574.08 1067.00  15
  -2  -7   5 2518.68 931.309  14
  -2  -7   6 3018.68 1046.90  14
  -2   7  -6 2436.31 957.882  15
   2  -7  -6 2595.96 1115.49   1
   2  -7  -7 6102.53 759.644   5
   2   7   7 8191.05 861.504  21
  -2   7  -7 7029.59 818.893  20
   2  -7  -7 6649.67 1637.89   1
  -2   7  -7 6839.70 734.463  17
  -2   7  -7 6457.75 1503.52  15
   2  -7  -7 6420.06 755.749  10
  -2  -7   7 5137.91 1192.80  14
   2  -7  -8 368.844 309.775   5
   2   7   8 493.447 317.385  21
  -2   7  -8 298.408 348.856  20
   2  -7  -8-1599.24 1065.52   1
  -2   7  -8 559.516 334.858  17
  -2   7  -8-1076.01 660.451  15
   2   7   8 262.972 215.156  16
   2  -7  -8 525.894 269.981  10
  -2  -7   8 2123.13 919.283  14
   2  -7  -9 678.738 406.443   5
   2   7   9 398.111 289.056  21
  -2   7  -9 312.707 303.637  20
   2  -7  -9 1469.12 949.523   1
  -2   7  -9-337.727 245.976  17
  -2   7  -9 1013.27 698.331  15
   2   7   9 236.273 206.749  16
   2  -7  -9 776.039 346.824  10
  -2  -7   9 275.744 568.738  14
   2  -7 -10-113.930 240.407   5
   2   7  10 151.319 338.886  21
  -2   7 -10 221.478 365.956  20
  -2   7 -10 244.595 278.155  17
  -2  -7  10-462.840 432.949  14
   2  -7 -10 114.133 233.874  10
   2   7  10 74.3889 285.762  16
   2  -7 -10 594.059 928.394   1
   2  -7 -10 1393.43 808.271   3
  -2   7 -11 14320.0 1217.69  17
   2   7  11 15874.7 1231.57  16
   2  -7 -11 14008.2 1193.60   5
   2  -7 -11 13483.8 1167.85   7
  -2   7 -11 14550.4 1250.61  20
   2   7  11 13723.5 1197.54  21
  -2   7 -12 5916.60 813.585  17
   2   7  12 7113.71 846.844  16
   2  -7 -12 6012.17 815.952   7
   2  -7 -12 6081.62 831.242   5
   2   7  12 6132.66 805.621  21
  -2   7 -12 6290.30 842.503  20
  -2   7 -13 3991.28 706.634  17
   2   7  13 4431.81 692.770  16
  -2   7 -13 5164.69 731.482  20
   2   7  13 4493.75 699.751  21
   2  -7 -13 3911.41 709.908   7
   2   7  13 4007.64 684.490   6
   2   7  14 733.060 349.796   6
   2  -7 -14 180.124 337.813   7
  -2   7 -14 143.711 343.747  17
  -2   7 -14 344.752 370.319  20
   2   7  14 118.298 272.808  16
   2  -7 -14 282.013 336.722   4
   2   7  15 2043.50 469.285   6
   2  -7 -15 1337.58 420.637   7
  -2   7 -15 2340.96 553.168  17
  -2   7 -15 1338.35 369.467  20
   2   7  15 1274.68 389.248  16
   2  -7 -15 2262.10 514.221   4
   2  -7 -16 408.123 269.744   4
   2   7  16-1.05091 198.042  16
   2  -7 -16 264.226 252.516   7
   2   7  16 438.463 233.946   6
  -2   7 -16-163.921 274.715  17
   2  -7 -17-156.658 212.801   4
   2   7  17-227.258 177.708  16
   2  -7 -17 300.336 229.677   7
  -2   7 -17 65.4236 206.225  17
   2   8 -17 420.017 181.289   9
   2  -8  17 73.6684 127.899  16
  -2  -8 -16 283.639 220.443  17
   2  -8  16 819.459 277.880  16
   2   8 -16 368.988 231.097   9
  -2   8  16 689.027 229.088  16
  -2  -8 -15 304.983 236.532  17
   2  -8  15 324.147 299.764  16
   2   8 -15 530.775 312.026   9
  -2   8  15 525.160 242.475  16
  -2  -8 -14 814.120 389.649  17
   2   8 -14 651.559 390.265   9
   2  -8  14 981.276 436.346  16
  -2   8  14 788.545 333.143  16
  -2  -8 -13 3366.05 631.665  17
   2   8 -13 3485.10 558.973  17
   2  -8  13 4225.98 725.908  16
   2   8 -13 2988.50 619.244   9
  -2   8  13 3155.46 572.675  16
  -2  -8 -12 1611.17 491.243  17
   2   8 -12 1470.64 423.390  17
   2   8 -12 1202.17 484.954   9
   2  -8  12 1151.97 432.147  16
  -2   8  12 1607.53 417.225  16
   2   8 -11 3436.98 675.196   9
   2   8 -11 4470.95 688.090  17
  -2  -8 -11 3819.95 705.350  17
   2  -8  11 4008.71 691.308  16
   2   8 -10 1829.39 535.239  17
   2  -8  10 1861.87 541.728  16
   2   8 -10 1968.96 546.208   9
   2   8  -9 1147.35 787.429   2
   2   8  -9 1500.30 468.881  20
   2   8  -9 1135.80 390.623   9
   2   8  -9 1163.98 435.250  17
   2  -8   9 1510.96 490.875  16
  -2   8   9 725.193 828.203  15
  -2  -8  -9 2511.58 1139.51  13
   2  -8   9-1094.60 984.654  14
   2   8  -8 2580.79 1175.33   2
  -2   8   8 2604.11 520.436  21
   2   8  -8 2234.36 566.459  20
  -2  -8  -8 2049.82 466.727  19
   2   8  -8 2542.85 520.197   9
   2   8  -8 2357.31 528.082  17
   2  -8   8 1742.76 467.842  16
  -2   8   8 447.009 706.319  15
  -2  -8  -8 1438.01 1119.02  13
   2  -8   8 1703.45 895.249  14
   2   8  -7 2786.11 1194.64   2
  -2   8   7 4924.10 741.787  21
   2   8  -7 5466.50 781.433  20
  -2  -8  -7 5448.18 704.826  19
   2   8  -7 4270.23 630.289   9
   2   8  -7 4318.08 658.382  17
   2  -8   7 4250.65 677.408  16
  -2   8   7 3325.93 1324.05  15
  -2  -8  -7 3164.00 1218.43  13
   2  -8   7 5314.85 1241.81  14
   2  -8   6 1383.28 645.376   1
   2   8  -6 2562.30 1032.87   2
  -2   8   6 1838.63 508.619  21
   2   8  -6 1682.01 491.944  20
  -2  -8  -6 2057.08 443.139  19
   2   8  -6 2064.60 475.271  17
  -2  -8  -6 2868.48 1289.99  13
   2  -8   6 2822.11 886.958  14
   2  -8   6 2353.23 496.278  16
  -2   8   6 1206.15 753.416  15
   2   8  -6 1833.45 461.149   9
   2  -8   5 1405.41 634.425   1
   2   8  -5 2005.47 984.669   2
   2   8  -5 1260.88 342.811   9
   2  -8   5 1074.04 387.811  16
  -2   8   5 277.844 417.586  15
  -2  -8  -5 5.26529 544.544  13
   2  -8   5 1297.01 714.637  14
  -2   8   5 1271.01 431.651  21
  -2  -8  -4 1724.99 764.068  13
   2  -8   4 1319.41 675.587  14
   2  -8   4 3215.95 1020.79   1
   2   8  -4 1370.06 790.347   2
  -2   8   4 2654.30 1020.59  15
  -2  -8  -3 24759.8 2739.20  13
   2   8  -3 26022.5 2718.86   2
   2  -8   3 28522.4 2761.14   1
   2  -8   3 28008.5 2330.72  14
  -2   8   3 24037.6 2738.49  15
   2  -8   2 8430.07 1246.57  14
  -2  -8  -2 9585.42 1768.91  13
   2  -8   2 9083.00 1593.45   1
   2   8  -2 8477.43 1493.57   2
  -2   8   2 9261.32 1723.09  15
  -2  -8  -1 17147.7 2145.40  13
   2   8  -1 16217.2 2129.75   2
   2  -8   1 17331.9 2201.61   1
  -2   8   1 15227.6 2202.06  15
  -2  -8   0 10500.4 1701.72  13
   2  -8   0 11173.7 1759.30   1
  -2   8   0 9396.88 1683.23  15
  -2  -8   1 15335.7 1929.21  13
   2  -8  -1 19677.2 2462.59   1
  -2   8  -1 16485.1 2255.93  15
  -2  -8   2 9370.53 1481.01  13
   2  -8  -2 10028.7 1805.19   1
  -2   8  -2 7217.57 1579.01  15
  -2  -8   3 27249.7 2289.34  13
  -2   8  -3 24268.8 2677.36  15
   2  -8  -3 25707.0 2757.71   1
  -2  -8   4 130.133 428.628  14
  -2   8  -4 1230.54 889.669  15
   2  -8  -4 1583.40 918.492   1
   2   8   5 1249.44 372.392  21
  -2   8  -5 1055.15 458.893  20
   2   8   5 1427.37 382.646   9
   2  -8  -5 1214.05 329.227  10
  -2  -8   5 1588.00 808.595  14
  -2   8  -5 1330.71 770.620  15
   2  -8  -5 979.264 324.008   5
   2  -8  -5 1004.50 864.658   1
   2  -8  -6 1834.93 453.910   5
   2   8   6 1967.18 504.133  21
   2  -8  -6 1781.94 431.234  19
  -2   8  -6 1966.89 502.181  20
   2  -8  -6 1362.84 402.026  10
   2   8   6 2727.23 524.094   9
  -2   8  -6 2821.25 472.847  17
  -2   8  -6 2020.38 879.713  15
  -2  -8   6 1550.66 835.488  14
   2  -8  -7 4452.07 679.697   5
  -2   8  -7 4916.66 740.488  20
   2   8   7 3739.97 653.282  21
   2  -8  -7 2484.11 1357.72   1
  -2   8  -7 4341.14 626.809  17
  -2   8  -7 5855.65 1461.46  15
   2  -8  -7 4737.52 644.885  10
  -2  -8   7 5469.77 1293.47  14
   2  -8  -8 2484.04 535.637   5
   2   8   8 2387.36 558.684  21
  -2   8  -8 2492.93 557.197  20
   2  -8  -8 2442.33 1210.46   1
  -2   8  -8 2320.04 461.437  17
  -2   8  -8 292.849 389.254  15
  -2  -8   8 1735.87 896.581  14
   2  -8  -8 2840.44 557.813  10
   2  -8  -9 790.433 380.787   5
   2   8   9 1461.95 479.604  21
  -2   8  -9 1355.18 442.889  20
   2  -8  -9 825.639 829.939   1
  -2   8  -9 1315.51 439.719  17
  -2   8  -9 809.853 778.933  15
   2   8   9 1108.91 476.074  16
   2  -8  -9 1031.97 389.595  10
   2  -8 -10 2339.29 534.318   5
  -2   8 -10 2557.82 610.579  20
   2   8  10 2223.25 576.849  21
  -2   8 -10 2375.63 554.508  17
   2   8  10 2556.58 574.288  16
   2  -8 -10 2305.76 517.043  10
  -2   8 -11 4181.43 671.108  17
   2   8  11 4089.06 669.143  16
   2   8  11 3929.58 690.412  21
   2  -8 -11 5141.52 772.321   5
  -2   8 -11 3377.38 677.081  20
  -2   8 -12 491.390 356.259  20
   2   8  12 1925.24 515.272  21
  -2   8 -12 1708.47 487.287  17
   2   8  12 968.672 370.993  16
   2  -8 -12 1866.21 528.026   5
   2  -8 -12 1525.96 506.376   7
  -2   8 -13 2745.05 558.202  20
   2   8  13 4102.09 648.836  21
  -2   8 -13 4307.86 682.804  17
   2   8  13 3120.37 568.289  16
   2  -8 -13 3157.35 606.359   7
  -2   8 -14 227.115 302.514  20
  -2   8 -14 382.624 315.231  17
   2  -8 -14 650.678 410.383   7
   2   8  14 603.166 322.956  16
   2  -8 -14 673.800 363.454   4
   2  -8 -15 136.426 275.152   4
  -2   8 -15-250.455 308.675  17
  -2   8 -15 68.7755 247.314  20
   2   8  15 549.381 302.383  16
   2  -8 -15 215.945 297.486   7
   2  -8 -16 729.432 310.961   7
   2   8  16 597.710 233.676  16
  -2   8 -16 665.282 308.118  17
   2  -8 -16 892.197 310.737   4
  -2   8 -17-75.4304 189.770  17
   2  -8 -17 195.174 153.410   7
  -2   9  16-164.123 150.676  16
   2   9 -16 273.919 194.601   9
   2  -9  16 168.795 208.321  16
  -2  -9 -16 85.1307 122.119  17
  -2   9  15 342.958 213.424  16
   2   9 -15 512.787 288.720   9
  -2  -9 -15-19.7820 201.012  17
   2  -9  15 231.197 219.737  16
  -2   9  14 96.8623 251.344  16
   2   9 -14 138.578 278.446   9
  -2  -9 -14-16.9330 236.526  17
   2  -9  14-281.661 308.643  16
  -2   9  13 1503.48 398.040  16
   2   9 -13 1031.18 416.649   9
  -2  -9 -13 1949.61 492.264  17
   2  -9  13 1567.97 464.475  16
  -2   9  12 1951.12 483.894  16
   2  -9  12 1844.92 520.740  16
  -2  -9 -12 1354.81 457.210  17
   2   9 -12 1637.18 538.003   9
   2   9 -11 8038.31 930.129  17
  -2  -9 -11 7988.57 944.491  17
   2  -9  11 7867.61 956.536  16
   2   9 -11 8686.46 934.627   9
   2   9 -10 3079.23 608.809  17
   2  -9  10 2683.32 590.404  16
   2   9 -10 2467.41 506.187  20
   2   9 -10 2041.72 570.577   9
   2  -9   9 636.444 370.589  16
   2   9  -9 447.229 353.415  17
   2   9  -9 652.271 396.381   9
   2   9  -9 1079.45 498.047  20
  -2   9   9 596.433 317.012  21
   2   9  -8 444.536 414.621   2
  -2   9   8 1020.19 387.780  21
   2   9  -8 755.032 413.122  20
  -2  -9  -8 1275.89 431.992  19
   2   9  -8 874.686 432.353   9
   2   9  -8 1241.52 387.868  17
   2  -9   8 1106.87 432.165  16
  -2   9   8 1985.27 1073.90  15
  -2  -9  -8-140.026 671.266  13
   2  -9   8-1034.26 983.442  14
   2   9  -7 3120.86 1191.81   2
  -2   9   7 4393.09 706.779  21
   2   9  -7 4717.96 734.580  20
  -2  -9  -7 5140.39 708.353  19
   2   9  -7 3706.81 618.734   9
   2  -9   7 4263.44 666.447  16
  -2   9   7 4825.22 1361.56  15
  -2  -9  -7 2772.69 1275.26  13
   2  -9   7 3957.57 1277.55  14
   2   9  -6 8070.15 1832.76   2
  -2   9   6 8787.69 982.693  21
   2   9  -6 9602.55 1032.02  20
  -2  -9  -6 8323.70 855.362  19
   2   9  -6 8718.36 881.584   9
   2  -9   6 8534.31 905.016  16
  -2   9   6 10742.8 2143.11  15
  -2  -9  -6 8850.07 1922.28  13
   2  -9   6 8980.71 1748.71  14
   2   9  -5 4991.29 1424.23   2
  -2   9   5 4027.02 674.086  21
   2   9  -5 3451.16 653.791  20
  -2  -9  -5 3511.11 533.160  19
   2   9  -5 3378.07 569.698   9
   2  -9   5 3379.47 606.890  16
  -2   9   5 3328.45 1226.62  15
  -2  -9  -5 3409.71 1095.89  13
   2  -9   4 1193.02 890.175   1
   2   9  -4-460.583 652.359   2
  -2   9   4 536.223 320.851  21
   2   9  -4 137.489 231.697  20
  -2  -9  -4 225.674 264.729  19
   2   9  -4 530.629 281.788   9
   2  -9   4 553.019 310.888  16
  -2   9   4 464.270 620.021  15
  -2  -9  -4 884.988 559.432  13
  -2  -9  -4 37.1068 197.296  12
   2  -9   3 5111.65 1219.06   1
   2   9  -3 2882.70 1158.54   2
  -2   9   3 2925.76 572.794  21
   2   9  -3 2495.82 538.485  20
  -2  -9  -3 3624.49 565.943  19
   2  -9   3 2764.06 518.203  16
  -2  -9  -3 2740.19 979.791  13
  -2   9   3 2143.71 1087.54  15
   2   9  -3 3123.87 525.768   9
   2  -9   2 105.840 582.925   1
   2   9  -2-725.476 716.379   2
   2   9  -2 685.660 308.859   9
   2  -9   2 172.643 255.707  16
  -2   9   2 1914.42 871.478  15
  -2  -9  -2 936.461 632.163  13
   2   9  -2 682.718 295.114  20
   2  -9   1 10965.6 1800.17   1
   2   9  -1 11565.5 1958.57   2
  -2   9   1 10968.8 1940.32  15
  -2  -9  -1 11374.4 1835.54  13
   2   9  -1 12679.4 1052.91  20
  -2  -9   0 20713.7 2439.77  13
   2  -9   0 23162.9 2671.35   1
  -2   9   0 25968.9 2824.67  15
  -2  -9   1 10405.2 1572.95  13
  -2   9  -1 11809.3 1976.20  15
   2  -9  -1 11902.7 1957.35   1
   2  -9  -2 1386.16 883.493   1
   2   9   2-24.3218 267.415  20
   2   9   2 362.479 285.167   9
   2  -9  -2 558.715 272.087  16
  -2   9  -2-612.738 760.725  15
  -2  -9   2 761.825 581.345  13
   2   9   3 3601.24 637.182  21
   2   9   3 2692.84 571.796  20
  -2   9  -3 3205.90 558.220  20
   2   9   3 3524.46 551.315   9
   2  -9  -3 2294.67 433.443  10
  -2   9  -3 4364.31 1254.74  15
  -2  -9   3 1749.48 816.342  14
   2  -9  -3 4290.54 1322.10   1
   2  -9  -4-711.207 632.935   1
   2   9   4 734.977 344.974  21
   2   9   4 366.589 321.202  20
  -2   9  -4 284.134 324.549  20
   2  -9  -4 117.692 224.193  19
   2  -9  -4-210.504 218.905  10
   2   9   4 475.763 230.144   9
  -2   9  -4 1106.11 313.414  17
  -2   9  -4 1744.49 942.921  15
  -2  -9   4 236.810 446.783  14
   2  -9  -4 760.160 259.761  12
   2  -9  -5 3621.65 622.186   5
   2  -9  -5 3190.68 1287.06   1
   2   9   5 3753.09 632.707  21
  -2   9  -5 2856.46 611.268  20
   2  -9  -5 2866.22 507.189  19
   2   9   5 3752.64 574.933   9
  -2   9  -5 2538.31 472.696  17
  -2   9  -5 3216.53 1081.95  15
  -2  -9   5 3048.57 1070.40  14
   2  -9  -5 4179.59 598.290  10
   2  -9  -6 8573.32 937.760   5
   2  -9  -6 9063.01 1979.91   1
   2   9   6 8598.52 953.606  21
  -2   9  -6 8498.59 945.178  20
   2  -9  -6 8066.60 859.148  19
   2   9   6 8429.66 881.935   9
  -2   9  -6 8740.40 870.124  17
  -2   9  -6 7556.66 1783.23  15
  -2  -9   6 8052.42 1553.85  14
   2  -9  -6 7810.22 860.276  10
   2  -9  -7 3045.25 615.208   5
   2   9   7 3283.75 601.826  21
  -2   9  -7 3221.88 625.493  20
   2  -9  -7 6380.62 1782.85   1
  -2   9  -7 3894.97 621.151  17
  -2   9  -7 4106.97 1221.00  15
  -2  -9   7 5093.34 1267.62  14
   2  -9  -7 2780.67 509.194  10
   2  -9  -8 707.696 368.191   5
   2   9   8 1050.30 441.578  21
  -2   9  -8 1611.08 520.635  20
   2  -9  -8 2256.69 1109.12   1
  -2   9  -8 1507.15 414.835  17
  -2   9  -8 1210.70 896.029  15
  -2  -9   8 1531.29 792.761  14
   2  -9  -8 1283.95 384.321  10
   2  -9  -9 647.425 348.214   5
  -2   9  -9 571.630 397.328  20
   2   9   9 720.162 439.177  21
  -2   9  -9 637.776 368.454  17
   2   9   9 640.658 334.443  16
   2  -9  -9 288.655 254.317  10
  -2   9 -10 2253.06 566.380  20
   2   9  10 2600.51 588.445  21
   2   9  10 2863.76 582.588  16
  -2   9 -10 2727.67 585.899  17
   2  -9 -10 3496.33 653.947   5
  -2   9 -11 7849.44 911.614  17
   2   9  11 9577.94 964.654  16
   2   9  11 8279.64 976.404  21
  -2   9 -11 7752.39 955.937  20
   2  -9 -11 8450.70 950.720   5
  -2   9 -12 987.229 434.442  20
   2   9  12 1864.56 500.863  21
  -2   9 -12 1760.88 491.132  17
   2   9  12 1472.66 444.262  16
   2  -9 -12 3039.28 600.070   7
   2  -9 -12 2578.28 546.803   5
   2  -9 -13 1263.94 421.171   4
  -2   9 -13 1209.09 450.637  20
  -2   9 -13 1614.81 500.816  17
   2   9  13 1356.61 402.526  21
   2   9  13 1566.71 431.895  16
   2  -9 -13 914.541 425.884   7
   2  -9 -14-143.906 269.544   4
  -2   9 -14 28.1015 289.851  17
   2   9  14 848.532 315.416  21
  -2   9 -14-198.661 270.243  20
   2   9  14 66.4701 237.899  16
   2  -9 -14 151.665 300.822   7
   2  -9 -15 438.852 321.777   4
  -2   9 -15 321.947 269.501  17
  -2   9 -15-100.780 166.819  20
   2   9  15 473.500 233.818  16
   2  -9 -15 243.931 250.872   7
   2  -9 -16 448.178 226.144   7
  -2   9 -16 93.0165 191.600  17
   2  -9 -16 266.307 206.409   4
   2   9  16-16.1857 104.938  16
   2  10 -16 47.1787 98.1198   9
  -2  10  15 708.377 244.927  16
   2  10 -15 300.550 248.696   9
   2 -10  15 191.369 207.204  16
  -2 -10 -15 403.300 234.918  17
  -2  10  14 356.100 262.294  16
   2  10 -14 263.047 293.544   9
  -2 -10 -14 381.759 244.701  17
   2 -10  14 707.851 301.255  16
  -2  10  13 304.369 219.829  16
   2  10 -13 236.507 318.827   9
  -2 -10 -13 145.542 286.703  17
   2 -10  13-6.31932 287.322  16
  -2  10  12 740.514 345.414  16
  -2 -10 -12-1.42167 290.943  17
   2 -10  12 360.762 288.516  16
   2  10 -12 395.959 362.672   9
   2 -10  11 2461.65 563.523  16
  -2 -10 -11 1958.62 539.173  17
   2  10 -11 1876.69 547.068   9
   2 -10  10 545.726 411.518  16
   2  10 -10 81.5658 250.144  20
  -2  10  10 847.239 366.579  21
   2  10 -10 121.179 325.727   9
   2 -10   9 2067.03 568.223  16
   2  10  -9 1939.95 524.969   9
   2  10  -9 2277.72 539.221  20
  -2  10   9 2304.21 534.701  21
   2 -10   8 3430.94 653.930  16
   2  10  -8 3599.08 617.551   9
  -2 -10  -8 2528.28 554.031  19
  -2  10   8 5074.27 788.836  21
   2  10  -8 3959.72 681.775  20
  -2 -10  -7-316.816 370.846   1
   2  10  -7-32.9546 936.520   2
  -2  10   7 391.934 338.571  21
   2  10  -7-248.545 381.311  20
  -2 -10  -7 1022.49 412.332  19
   2  10  -7 766.513 359.838   9
   2 -10   7 799.574 388.550  16
  -2  10   7-893.849 1043.17  15
  -2 -10  -6 5406.25 1500.22   1
   2  10  -6 4645.30 1440.25   2
  -2  10   6 4835.31 771.836  21
   2  10  -6 4578.78 738.620  20
  -2 -10  -6 5094.39 722.457  19
   2  10  -6 5080.78 731.740   9
   2 -10   6 5784.20 816.837  16
  -2  10   6 5645.83 1556.72  15
  -2 -10  -6 3421.06 1182.21  13
   2  10  -5 2180.25 1174.78   2
  -2 -10  -5-1368.08 712.286   1
   2  10  -5 80.3587 272.934  20
  -2  10   5-59.5523 333.214  21
  -2 -10  -5 927.373 357.925  19
   2  10  -5 194.195 255.157   9
   2 -10   5-102.792 270.817  16
  -2  10   5-2407.88 1213.79  15
  -2 -10  -5 943.459 701.665  13
   2  10  -4 1451.65 927.644   2
  -2  10   4-43.2837 269.877  21
   2  10  -4 551.016 338.701  20
  -2 -10  -4-50.6802 314.883  19
   2  10  -4 14.4489 215.518   9
   2 -10   4-62.5362 237.650  16
  -2  10   4 344.684 670.481  15
  -2 -10  -4 661.499 994.025  13
  -2 -10  -4-126.115 196.735  12
   2  10  -3-586.559 946.839   2
   2 -10   3-1107.96 707.268   1
  -2  10   3 981.596 441.845  21
   2  10  -3 1031.76 421.694  20
  -2 -10  -3 369.425 305.859  19
   2  10  -3 1269.09 419.725   9
   2 -10   3 1343.61 431.296  16
  -2  10   3-663.599 871.861  15
  -2 -10  -3-629.480 824.164  13
  -2 -10  -3 228.781 233.815  12
   2 -10   2 1537.82 735.001   1
   2  10  -2 380.426 835.176   2
  -2  10   2 360.435 315.353  21
   2  10  -2 690.327 347.085  20
  -2 -10  -2 981.781 344.318  19
   2  10  -2 1107.54 357.168   9
   2 -10   2 785.891 347.990  16
  -2  10   2-57.0607 681.977  15
  -2 -10  -2 955.025 329.622  12
  -2 -10  -2-575.383 498.391  13
   2 -10   1 5628.43 1509.13   1
   2  10  -1 4953.63 1418.05   2
   2  10  -1 3389.47 606.445  20
  -2  10   1 4059.32 686.165  21
  -2 -10  -1 4484.07 663.373  19
   2 -10   1 3999.01 642.067  16
  -2 -10  -1 2531.32 1057.48  13
   2 -10   1 4799.61 620.101  10
  -2 -10  -1 4639.89 629.254  12
  -2  10   1 5021.67 1446.64  15
   2  10  -1 4283.33 640.713   9
   2 -10   0-162.326 496.379   1
   2  10   0 1906.56 879.832   2
   2  10   0 495.390 319.308  21
   2  10   0 723.546 385.854  20
   2  10   0 716.808 333.237   9
   2 -10   0 71.1128 193.810  10
   2 -10   0 777.202 365.288  16
  -2  10   0 10.9263 356.141  15
  -2 -10   0 464.529 684.235  13
   2 -10  -1 3515.75 1187.57   1
  -2  10  -1 3707.09 578.848  20
   2  10   1 4309.18 709.051  20
   2  10   1 5844.04 843.981  21
   2 -10  -1 3422.92 539.107  19
   2  10   1 3781.47 597.478   9
   2 -10  -1 2750.24 461.431  10
   2 -10  -1 5343.63 714.588  16
  -2  10  -1 4897.31 1299.12  15
   2 -10  -1 4262.87 590.134  12
  -2 -10   1 4351.22 1156.88  13
   2 -10  -2 1589.89 979.563   1
   2  10   2 544.421 374.130  20
   2  10   2 1461.46 456.859  21
  -2  10  -2 1478.55 410.461  20
   2 -10  -2 986.494 317.989  19
   2 -10  -2 912.638 271.185  10
   2  10   2 693.170 351.232   9
  -2  10  -2 1569.08 759.537  15
   2 -10  -2 898.653 358.393  12
  -2 -10   2 2231.42 850.830  13
   2 -10  -3 910.230 712.548   1
   2  10   3 1879.93 487.871  21
   2  10   3 593.501 365.579  20
  -2  10  -3 897.113 347.468  20
   2 -10  -3 943.287 345.766  19
   2 -10  -3 1651.01 362.880  10
   2  10   3 1294.82 436.044   9
  -2  10  -3 479.498 282.604  17
  -2 -10   3 677.497 561.079  14
  -2  10  -3 1659.23 765.075  15
   2 -10  -3 221.631 251.751  12
   2 -10  -4-680.214 658.594   1
   2  10   4-79.0719 248.249  21
   2  10   4 657.984 350.275  20
  -2  10  -4 75.0131 286.767  20
   2 -10  -4 71.0237 119.309  19
   2  10   4 115.181 245.779   9
   2 -10  -4 395.711 266.824  10
  -2  10  -4 552.313 250.029  17
  -2 -10   4 1070.32 944.621  14
  -2  10  -4 1306.16 863.431  15
   2 -10  -4 308.757 348.948  12
   2  10   5 301.853 329.361  21
   2 -10  -5-66.9080 298.187  19
  -2  10  -5 275.774 406.564  20
   2 -10  -5-422.297 228.599  10
   2  10   5 117.574 266.017   9
  -2  10  -5-403.233 270.676  17
  -2  10  -5-1369.40 972.229  15
  -2 -10   5-1110.93 844.224  14
   2 -10  -5 313.346 272.929   5
   2 -10  -5-1187.28 815.818   1
   2 -10  -6 5760.55 818.052   5
   2 -10  -6 5591.77 1594.51   1
   2  10   6 5831.36 801.366  21
  -2  10  -6 5341.18 794.079  20
   2 -10  -6 4670.23 690.246  19
   2  10   6 4985.87 720.361   9
  -2  10  -6 5139.27 696.410  17
  -2  10  -6 4818.87 1439.86  15
  -2 -10   6 5358.49 1375.23  14
   2 -10  -6 6516.07 783.651  10
   2 -10  -7 994.579 424.051   5
   2  10   7 559.995 386.271  21
  -2  10  -7 350.986 343.391  20
   2 -10  -7-661.473 700.445   1
  -2  10  -7 712.533 326.573  17
  -2  10  -7 1176.62 743.732  15
  -2 -10   7 91.6609 448.950  14
   2 -10  -7 329.957 258.044  10
  -2  10  -8 3820.07 730.597  20
   2  10   8 3980.44 687.760  21
  -2  10  -8 4421.82 683.681  17
   2 -10  -8 3501.40 619.240  10
   2 -10  -8 3677.90 700.417   5
   2 -10  -9 2400.42 589.324   5
  -2  10  -9 1915.91 528.831  20
   2  10   9 2215.94 611.102  21
  -2  10  -9 2087.35 510.818  17
   2  10   9 2784.02 574.514  16
   2 -10  -9 1846.76 480.762  10
  -2  10 -10-52.0557 348.783  20
   2  10  10 547.628 394.930  21
  -2  10 -10 100.337 251.586  17
   2  10  10-189.697 300.543  16
   2 -10 -10 848.812 421.734   5
  -2  10 -11 2348.59 547.139  20
  -2  10 -11 2584.29 528.665  17
   2  10  11 2578.12 599.156  21
   2  10  11 2257.39 533.694  16
   2 -10 -11 2641.71 538.239   5
  -2  10 -12-112.043 351.705  20
   2  10  12 216.262 276.642  21
   2  10  12-341.796 284.871  16
   2 -10 -12 55.2196 332.671   7
   2 -10 -12 250.282 305.444   5
   2 -10 -13 497.813 278.898   4
  -2  10 -13 279.781 304.971  17
   2  10  13 230.945 259.349  21
  -2  10 -13 187.433 282.731  20
   2  10  13-96.2003 223.625  16
   2 -10 -13 2.53738 258.749   7
   2 -10 -14 361.748 239.843   4
  -2  10 -14 677.610 319.484  17
   2  10  14 1129.33 316.182  21
  -2  10 -14 202.572 233.240  20
   2  10  14 841.481 274.885  16
   2 -10 -14 961.826 325.790   7
   2 -10 -15 619.517 231.831   4
  -2  10 -15 98.0614 165.906  20
  -2  10 -15 99.7178 204.209  17
   2 -10 -15 668.922 263.883   7
   2  10  15 93.8182 155.116  16
  -2  10 -16 51.3089 154.820  17
   2  11 -15 270.290 182.572   9
   2 -11  15 317.014 161.614  16
  -2  11  14 793.911 279.415  16
   2  11 -14 1050.83 295.546   9
  -2 -11 -14 634.796 219.690  17
   2 -11  14 1042.92 287.741  16
  -2  11  13 2191.56 424.288  16
   2  11 -13 1091.90 384.051   9
  -2 -11 -13 853.403 302.886  17
   2 -11  13 1110.10 351.939  16
  -2  11  12 752.993 319.779  16
   2 -11  12 490.180 382.039  16
  -2 -11 -12 543.043 335.172  17
   2  11 -12 156.710 246.977   9
   2 -11  11 212.490 326.447  16
  -2 -11 -11 204.994 320.030  17
   2  11 -11 1223.52 351.505  20
   2  11 -11 50.4557 303.033   9
   2 -11  10 947.384 433.016  16
   2  11 -10 306.892 271.700  20
  -2  11  10 510.590 309.077  21
   2  11 -10 226.527 334.649   9
   2 -11   9 777.460 404.570  16
   2  11  -9 411.988 365.563   9
   2  11  -9 372.526 287.390  20
  -2  11   9 359.230 292.525  21
   2 -11   8 3882.07 686.860  16
   2  11  -8 4148.39 719.619   9
  -2 -11  -8 3859.06 642.074  19
   2  11  -8 3924.22 697.173  20
  -2  11   8 3963.33 702.240  21
   2 -11   7 6153.81 831.692  16
   2  11  -7 6025.78 825.843   9
  -2 -11  -7 5553.11 778.468  19
  -2  11   7 5818.35 842.923  21
   2  11  -7 6206.95 862.651  20
   2 -11   6 4681.97 731.791  16
   2  11  -6 4753.34 743.808   9
  -2 -11  -6 5520.85 743.609  19
  -2  11   6 6063.21 842.361  21
   2  11  -6 6538.28 857.726  20
  -2  11   5 1960.58 549.877  21
   2  11  -5 2485.21 581.993  20
  -2 -11  -5 1185.81 409.014  19
   2  11  -5 1870.95 461.815   9
   2 -11   5 1804.24 506.909  16
  -2  11   5 1733.71 1232.68  15
  -2 -11  -5 3800.69 1258.94  13
   2  11  -4 6685.04 1803.66   2
  -2  11   4 5541.77 818.472  21
   2  11  -4 5799.02 846.516  20
  -2 -11  -4 5598.28 785.070  19
   2  11  -4 5493.92 782.165   9
   2 -11   4 5316.50 764.284  16
  -2  11   4 6339.97 1601.51  15
  -2 -11  -4 5226.70 1452.89  13
  -2 -11  -4 6268.23 757.559  12
   2  11  -3 613.199 948.307   2
  -2  11   3 1213.89 461.484  21
   2  11  -3 1519.12 472.627  20
  -2 -11  -3 1451.93 471.867  19
   2  11  -3 1763.27 464.697   9
   2 -11   3 1358.84 448.171  16
  -2  11   3 1779.88 960.532  15
  -2 -11  -3 2058.63 914.802  13
  -2 -11  -3 1229.76 401.605  12
   2 -11   2-17.2041 306.379   1
   2  11  -2 3853.08 1349.35   2
  -2  11   2 1786.63 510.414  21
   2  11  -2 922.114 428.238  20
  -2 -11  -2 1688.55 455.260  19
   2  11  -2 1687.43 465.195   9
   2 -11   2 1613.96 439.156  16
  -2  11   2 3203.37 1374.37  15
  -2 -11  -2 629.273 646.531  13
  -2 -11  -2 1717.60 399.389  12
   2 -11   1 614.222 524.739   1
   2  11  -1-1720.82 813.980   2
  -2  11   1 794.155 409.729  21
   2  11  -1 320.493 351.579  20
  -2 -11  -1 619.554 378.288  19
   2  11  -1 1339.63 438.020   9
   2 -11   1 67.5457 263.914  16
  -2  11   1-833.299 817.823  15
  -2 -11  -1 421.493 260.535  12
  -2 -11  -1-391.978 870.862  13
   2 -11   0 14917.8 2348.70   1
   2  11   0 15588.5 2524.52   2
  -2  11   0 16522.0 1319.86  21
   2  11   0 19590.7 1419.36  21
   2  11   0 16308.2 1332.74  20
  -2 -11   0 17387.5 1237.06  19
   2 -11   0 17289.4 1173.62  19
   2  11   0 16981.1 1276.59   9
   2 -11   0 17277.0 1284.61  16
  -2  11   0 19619.6 2667.56  15
  -2 -11   0 17208.8 2398.39  13
   2  11   1 336.197 666.072   2
   2  11   1 602.678 351.527  20
  -2  11  -1 662.155 414.636  21
   2  11   1 967.579 380.363  21
  -2  11  -1 123.483 255.219  20
   2 -11  -1 197.332 270.242  19
   2  11   1 210.781 317.169   9
   2 -11  -1 693.257 344.131  16
  -2  11  -1-639.683 602.405  15
   2 -11  -1 248.084 282.875  12
   2 -11  -2-544.474 525.821   1
   2 -11  -2 1373.98 395.238  19
  -2  11  -2 1201.89 423.049  21
  -2  11  -2 1854.78 455.290  20
   2  11   2 1374.68 457.657  21
   2  11   2 908.499 413.169  20
   2  11   2 1683.12 459.527   9
   2 -11  -2 1813.96 388.924  10
  -2  11  -2 936.084 660.414  15
   2 -11  -2 1443.86 427.386  12
   2 -11  -3 2919.93 1057.12   1
  -2  11  -3 1340.87 445.388  20
   2  11   3 2061.39 498.934  21
   2  11   3 1369.94 506.574  20
   2 -11  -3 1660.71 405.017  19
   2  11   3 1532.77 468.555   9
   2 -11  -3 1080.51 303.956  10
  -2  11  -3 1475.77 920.644  15
  -2 -11   3 1683.23 757.113  14
   2 -11  -3 1615.01 444.873  12
   2 -11  -4 5083.44 751.480   5
   2 -11  -4 4668.14 1429.00   1
  -2  11  -4 5185.96 782.908  20
   2  11   4 5561.04 821.199  21
   2 -11  -4 5375.32 715.746  19
   2  11   4 5855.21 773.396   9
  -2  11  -4 6316.35 737.461  17
  -2  11  -4 6054.32 1490.56  15
  -2 -11   4 5794.16 1512.78  14
   2 -11  -4 6152.24 713.071  10
   2 -11  -4 4600.51 711.374  12
   2 -11  -5 102.548 756.456   1
   2 -11  -5 1944.09 514.061   5
   2  11   5 2159.24 577.150  21
   2 -11  -5 1863.18 477.501  19
  -2  11  -5 1646.52 492.024  20
   2  11   5 1748.48 497.421   9
   2 -11  -5 1368.48 420.412  10
  -2  11  -5 1899.12 459.073  17
  -2 -11   5 1062.38 646.622  14
   2  11   6 4962.81 778.482  21
  -2  11  -6 5461.07 829.518  20
   2 -11  -6 4761.94 698.925  19
  -2  11  -6 5885.09 766.047  17
   2  11   6 5623.47 773.145   9
   2 -11  -6 5764.55 799.029   5
   2 -11  -6 5199.65 691.056  10
  -2  11  -7 5310.27 839.208  20
   2  11   7 5167.56 816.259  21
  -2  11  -7 5950.35 757.825  17
   2 -11  -7 6385.70 880.728   5
   2 -11  -7 6461.48 771.603  10
  -2  11  -8 3746.40 709.706  20
   2  11   8 3156.57 671.925  21
  -2  11  -8 3298.45 635.787  17
   2 -11  -8 5266.46 707.543  10
   2 -11  -8 4848.96 786.190   5
  -2  11  -9 293.088 352.842  20
  -2  11  -9 348.925 324.042  17
   2  11   9 454.445 390.345  21
   2  11   9 176.161 260.524  16
   2 -11  -9 442.792 359.523   5
  -2  11 -10 846.810 362.629  17
   2  11  10 250.318 342.673  21
  -2  11 -10 488.191 366.348  20
   2  11  10 276.981 247.923  16
   2 -11 -10 1039.10 387.455   5
  -2  11 -11 360.304 335.724  17
  -2  11 -11 254.670 332.386  20
   2  11  11-551.226 369.772  21
   2  11  11 450.992 302.704  16
   2 -11 -11 253.384 345.006   5
   2 -11 -11 142.056 325.976   7
   2 -11 -12 298.191 283.996   4
  -2  11 -12 227.689 312.776  17
  -2  11 -12 160.458 316.561  20
   2  11  12 310.001 292.876  21
   2  11  12 453.443 276.651  16
   2 -11 -12 506.107 334.776   7
   2 -11 -12 737.411 351.191   5
   2 -11 -13 1896.40 383.065   4
  -2  11 -13 1457.30 404.987  17
   2  11  13 2091.18 427.599  21
  -2  11 -13 1115.72 366.713  20
   2  11  13 1460.72 340.299  16
   2 -11 -13 1362.17 375.903   7
   2 -11 -14 706.008 269.678   4
   2  11  14 453.943 188.218  21
  -2  11 -14 33.4285 208.932  20
  -2  11 -14 898.900 295.576  17
   2 -11 -14 423.843 247.500   7
   2  11  14 1033.16 259.930  16
  -2  11 -15 476.210 190.493  17
   2 -11 -15 373.677 164.837   7
  -2  12  14 621.487 172.393  16
   2  12 -14 7.08747 133.001   9
   2 -12  14 344.421 180.258  16
  -2  12  13 34.9133 183.289  16
   2  12 -13-86.3397 204.773   9
  -2 -12 -13 201.273 177.431  17
   2 -12  13 179.288 217.283  16
  -2  12  12-86.2226 221.961  16
   2  12 -12 171.701 273.981   9
  -2 -12 -12 93.5894 239.404  17
   2 -12  12 531.255 299.810  16
  -2 -12 -11 274.800 327.579  17
   2 -12  11 481.210 347.491  16
   2  12 -11 829.362 376.901   9
   2  12 -11 749.808 316.813  20
  -2 -12 -10 250.031 284.009  17
   2 -12  10 203.443 300.432  16
   2  12 -10 347.709 318.169   9
   2  12 -10 230.872 231.998  20
  -2  12  10 278.512 237.062  21
   2 -12   9 2517.32 576.188  16
   2  12  -9 1482.37 535.083  20
  -2  12   9 2108.88 536.710  21
   2  12  -9 2690.49 589.881   9
   2 -12   8 736.146 420.181  16
   2  12  -8 649.784 356.797   9
   2  12  -8-250.067 312.273  20
  -2  12   8 66.4773 350.001  21
  -2 -12  -8 42.0608 286.452  19
   2 -12   7 987.241 449.206  16
   2  12  -7 808.475 390.060   9
   2  12  -7 1285.81 481.043  20
  -2  12   7 1177.19 500.824  21
  -2 -12  -7 807.318 392.190  19
   2 -12   6 367.130 330.139  16
   2  12  -6 235.457 314.811   9
  -2  12   6 315.521 365.852  21
   2  12  -6 739.298 408.591  20
  -2 -12  -6 40.5533 324.768  19
   2 -12   5 9419.07 1020.47  16
   2  12  -5 8143.76 917.043   9
  -2  12   5 8813.84 1003.21  21
   2  12  -5 9747.66 1056.66  20
  -2 -12  -5 8875.99 957.264  19
  -2 -12  -4 2069.07 529.607  19
   2  12  -4 1540.70 505.444   9
   2 -12   4 1624.33 458.891  16
  -2  12   4 1465.55 512.731  21
   2  12  -4 1108.50 502.302  20
  -2 -12  -4 1178.76 378.734  12
  -2 -12  -3 3915.08 688.597  19
   2  12  -3 2686.92 600.138   9
   2 -12   3 3207.71 628.061  16
  -2  12   3 2972.58 673.155  21
   2  12  -3 2992.15 666.097  20
  -2 -12  -3 3779.86 608.818  12
   2  12  -2 1874.98 992.716   2
  -2  12   2 2246.81 604.433  21
   2  12  -2 2106.86 618.430  20
  -2 -12  -2 2007.31 537.566  19
   2  12  -2 1934.56 505.526   9
   2 -12   2 2261.30 540.102  16
  -2  12   2 1915.80 1153.19  15
  -2 -12  -2 1686.95 461.715  12
   2  12  -1 9312.63 2094.56   2
  -2  12   1 11825.4 1159.79  21
   2  12  -1 10599.4 1129.71  20
  -2 -12  -1 9832.02 1009.27  19
   2  12  -1 10889.2 1058.55   9
   2 -12   1 11241.7 1078.27  16
  -2  12   1 12121.1 2129.01  15
  -2 -12  -1 9218.69 1868.54  13
  -2 -12  -1 11334.4 1024.10  12
   2 -12   0 497.499 560.424   1
   2  12   0-14.2329 276.722  20
  -2  12   0 53.1765 350.483  21
   2  12   0-383.699 246.799  21
  -2 -12   0 132.504 321.975  19
   2 -12   0 30.5376 226.961  19
   2  12   0 240.535 319.750   9
   2 -12   0 91.1403 269.869  16
  -2  12   0-869.089 564.125  15
   2 -12   0 27.7296 325.766  12
  -2 -12   0-210.055 250.550  12
  -2  12  -1 10270.6 1059.06  21
   2  12   1 11644.1 1087.24  21
   2  12   1 9827.21 1098.87  20
  -2  12  -1 9946.39 959.634  20
   2 -12  -1 10542.1 976.798  19
  -2 -12   1 10236.8 1008.09  19
   2 -12  -1 7108.98 1923.71   1
   2  12   1 6141.26 1612.43   2
   2  12   1 10969.0 1053.85   9
  -2  12  -1 9573.20 2037.11  15
   2 -12  -1 10489.9 1007.89  12
  -2  12  -2 2118.30 546.874  21
  -2  12  -2 2861.81 560.161  20
   2  12   2 2046.63 535.251  21
   2  12   2 2382.44 592.208  20
   2 -12  -2 2167.91 506.514  19
   2 -12  -2 1380.96 964.655   1
   2  12   2 2202.55 528.062   9
  -2  12  -2 579.463 794.345  15
   2 -12  -2 2117.94 497.300  12
   2  12   3 3500.96 660.689   9
  -2  12  -3 3632.28 655.653  21
   2  12   3 3404.92 644.417  21
   2  12   3 3280.06 638.013  20
  -2  12  -3 2355.56 535.248  20
   2 -12  -3 3182.92 589.016  12
   2 -12  -3 2144.99 520.349  19
   2 -12  -4 1510.66 475.974  19
  -2  12  -4 1562.77 501.850  20
  -2  12  -4 1953.97 478.000  21
   2  12   4 1384.50 506.167  21
   2  12   4 1163.51 450.009   9
   2 -12  -4 1609.88 439.038  12
   2 -12  -4 2002.13 504.428   5
   2  12   5 10180.7 1039.43   9
   2 -12  -5 8936.11 930.500  19
   2 -12  -5 9074.84 1034.75   5
   2  12   5 9847.48 1043.46  21
  -2  12  -5 10025.1 994.062  21
  -2  12  -5 8106.08 961.486  20
   2  12   6 15.2410 346.918  21
  -2  12  -6 586.726 417.475  20
   2 -12  -6 131.149 158.999  10
   2 -12  -6 303.900 381.303   5
  -2  12  -7 1030.12 349.156  17
   2  12   7 893.918 409.733  21
  -2  12  -7 876.228 452.836  20
   2 -12  -7 2045.15 431.205  10
   2 -12  -7 1425.65 496.214   5
   2 -12  -8 517.833 433.082   5
  -2  12  -8 531.923 344.042  17
   2  12   8 614.458 483.982  21
  -2  12  -8 377.296 437.142  20
   2  12   8 209.414 269.017  16
   2 -12  -8 803.902 230.100  10
  -2  12  -9 2383.46 539.215  17
  -2  12  -9 2066.67 602.438  20
   2  12   9 2963.61 637.217  21
   2  12   9 2467.85 501.990  16
   2 -12  -9 1994.77 562.036   5
  -2  12 -10 527.868 324.647  17
  -2  12 -10 58.7806 368.487  20
   2  12  10 138.437 328.026  21
   2  12  10 752.141 276.085  16
   2 -12 -10-658.357 379.127   5
  -2  12 -11 750.232 327.199  17
  -2  12 -11 526.254 345.493  20
   2  12  11 1046.83 400.673  21
   2  12  11 545.378 291.432  16
   2 -12 -11 737.297 355.087   7
   2 -12 -11 784.170 351.236   5
   2 -12 -12 623.028 269.916   4
   2  12  12 516.657 294.402  21
  -2  12 -12 268.331 268.344  20
   2  12  12 355.029 205.307  16
   2 -12 -12 222.774 256.034   7
  -2  12 -12 189.871 202.882  17
   2  12  13 131.540 197.272  21
  -2  12 -13 596.725 244.856  20
   2 -12 -13 157.330 209.077   7
   2  12  13 426.909 191.018  16
  -2  12 -14 208.207 156.242  20
   2 -12 -14-77.6834 163.267   7
  -2  13  13 775.936 212.500  16
   2  13 -13 926.816 226.255   9
   2 -13  13 787.239 208.160  16
  -2  13  12 162.453 169.882  16
   2  13 -12-28.4616 187.922   9
   2 -13  12 324.884 213.072  16
  -2 -13 -12 109.672 176.903  17
   2  13 -11 384.659 294.887   9
  -2  13  11 477.327 283.804  16
   2 -13  11 460.781 258.144  16
  -2 -13 -11 596.678 280.840  17
   2  13 -11 65.3620 231.556  20
   2 -13  10 930.358 337.628  16
  -2 -13 -10 883.726 368.740  17
   2  13 -10 1234.92 380.920   9
   2  13 -10 754.457 331.046  20
  -2  13  10 636.353 274.838  21
   2 -13   9 555.773 369.210  16
   2  13  -9-140.062 269.298  20
  -2  13   9-284.249 292.345  21
   2  13  -9 521.253 329.062   9
   2 -13   8 84.2374 309.661  16
   2  13  -8 192.038 323.248   9
   2  13  -8 257.966 360.511  20
  -2  13   8 10.2205 307.380  21
  -2 -13  -8 14.2294 258.032  19
   2 -13   7 399.460 368.849  16
   2  13  -7 277.698 322.060   9
   2  13  -7 477.220 363.215  20
  -2  13   7 528.159 387.456  21
  -2 -13  -7-24.9455 228.033  19
   2 -13   6 2381.23 595.618  16
   2  13  -6 2445.36 543.419   9
   2  13  -6 1337.92 498.910  20
  -2  13   6 2129.07 585.448  21
  -2 -13  -6 2270.14 581.827  19
   2 -13   5 1281.06 463.431  16
   2  13  -5 1487.13 439.815   9
  -2  13   5 1232.82 466.677  21
   2  13  -5 1187.39 495.487  20
  -2 -13  -5 1637.59 537.718  19
   2 -13   4-177.112 299.829  16
   2  13  -4 619.153 416.725   9
  -2  13   4 419.247 427.879  21
   2  13  -4-365.622 426.974  20
  -2 -13  -4 206.028 352.180  19
  -2 -13  -3 116.956 333.635  19
   2  13  -3 125.101 334.953   9
   2 -13   3-326.896 307.205  16
  -2  13   3 443.100 353.109  21
   2  13  -3 301.355 418.569  20
  -2 -13  -3 623.700 333.066  12
  -2 -13  -2 1964.43 538.168  19
   2  13  -2 1504.06 495.886   9
   2 -13   2 1314.11 468.865  16
  -2  13   2 1429.79 484.107  21
   2  13  -2 1701.20 609.521  20
  -2 -13  -2 1940.72 506.997  12
  -2 -13  -1 2212.09 568.054  19
   2  13  -1 2614.37 604.430   9
   2 -13   1 2644.44 601.012  16
   2  13  -1 2402.70 625.250  20
  -2  13   1 2739.48 630.085  21
   2 -13   1 3090.68 621.921  12
  -2 -13  -1 2272.02 518.692  12
   2 -13   0 8356.80 875.773  19
  -2 -13   0 8077.81 939.855  19
   2  13   0 8817.72 917.923  21
  -2  13   0 7017.83 897.322  21
   2  13   0 8528.27 1044.18  20
  -2 -13   0 7314.18 852.981  12
   2 -13   0 8350.48 921.050  12
   2  13   0 8115.04 937.347   9
  -2 -13   1 2346.32 595.229  19
   2 -13  -1 2105.87 496.327  19
  -2  13  -1 2841.18 653.759  21
  -2  13  -1 2959.47 580.717  20
   2  13   1 2783.20 570.012  21
   2  13   1 2059.39 568.062  20
  -2 -13   1 2742.97 576.575  12
   2 -13  -1 1886.44 490.701  12
   2  13   1 2400.64 580.054   9
  -2 -13   2 1235.35 480.865  19
   2 -13  -2 1735.14 444.290  19
   2  13   2 1537.92 500.759   9
  -2  13  -2 1280.30 426.365  21
  -2  13  -2 1119.65 381.569  20
   2  13   2 2050.06 488.510  21
   2  13   2 1412.47 522.482  20
   2 -13  -2 1305.82 458.456  12
  -2 -13   3 80.0034 338.459  19
   2 -13  -3 828.632 382.718  19
   2 -13  -3 92.3583 378.469   5
   2  13   3 43.9063 321.689   9
  -2  13  -3 152.025 280.680  21
   2  13   3 203.657 312.980  21
  -2  13  -3 43.8608 276.265  20
   2 -13  -3 729.006 338.376  12
   2  13   4 414.465 339.205   9
  -2  13  -4 225.127 315.374  20
  -2  13  -4 377.763 330.313  21
   2  13   4 473.643 302.384  21
   2 -13  -4 25.5814 266.458   5
   2 -13  -4 302.593 292.403  19
   2  13   5 1711.53 527.553   9
   2 -13  -5 1771.19 484.971   5
  -2  13  -5 1816.90 517.570  20
   2  13   5 1080.73 437.683  21
   2 -13  -5 1036.55 413.406  19
   2 -13  -6 2462.04 579.658   5
  -2  13  -6 2607.08 637.274  20
   2  13   6 2195.99 527.714  21
   2 -13  -7 612.723 419.655   5
  -2  13  -7 925.274 438.884  20
   2  13   7 621.124 417.951  21
   2 -13  -8 43.3655 348.582   5
  -2  13  -8-343.647 351.843  20
   2  13   8 311.901 367.587  21
  -2  13  -9 16.9422 277.742  20
   2  13   9 238.776 315.947  21
   2 -13  -9 250.904 344.856   5
   2  13   9 773.912 271.998  16
  -2  13 -10 608.937 354.777  20
   2  13  10 961.705 411.970  21
   2 -13 -10 599.306 317.631   5
   2  13  10 1206.90 338.936  16
   2 -13 -11 455.830 308.442   5
   2 -13 -11 78.2348 244.730   7
   2  13  11 89.4508 275.508  21
  -2  13 -11 612.887 322.154  20
   2 -13 -12-185.224 222.974   7
  -2  13 -12 201.931 253.779  20
   2  13  12-173.033 220.652  21
  -2 -13  13 427.310 167.270  19
  -2  13 -13 583.395 237.473  20
   2 -13 -13 353.303 175.150   7
  -2  14  12 711.942 182.057  16
   2  14 -12 750.869 195.806   9
   2 -14  12 549.484 204.149  16
  -2  14  11 328.070 202.193  16
   2  14 -11 284.947 212.289   9
  -2 -14 -11 116.028 165.941  17
   2 -14  11 631.858 264.641  16
  -2 -14 -10 40.4470 218.817  17
   2 -14  10 123.397 219.188  16
   2  14 -10 245.469 251.207   9
   2  14 -10 97.3283 207.042  20
  -2  14  10 104.798 149.414  21
  -2 -14  -9-95.5638 236.011  17
   2 -14   9 64.3738 219.063  16
   2  14  -9 254.369 271.010   9
   2  14  -9-125.869 248.884  20
  -2  14   9-85.9316 197.211  21
   2 -14   8 1438.02 439.013  16
   2  14  -8 1896.16 436.711  20
  -2  14   8 1925.89 453.392  21
   2  14  -8 2003.59 493.549   9
   2 -14   7 2610.41 580.941  16
   2  14  -7 3486.14 612.209   9
   2  14  -7 2107.84 522.362  20
  -2  14   7 3059.01 579.847  21
  -2 -14  -7 2933.13 547.988  19
   2 -14   6 579.908 395.295  16
   2  14  -6 49.3008 284.150   9
   2  14  -6 512.108 347.858  20
  -2  14   6 608.836 371.413  21
  -2 -14  -6 325.326 277.739  19
   2 -14   5-103.754 358.539  16
   2  14  -5 25.4507 289.098   9
   2  14  -5-118.357 344.338  20
  -2  14   5-618.028 393.753  21
  -2 -14  -5 355.682 326.137  19
   2 -14   4 149.407 290.642  16
   2  14  -4 63.5612 243.963   9
  -2  14   4 64.9624 357.247  21
   2  14  -4 171.225 368.329  20
  -2 -14  -4-342.216 345.220  19
  -2 -14  -3 1186.75 463.541  19
   2  14  -3 697.319 371.417   9
   2 -14   3 841.550 394.150  16
  -2  14   3 875.371 451.312  21
   2  14  -3 474.898 448.936  20
   2 -14   3 213.630 320.770  12
  -2 -14  -3 769.772 329.424  12
  -2 -14  -2 1309.92 469.009  19
   2  14  -2 678.293 352.031   9
   2 -14   2 765.225 388.973  16
  -2  14   2 588.686 395.927  21
   2  14  -2 671.916 473.164  20
   2 -14   2 745.227 400.618  12
  -2 -14  -2 745.821 344.372  12
   2  14  -1 5832.78 795.849   9
  -2  14   1 5503.87 796.065  21
   2  14  -1 6261.08 916.657  20
  -2 -14  -1 6040.36 811.101  19
  -2 -14  -1 6874.37 818.238  12
   2 -14   1 6791.35 820.146  12
   2  14   0 2047.49 535.361   9
  -2  14   0 1995.94 543.986  21
   2  14   0 2053.88 554.779  20
   2 -14   0 1531.39 420.592  19
  -2 -14   0 1435.08 491.761  19
  -2 -14   0 2313.72 517.197  12
   2 -14   0 1535.13 471.313  12
   2  14   1 5375.89 793.312   9
  -2  14  -1 5822.69 769.963  21
   2  14   1 5947.83 757.181  21
   2  14   1 6614.04 873.342  20
   2 -14  -1 5931.20 740.284  19
  -2 -14   1 6309.40 821.208  19
   2 -14  -1 5306.67 753.605  12
  -2 -14   1 8361.45 883.245  12
   2  14   2 672.063 397.253   9
  -2  14  -2 637.527 355.694  21
  -2  14  -2 1222.18 396.514  20
   2  14   2 935.926 352.403  21
   2  14   2 674.764 391.041  20
  -2 -14   2-12.4732 278.823  12
   2 -14  -2 7.08407 299.351  12
  -2 -14   2 882.227 428.970  19
   2 -14  -2 1492.29 444.034  19
  -2 -14   3 1373.23 525.106  19
   2 -14  -3 553.738 325.716  19
  -2  14  -3 716.654 350.243  21
  -2  14  -3 1047.03 402.440  20
   2  14   3 390.466 311.633  21
   2  14   3 745.303 423.892   9
   2 -14  -3 1258.51 480.069   5
  -2 -14   3 911.740 359.897  12
   2 -14  -3 778.397 366.357  12
   2  14   4 7.36196 316.512   9
   2 -14  -4 421.961 324.623   5
  -2  14  -4 165.295 218.457  21
  -2  14  -4-240.731 316.969  20
   2  14   4 294.539 288.280  21
  -2 -14   4 197.028 379.108  19
   2 -14  -4 126.755 252.424  19
   2 -14  -5 159.597 386.527   5
  -2 -14   5 210.741 336.530  19
   2  14   5 231.659 327.210  21
  -2  14  -5 284.315 319.289  20
  -2 -14   6 619.781 410.330  19
   2 -14  -6 1021.92 493.727   5
   2  14   6 254.213 365.595  21
  -2  14  -6 136.450 323.993  20
  -2 -14   7 2794.86 570.102  19
   2 -14  -7 3306.52 617.160   5
   2  14   7 2752.78 575.793  21
  -2  14  -7 2881.88 593.853  20
  -2 -14   8 1254.30 464.730  19
   2 -14  -8 1689.92 497.252   5
   2  14   8 2136.84 526.644  21
  -2  14  -8 1996.92 511.726  20
  -2 -14   9-34.0969 249.682  19
   2 -14  -9-33.5643 258.090   5
   2  14   9-172.653 277.673  21
  -2  14  -9-1.19831 227.746  20
  -2 -14  10 192.536 260.544  19
   2 -14 -10 210.786 272.777   5
   2 -14 -10 136.555 257.492   7
  -2  14 -10 103.747 249.022  20
   2  14  10 284.913 275.967  21
  -2 -14  11 280.301 205.491  19
  -2  14 -11 700.862 279.055  20
   2  14  11 727.623 283.967  21
   2 -14 -11 729.643 246.795   5
   2 -14 -11 180.384 180.298   7
  -2  14 -12 681.441 244.011  20
  -2  15  10-12.1106 166.933  16
   2  15 -10 269.335 193.523   9
  -2 -15 -10 164.303 164.039  17
   2 -15  10 468.362 209.305  16
   2 -15   9 268.310 229.094  16
  -2 -15  -9 494.993 257.473  17
   2  15  -9 228.585 219.031   9
  -2  15   9 366.625 204.334  21
   2  15  -9 101.902 199.714  20
   2 -15   8 924.029 335.219  16
   2  15  -8 508.026 274.154  20
  -2  15   8 747.330 302.010  21
   2  15  -8 941.037 308.471   9
   2 -15   7 1824.00 420.480  16
   2  15  -7 1326.07 387.630   9
   2  15  -7 1206.70 384.837  20
  -2  15   7 1196.46 378.094  21
  -2 -15  -7 1445.65 379.405  19
   2 -15   6 98.1005 260.388  16
   2  15  -6 252.396 298.732   9
   2  15  -6-207.720 309.162  20
  -2  15   6 206.653 319.648  21
  -2 -15  -6 702.957 332.666  19
  -2 -15  -5-397.315 315.859  19
   2  15  -5 254.676 259.726   9
   2 -15   5 572.421 405.852  16
   2  15  -5-153.449 336.558  20
  -2  15   5 307.040 335.870  21
   2 -15   5 217.600 259.325  12
   2  15  -4-100.092 273.302   9
   2  15  -4 272.374 406.779  20
  -2  15   4-52.4106 274.632  21
  -2 -15  -4 83.9590 272.484  19
   2 -15   4-218.644 247.734  12
   2  15  -3 597.838 384.062   9
   2  15  -3 551.050 389.150  20
  -2  15   3-9.83827 307.899  21
  -2 -15  -3 199.329 327.769  19
   2 -15   3 118.238 259.770  12
   2  15  -2 888.601 390.844   9
  -2  15   2 433.280 356.257  21
   2  15  -2 998.733 425.893  20
  -2 -15  -2 1326.43 435.584  19
   2 -15   2 269.293 266.538  12
  -2 -15  -2 527.995 290.384  12
   2  15  -1 1765.38 495.463   9
  -2  15   1 1705.38 498.545  21
   2  15  -1 1906.16 568.483  20
  -2 -15  -1 2237.73 531.803  19
  -2 -15  -1 1423.96 407.234  12
   2 -15   1 1843.92 451.859  12
   2  15   0-339.961 325.084   9
  -2  15   0 215.634 311.671  21
   2  15   0 496.722 352.894  20
  -2 -15   0 271.724 301.127  12
   2 -15   0-268.046 322.395  12
  -2 -15   0 278.717 343.961  19
   2 -15  -1 2557.13 489.139  19
  -2 -15   1 2328.68 536.077  19
  -2  15  -1 2150.20 519.321  21
   2  15   1 2095.24 458.647  21
   2  15   1 2040.86 523.848  20
   2  15   1 1949.65 488.761   9
   2 -15  -1 1643.96 529.818   5
   2 -15  -1 1831.63 472.625  12
  -2 -15   1 1982.80 457.869  12
   2 -15  -2 815.954 364.375  19
  -2 -15   2 56.2592 338.337  19
  -2  15  -2 862.773 358.601  21
   2  15   2-175.281 249.976  21
  -2  15  -2 798.585 309.559  20
   2  15   2 724.165 387.884   9
   2 -15  -2 278.813 372.600   5
   2 -15  -2 761.469 341.922  12
  -2 -15   2 743.469 320.572  12
  -2 -15   3 281.764 386.535  19
   2 -15  -3 436.372 265.760  19
  -2  15  -3 516.213 266.117  21
   2  15   3 268.040 267.025  21
  -2  15  -3 570.306 259.681  20
   2  15   3 287.755 310.520   9
   2 -15  -3 390.796 394.031   5
  -2 -15   3 40.2066 206.198  12
  -2  15  -4 221.255 256.226  20
   2  15   4 93.2375 262.261  21
  -2 -15   4-221.176 238.129  12
   2 -15  -4-180.556 316.964   5
  -2 -15   4 8.95980 340.614  19
  -2  15  -5 813.894 327.837  20
   2  15   5-79.0192 276.611  21
   2 -15  -5 267.630 358.170   5
  -2 -15   5 450.632 297.270  12
  -2 -15   5 429.295 332.750  19
  -2  15  -6-149.020 234.351  20
   2  15   6-182.795 310.300  21
   2 -15  -6 371.968 284.413   5
  -2 -15   6-263.909 252.583  12
  -2 -15   6 84.8135 291.292  19
  -2 -15   7 1141.19 418.683  19
   2  15   7 903.985 389.121  21
  -2  15  -7 1293.54 385.882  20
   2 -15  -7 735.161 386.671   5
  -2 -15   8 518.679 303.688  19
  -2  15  -8 556.834 299.968  20
   2  15   8 591.097 329.538  21
   2 -15  -8 672.641 297.207   5
  -2 -15   9 258.193 214.740  19
  -2  15  -9 46.1990 187.480  20
   2  15   9 357.376 254.840  21
   2 -15  -9 432.898 252.530   5
  -2 -15  10 185.813 170.656  19
   2 -15 -10-131.060 190.566   7
   2 -15 -10 585.070 238.217   5
   2  15  10 696.761 265.751  21
  -2  15 -10 554.809 219.115  20
  -2  16   8 112.155 164.449  21
   2  16  -8 429.415 207.018  20
   2  16  -8 536.621 193.978   9
  -2 -16  -8-89.6773 143.604  17
  -2  16   7 668.987 251.415  21
   2  16  -7 622.987 261.832  20
   2 -16   7 441.146 184.233  12
   2  16  -7 752.993 231.091   9
  -2 -16  -6 87.6659 166.241  19
  -2  16   6 200.954 237.660  21
   2  16  -6 104.761 230.395  20
   2 -16   6-193.549 178.661  12
   2  16  -6 621.988 284.632   9
  -2 -16  -5 320.559 258.925  19
  -2  16   5 201.815 295.437  21
   2  16  -5 515.812 299.288  20
   2 -16   5 148.415 200.213  12
   2  16  -5-7.02635 220.289   9
  -2 -16  -4-74.0152 252.376  19
  -2  16   4 20.6044 245.137  21
   2  16  -4 442.494 348.924  20
   2 -16   4-276.815 234.360  12
   2  16  -4 594.236 304.619   9
  -2 -16  -3 759.995 356.848  19
  -2  16   3 695.751 339.729  21
   2  16  -3 638.480 338.503  20
   2 -16   3 743.549 208.308  12
   2  16  -3 497.584 313.556   9
  -2 -16  -2 157.303 259.198  19
   2  16  -2 79.8051 245.288   9
   2  16  -2 357.469 278.846  20
  -2  16   2 497.266 321.892  21
   2 -16   2 297.971 237.453  12
  -2 -16  -1 468.735 309.522  19
   2 -16   1 371.988 315.298   5
   2  16  -1 122.086 260.100   9
   2  16  -1 495.682 304.184  20
  -2  16   1 315.745 297.215  21
   2 -16   1-259.249 240.903  12
  -2 -16   0-179.087 311.500  19
   2 -16   0 95.3764 325.870   5
   2  16   0-104.617 262.801   9
  -2  16   0 39.9218 242.673  21
  -2 -16   0-248.172 233.884  12
   2 -16   0-292.996 252.194  12
  -2 -16   1 333.943 336.112  19
   2 -16  -1 36.4773 317.005   5
   2  16   1 203.652 265.168   9
  -2  16  -1-16.9146 200.105  21
  -2 -16   1 521.819 278.965  12
  -2 -16   2 12.6926 247.444  19
   2 -16  -2 97.4897 317.532   5
   2  16   2 544.948 315.355   9
   2  16   2 584.057 275.922  21
  -2  16  -2 613.302 241.924  21
  -2 -16   2 79.8399 211.651  12
   2 -16  -3 485.280 368.401   5
   2  16   3 409.818 275.870  21
  -2  16  -3 214.476 170.884  20
  -2  16  -3 387.083 233.786  21
  -2 -16   3 365.483 198.207  12
  -2 -16   3 619.343 326.186  19
   2  16   4 96.6524 257.023  21
  -2  16  -4 293.877 202.282  20
   2 -16  -4 585.172 337.254   5
  -2 -16   4 404.628 216.808  12
  -2 -16   4 243.758 275.397  19
   2  16   5 66.5420 272.106  21
  -2  16  -5 393.895 223.856  20
   2 -16  -5 6.75369 232.311   5
  -2 -16   5 428.902 236.856  12
  -2 -16   5 231.417 269.712  19
  -2  16  -6 428.728 237.598  20
   2  16   6-285.448 266.581  21
   2 -16  -6-11.3708 263.744   5
  -2 -16   6 349.957 215.014  12
  -2 -16   6-293.654 244.958  19
   2  16   7 316.382 250.839  21
  -2  16  -7 579.878 241.667  20
   2 -16  -7 983.175 297.493   5
  -2 -16   7 1033.92 253.624  12
  -2 -16   7 349.365 226.950  19
  -2 -16   8-241.938 203.054  19
   2  16   8 280.522 199.276  21
  -2  16  -8 132.829 174.633  20
   2 -16  -8 490.381 239.559   5
  -2  17   6 1302.22 279.448  21
   2  17  -6 1167.32 238.415   9
  -2  17   5 100.682 185.022  21
   2  17  -5 257.329 196.424  20
   2  17  -5-180.509 174.336   9
  -2 -17  -4-414.352 231.701  19
   2 -17   4-57.0609 184.815   5
   2  17  -4-51.9890 182.561   9
  -2  17   4 63.4561 180.662  21
   2  17  -4 121.280 205.458  20
   2 -17   4 76.2231 122.153  12
  -2 -17  -3 228.408 217.828  19
   2 -17   3-77.9454 166.827   5
   2  17  -3 78.4717 182.339   9
  -2  17   3 85.4375 205.277  21
   2 -17   3-35.0732 141.098  12
  -2 -17  -2 262.400 248.730  19
   2 -17   2 157.369 240.021   5
   2  17  -2 398.832 231.160   9
  -2  17   2 384.465 210.749  21
   2 -17   2-27.6544 132.465  12
   2  17  -1 172.863 230.611   9
   2 -17   1-31.7599 200.730   5
  -2 -17  -1 137.867 200.810  19
  -2  17   1 58.5475 230.725  21
   2  17   0 1873.33 380.866   9
  -2 -17   0 1150.00 344.293  19
  -2  17   0 1267.68 310.250  21
   2  17   1-111.924 208.671   9
   2 -17  -1-99.1004 261.183   5
  -2 -17   1 127.203 235.874  19
  -2  17  -1-467.286 232.615  21
   2 -17  -2-3.96155 242.291   5
  -2 -17   2 343.862 261.142  19
  -2 -17   2 428.278 181.780  12
  -2 -17   3 470.407 270.947  19
   2 -17  -3 152.121 273.461   5
  -2 -17   3 136.186 156.056  12
   2  17   3 139.473 155.637  21
   2 -17  -4-101.646 225.171   5
  -2 -17   4-1.34411 136.117  12
   2  17   4-0.71502 154.319  21
   2  17   5 274.685 181.910  21
   2 -17  -5 86.7831 178.711   5
  -2 -17   5 0.74223 188.878  19
   2 -17  -6 1266.96 273.987   5
  -2 -17   6 1253.43 279.601  19
  -2 -18  -1 294.169 187.720  19
  -2 -18   0 164.663 124.513  19
  -2 -18   1 345.312 160.679  19
   3   0   0-77.7840 472.780   1
  -3   0   0-831.597 442.945  15
   3   0  -1 4630.57 888.740   2
   3   0  -1 5458.92 926.596   3
   3   0  -1 5860.39 1032.84   1
   3   0   1 4156.74 976.293   1
  -3   0   1 5637.49 879.928  15
  -3   0  -1 5575.83 816.570  15
   3   0  -2 10286.5 1360.84   3
   3   0  -2 13388.7 1456.65   2
   3   0  -2 11940.4 1364.53   1
   3   0   2 9926.71 1446.43   1
  -3   0  -2 12170.0 1120.40  15
  -3   0   2 12735.6 1409.36  15
   3   0  -3 5237.13 1069.29   2
   3   0  -3 4406.34 1023.51   3
   3   0  -3 6173.74 941.487   1
  -3   0  -3 6383.01 859.332  15
   3   0  -4 2381.07 837.222   3
   3   0  -4 1641.10 538.403   1
  -3   0  -4 883.340 459.932  15
   3   0  -5 26434.0 2494.74   3
   3   0  -5 29302.6 2098.84   1
   3   0  -5 25560.1 2478.00   2
  -3   0  -5 26136.4 1843.20  15
   3   0   6 23.5640 625.671  14
  -3   0  -6 971.244 717.021  13
   3   0  -6-1269.90 849.249   2
   3   0  -6 439.804 664.877   3
  -3   0  -6-84.9517 383.843  15
   3   0   7 50.0729 372.868  14
  -3   0  -7 714.905 653.985  13
   3   0  -7-818.400 831.078   2
   3   0   8 4465.88 1143.93  14
  -3   0  -8 5851.24 1358.29  13
   3   0  -8 4978.44 1421.30   2
   3   0  -9 1865.29 780.977   2
   3   0  -9 1382.86 493.559  18
   3   0   9 1311.68 917.792  14
  -3   0  -9 1578.24 947.938  13
  -3   0  -9 1606.46 386.558  17
   3   0   9 953.673 299.209  16
   3   0   9 1470.98 483.467   6
   3   0  -9 1585.78 416.120   7
   3   0 -10 8689.87 1142.75  18
   3   0  10 6358.85 1446.89  14
  -3   0 -10 4246.86 1285.72  13
   3   0  10 7261.31 822.299  16
  -3   0 -10 6637.00 805.336  17
   3   0 -10 6556.65 760.359   7
   3   0  10 7157.10 942.206   6
   3   0 -10 7516.12 1684.95   2
   3   0 -11 304.792 365.800  18
   3   0  11-84.7243 502.851  14
  -3   0 -11 657.479 361.183  17
   3   0  11 1503.51 473.494  16
   3   0  11 894.372 456.928   6
   3   0 -11 803.204 341.866   7
   3   0  12 4034.46 688.395  16
  -3   0 -12 3729.13 648.686  17
   3   0 -12 3247.90 729.649  18
   3   0  12 3781.41 736.099   6
   3   0 -12 3270.64 583.123   7
   3   0 -12 4292.22 694.883   4
   3   0  13 7284.24 866.228  16
  -3   0 -13 6232.20 810.238  17
   3   0 -13 6671.04 962.119  18
   3   0 -13 5744.55 771.388   7
   3   0  13 7571.01 997.523   6
   3   0 -13 7159.81 893.104   4
   3   0  14 410.055 444.743   6
   3   0 -14-4.33456 244.045   7
  -3   0 -14 125.654 329.063  17
  -3   0 -14 368.550 311.210  20
   3   0 -14 23.8169 303.226  18
   3   0  14-248.142 288.785  16
   3   0 -14-314.299 309.944   4
   3   0 -15 14.8129 319.345   7
   3   0  15-125.515 359.070   6
  -3   0 -15-328.202 357.764  17
   3   0 -15 29.8058 315.968  18
   3   0  15 36.2923 272.064  16
   3   0 -15-431.972 314.290   4
   3   0 -16 223.536 258.000   7
   3   0  16 142.385 310.599   6
   3   0 -16-357.949 312.360  18
  -3   0 -16-506.110 375.495  17
   3   0  16-15.9802 224.141  16
   3   0 -16-89.2326 201.578   4
   3   0 -17-90.9334 257.243  18
   3   0 -17 319.508 195.529   9
   3   0  17 440.082 224.411  16
   3   0 -17 289.684 270.356   7
   3   0  17 404.371 317.366   6
  -3   0 -17 225.574 288.950  17
   3   0 -18-15.6622 158.901  18
  -3   0 -18 16.5899 187.452  17
   3   0  18-30.7278 145.195  16
   3   0  18-279.278 212.282   6
   3   1 -18 920.305 285.150  18
   3   1 -18 905.293 203.499   9
  -3  -1 -18 1412.02 300.728  17
   3  -1  18 1524.20 294.772  16
   3  -1  18 1396.86 332.622   6
   3   1 -17 637.108 286.871  18
   3   1 -17 585.452 255.344   9
   3  -1  17 903.344 308.898  16
   3  -1  17 1116.39 386.832   6
  -3  -1 -17 898.608 337.974  17
   3   1 -16 777.187 380.334  18
  -3  -1 -16 1224.85 411.207  17
   3  -1  16 1126.18 366.357  16
   3   1 -16 1177.09 343.392   7
   3  -1  16 1189.82 421.833   6
   3   1 -15 789.118 429.448  18
   3   1 -15 1009.54 358.496   4
  -3  -1 -15 1451.95 518.371  17
   3  -1  15 1100.60 380.222  16
   3   1 -15 968.828 408.170   7
   3  -1  15 1189.44 468.150   6
   3   1 -14 1349.29 541.610  18
   3   1 -14 1989.68 517.037   4
  -3  -1 -14 2195.08 538.958  17
   3  -1  14 1654.46 478.498  16
   3   1 -14 1887.60 483.533   7
   3  -1  14 1529.84 560.750   6
   3   1 -13-632.961 456.764  18
   3   1 -13 112.333 229.857   4
  -3  -1 -13 247.323 300.609  17
   3  -1  13 111.575 310.955  16
   3   1 -13 260.714 325.213   7
   3  -1  13-202.377 360.149   6
   3   1 -12 297.023 383.308  18
   3   1 -12 425.219 302.288   4
  -3  -1 -12 255.994 280.787  17
   3  -1  12 259.582 322.210  16
   3   1 -12 158.243 228.312   7
   3  -1  12 236.036 423.165   6
   3  -1  11-156.483 313.290  14
  -3  -1 -11-259.632 372.453  13
   3   1 -11 529.981 416.580  18
   3   1 -11 1049.85 704.793   2
   3   1 -11 1255.00 354.709   4
  -3  -1 -11 471.678 277.546  17
   3  -1  11 399.742 261.429  16
   3   1 -11 601.427 332.530   7
   3  -1  11-147.820 280.789   6
   3  -1  10 4787.55 1309.99  14
  -3  -1 -10 1748.17 753.251  13
   3   1 -10 2672.55 645.316  18
   3   1 -10 2328.74 967.470   2
  -3  -1 -10 2371.14 518.163  17
   3  -1  10 2300.29 519.685  16
   3   1 -10 2692.86 543.046   7
   3  -1  10 2519.13 624.874   6
   3   1  -9 6425.79 875.637  18
   3   1  -9 6185.98 1512.26   2
   3  -1   9 5884.27 702.011  16
  -3  -1  -9 5353.61 697.947  17
   3  -1   9 5771.07 1413.32  14
  -3  -1  -9 4806.47 1416.77  13
   3   1  -9 6525.13 717.124   7
   3  -1   9 4848.92 747.967   6
  -3  -1  -8 26914.6 2817.25  13
   3   1  -8 26553.0 2853.95   2
   3   1  -8 26264.4 1603.09  18
   3  -1   8 26999.9 2683.01  14
   3  -1   8 26645.3 1582.23   6
   3  -1   7-244.409 454.324  14
  -3  -1  -7-352.596 475.653  13
   3   1  -7 13.6566 624.972   2
   3  -1   6 1351.21 517.608  14
  -3  -1  -6 1344.24 768.180  13
   3   1  -6 1854.77 869.200   2
   3  -1   5 2639.64 682.246  14
  -3  -1  -5 715.768 689.960  13
   3   1  -5 2348.65 973.059   2
   3   1  -4 5137.85 1214.62   2
   3   1  -4 8154.10 995.899   1
  -3  -1  -4 5687.89 1219.52  13
   3  -1   4 7093.32 1021.56  14
   3   1  -3 501.546 569.358   2
   3  -1   3-129.094 653.203   1
   3   1  -3 219.480 294.267   1
  -3   1   3 933.681 670.734  15
   3   1  -2 13339.7 1474.64   2
   3   1  -2 14260.5 1401.06   1
   3  -1   2 11977.4 1611.77   1
  -3   1   2 14550.0 1664.36  15
   3  -1   1 12406.3 1087.16   3
   3   1  -1 11433.2 1284.24   2
   3  -1   1 11813.0 1579.43   1
   3   1  -1 13770.8 1400.81   1
  -3  -1  -1 12220.2 962.465  15
  -3   1   1 11361.9 1378.78  15
   3  -1   0 41741.1 2182.95   3
   3   1   0 44458.1 2245.36   2
   3  -1   0 43064.0 2812.21   1
   3   1   0 40499.4 2562.58   1
  -3   1   0 45115.9 2525.64  15
  -3  -1   0 43848.9 1968.93  15
   3  -1  -1 10990.3 1326.68   3
   3  -1  -1 11687.3 1521.70   1
   3   1   1 13401.6 1063.50   2
  -3  -1   1 13494.4 1228.18  15
  -3   1  -1 13223.5 1342.55  15
   3  -1  -2 11928.8 1427.90   3
   3  -1  -2 14503.6 1656.39   1
  -3   1  -2 13138.8 1367.97  15
  -3  -1   2 13808.2 1378.04  15
   3  -1  -3 911.955 621.299   2
   3  -1  -3 662.134 446.716   1
   3  -1  -3 96.6396 675.529   3
  -3  -1   3 546.733 391.550  13
  -3   1  -3 393.401 340.129  15
   3  -1  -4 6869.28 1101.33   1
   3  -1  -4 3683.42 1140.86   2
   3  -1  -4 5487.83 1211.90   3
  -3   1  -4 7308.91 1028.18  15
   3  -1  -5 2975.15 773.878   1
   3  -1  -5 2361.19 821.269   2
   3  -1  -5 711.860 648.689   3
  -3   1  -5 982.471 462.834  15
   3  -1  -6 1498.60 940.687   2
   3  -1  -6 1487.45 840.322   3
  -3   1  -6 538.809 496.454  15
   3  -1  -7 452.225 655.522   2
   3  -1  -7 530.745 710.740   3
  -3   1  -7-86.0839 457.173  15
   3  -1  -8 27155.4 2931.71   3
   3  -1  -8 23682.9 2854.33   2
  -3   1  -8 27130.3 2718.15  13
   3   1   9 5286.42 718.833  21
   3  -1  -9 6559.71 995.235  18
   3  -1  -9 3339.46 1158.74   3
   3   1   9 5694.00 668.766  16
  -3   1  -9 5111.65 676.843  17
  -3   1  -9 4802.53 1315.95  13
   3  -1  -9 5728.20 749.709  10
   3  -1  -9 5412.81 673.616   7
   3   1   9 5851.06 895.738   6
   3   1  10 2006.06 713.943   6
   3  -1 -10 1980.37 494.173   7
   3  -1 -10 2895.97 784.795  18
   3   1  10 1914.87 487.148  21
  -3   1 -10 1856.76 465.078  17
   3   1  10 1621.52 426.375  16
  -3   1 -10 2283.77 905.950  13
   3  -1 -11 575.942 419.230  18
  -3   1 -11-416.201 971.857  13
  -3   1 -11 739.804 336.808  17
   3   1  11 380.013 308.879  16
   3   1  11 302.594 376.805   6
   3  -1 -11 146.417 258.577   7
  -3   1 -12-47.5237 261.150  17
   3  -1 -12 2.11977 347.797  18
   3   1  12 237.095 272.946  16
   3   1  12 30.3515 327.821   6
   3  -1 -12 477.591 306.333   7
   3   1  13 176.921 337.484   6
   3  -1 -13 590.576 391.006   7
  -3   1 -13-348.007 316.619  17
   3  -1 -13 1000.32 473.966  18
  -3   1 -13-119.810 289.176  20
   3   1  13 265.667 339.034  16
   3  -1 -13-352.240 325.869   4
   3  -1 -14 1956.17 513.717   7
   3   1  14 2640.10 645.262   6
  -3   1 -14 1401.62 473.055  17
   3  -1 -14 1434.08 531.790  18
  -3   1 -14 1212.49 390.582  20
   3   1  14 2063.47 490.118  16
   3  -1 -14 1139.28 430.369   4
   3  -1 -15 1007.15 402.339   7
   3   1  15 458.804 392.532   6
  -3   1 -15 966.452 424.103  17
   3  -1 -15 755.432 395.212  18
   3   1  15 1178.85 408.890  16
   3  -1 -15 1071.58 405.304   4
   3  -1 -16 948.498 357.568   7
   3   1  16 892.489 409.009   6
  -3   1 -16 1436.90 477.171  17
   3  -1 -16 850.096 385.323  18
   3   1  16 991.922 307.213  16
   3  -1 -16 1110.55 386.210   4
   3  -1 -17 830.088 305.394  18
   3   1  17 1152.17 336.478  16
   3  -1 -17 1131.72 347.258   7
   3   1  17 933.627 369.776   6
  -3   1 -17 1154.64 380.366  17
   3  -1 -18 810.929 250.993  18
   3   1  18 1151.61 265.572  16
   3   1  18 1300.26 326.865   6
  -3   1 -18 1236.54 316.532  17
   3   2 -18 190.967 154.664  18
  -3  -2 -18 148.618 188.615  17
   3  -2  18-162.847 137.803  16
   3  -2  18-23.0714 183.977   6
   3   2 -17 810.635 309.562  18
   3   2 -17 398.207 225.017   9
  -3  -2 -17 1140.98 353.874  17
   3  -2  17 503.424 268.670  16
   3  -2  17 499.760 289.212   6
   3   2 -16 116.367 314.814  18
   3   2 -16-146.182 254.131   9
   3  -2  16 199.088 231.215  16
   3  -2  16-68.6785 351.210   6
  -3  -2 -16 345.120 289.963  17
   3   2 -15 140.703 328.968  18
   3  -2  15 288.313 320.146  16
   3   2 -15-3.98496 296.331   7
   3  -2  15 36.3259 341.969   6
  -3  -2 -15-161.969 380.521  17
   3   2 -14 1075.27 467.042  18
   3  -2  14 1481.20 457.788  16
   3   2 -14 1353.94 466.163   7
   3  -2  14 1670.37 498.591   6
  -3  -2 -14 2096.14 553.913  17
   3   2 -13 6621.25 939.686  18
   3   2 -13 6279.98 813.142   7
   3  -2  13 7634.72 966.846   6
  -3  -2 -13 6983.31 900.720  17
   3  -2  13 7812.77 902.996  16
   3   2 -12 452.228 361.808  18
  -3  -2 -12 1.63719 322.749  17
   3  -2  12-20.5700 244.678  16
   3   2 -12 1069.62 386.849   7
   3  -2  12 1062.27 449.598   6
  -3  -2 -11 2048.66 1069.68  13
   3   2 -11 1994.22 570.886  18
   3   2 -11 803.482 658.469   2
  -3  -2 -11 2282.61 507.097  17
   3  -2  11 2142.94 481.536  16
   3  -2  11 2651.31 598.103   6
   3   2 -11 2366.49 540.484   7
   3   2 -10 4169.17 709.449  18
   3   2 -10 5417.87 1424.17   2
  -3  -2 -10 4390.91 671.408  17
   3  -2  10 5161.45 735.755  16
   3  -2  10 5429.56 1334.69  14
  -3  -2 -10 4163.21 1446.46  13
   3   2 -10 4506.96 663.306   7
   3  -2  10 4434.90 722.362   6
   3  -2   9 3684.11 1106.20  14
  -3  -2  -9 3332.15 1171.36  13
   3   2  -9 2656.10 565.660  18
   3   2  -9 3241.88 1139.49   2
  -3  -2  -9 3249.51 568.872  17
   3  -2   9 2865.26 542.590  16
   3   2  -9 3001.39 546.290   7
   3  -2   9 3207.86 612.054   6
  -3  -2  -8 11797.4 1935.67  13
   3   2  -8 11347.4 1071.28  18
  -3  -2  -8 10240.5 941.215  17
   3  -2   8 10616.3 1845.15  14
   3   2  -8 12622.3 2094.84   2
   3  -2   8 11091.2 1034.99   6
   3  -2   7 29672.0 2619.17  14
   3   2  -7 26472.5 2838.68   2
  -3  -2  -7 24351.0 2593.74  13
   3   2  -6 2603.53 990.563   2
   3  -2   6 3.22744 785.544  14
  -3  -2  -6 3140.31 976.661  13
   3   2  -5 1504.77 843.663   2
   3  -2   5 837.881 480.815  14
  -3  -2  -5 1598.95 835.550  13
   3  -2   4 6307.87 940.964  14
   3   2  -4 4913.94 1119.96   2
   3  -2   4 5221.40 1197.46   1
  -3  -2  -4 6003.82 1235.61  13
  -3   2   3 5566.89 1198.34  15
   3  -2   3 8788.16 977.876  14
   3  -2   3 6798.48 1399.32   1
   3   2  -3 7210.65 1291.65   2
  -3  -2  -3 6321.51 1305.78  13
  -3   2   2 5205.58 1108.15  15
   3   2  -2 5390.23 1073.89   2
   3  -2   2 4563.72 1125.49   1
  -3  -2  -2 4856.15 1067.02  13
  -3   2   1 15997.1 1729.85  15
   3  -2   1 18002.6 1411.32   3
   3   2  -1 18499.2 1694.07   2
   3  -2   1 15604.1 1892.90   1
  -3  -2  -1 16938.6 1783.53  13
  -3   2   0 38146.3 2533.49  15
   3  -2   0 38046.1 2274.28   3
   3   2   0 43422.5 2286.13   2
  -3  -2   0 40382.2 2579.59  13
  -3  -2   1 19023.5 1271.19  15
  -3   2  -1 17683.8 1727.80  15
   3  -2  -1 15097.2 1605.19   3
   3  -2  -1 18403.7 1990.37   1
   3   2   1 19779.0 1348.71   2
  -3  -2   1 17398.7 1640.20  13
  -3  -2   2 5855.20 788.257  14
  -3   2  -2 5164.10 903.752  15
   3  -2  -2 4624.04 1090.12   1
   3  -2  -2 4516.48 970.656   3
  -3  -2   2 4801.28 864.811  13
  -3  -2   3 7709.54 919.954  14
  -3   2  -3 6818.86 1094.75  15
   3  -2  -3 5538.42 1178.40   3
  -3  -2   3 7261.45 975.802  13
  -3   2  -4 5445.77 1074.49  15
  -3  -2   4 5841.03 844.664  14
   3  -2  -4 4593.50 1065.38   1
   3  -2  -4 5182.30 1216.38   3
  -3   2  -5 1058.19 515.686  15
   3  -2  -5 1243.99 794.422   3
   3  -2  -5 1349.81 744.366   1
  -3  -2   5 384.589 349.512  14
  -3   2  -6 4254.53 1066.83  15
   3  -2  -6 4402.87 1188.01   3
   3  -2  -6 3965.75 1080.49   1
  -3   2  -7 27394.3 2518.12  15
   3  -2  -7 28522.5 2924.50   3
   3  -2  -7 28924.1 2651.36   1
   3   2   8 12673.9 1048.09  21
   3  -2  -8 11017.3 1925.58   3
  -3   2  -8 10345.4 1575.46  15
   3  -2  -8 11459.8 981.389   5
   3   2   9 3306.47 728.065   6
   3  -2  -9 2890.29 515.824   7
   3   2   9 3059.42 585.179  21
   3  -2  -9 3959.20 781.636  18
   3  -2  -9 1122.92 759.326   3
  -3   2  -9 2359.93 494.036  17
   3   2   9 1979.44 458.067  16
   3  -2  -9 3691.51 606.444  10
  -3   2  -9 3294.81 1166.85  13
   3   2  10 4031.47 683.430  21
   3  -2 -10 5959.23 1007.88  18
   3  -2 -10 6163.36 1473.82   3
   3   2  10 4108.20 646.601  16
  -3   2 -10 4050.02 658.494  17
  -3   2 -10 3231.41 1301.18  13
   3  -2 -10 5087.60 707.123   7
   3   2  10 6930.99 1067.96   6
   3  -2 -11 2645.19 714.310  18
   3   2  11 1707.32 489.740  21
  -3   2 -11 2072.71 484.503  17
   3   2  11 2182.05 500.765  16
   3  -2 -11 2053.37 489.578   7
   3   2  11 2167.12 579.063   6
  -3   2 -12 919.975 401.901  17
   3   2  12 1149.76 501.640   6
   3  -2 -12 1532.94 479.907   7
   3   2  12 891.421 368.573  16
  -3   2 -12 1085.85 415.628  20
   3  -2 -12 465.251 450.811  18
   3   2  13 7074.05 845.652  16
  -3   2 -13 7368.60 919.745  17
  -3   2 -13 7438.28 912.514  20
   3  -2 -13 7294.32 959.136  18
   3  -2 -13 6645.82 798.707   7
   3   2  13 7919.95 1021.08   6
   3  -2 -14 1549.16 468.445   7
   3   2  14 1496.95 514.397   6
  -3   2 -14 2119.24 549.707  17
   3  -2 -14 1625.18 518.001  18
  -3   2 -14 1023.21 369.871  20
   3   2  14 1854.11 480.657  16
   3  -2 -14 1273.22 518.227   4
   3  -2 -15 104.092 303.359   7
   3   2  15 226.650 354.454   6
  -3   2 -15 498.868 351.711  17
  -3   2 -15-339.514 254.795  20
   3  -2 -15 541.576 359.611  18
   3   2  15 173.289 265.581  16
   3  -2 -15-59.1741 302.017   4
   3  -2 -16 50.7102 266.824   7
   3   2  16-529.632 352.012   6
  -3   2 -16 470.850 290.670  17
   3  -2 -16-497.214 290.332  18
   3   2  16-24.9274 225.499  16
   3  -2 -16-115.473 245.391   4
   3  -2 -17 626.511 241.017  18
   3   2  17 903.248 290.225  16
   3  -2 -17 753.021 308.639   7
   3   2  17 685.871 347.003   6
  -3   2 -17 1286.80 355.859  17
   3  -2 -18 163.455 148.895  18
   3   2  18 76.2582 103.611  16
   3  -2 -18 433.057 200.612   7
  -3   2 -18 466.110 230.013  17
   3   3 -18 325.824 166.265  18
  -3  -3 -18 749.946 234.124  17
   3  -3  18 697.227 205.791  16
   3  -3  18 654.129 224.593   6
   3   3 -17 51.3441 210.959  18
   3   3 -17 174.691 182.687   9
  -3  -3 -17 121.969 234.575  17
   3  -3  17 90.3223 192.380  16
   3  -3  17-89.6362 231.000   6
   3   3 -16 491.129 342.856  18
   3   3 -16 260.995 243.487   9
  -3  -3 -16 800.281 349.333  17
   3  -3  16 252.873 274.496  16
   3  -3  16 1333.20 403.226   6
   3   3 -15 964.303 458.754  18
   3   3 -15 750.863 349.317   9
   3  -3  15 1349.32 451.330  16
   3  -3  15 1126.48 443.388   6
  -3  -3 -15 1059.42 410.740  17
   3   3 -14 1082.23 451.192  18
   3  -3  14 1135.80 428.318  16
   3  -3  14 1159.57 448.519   6
   3   3 -14 1235.87 451.566   7
  -3  -3 -14 1177.34 470.053  17
  -3  -3 -13 7782.21 941.512  17
   3  -3  13 9194.19 987.862  16
   3   3 -13 7460.22 863.700   7
   3  -3  13 7809.55 956.812   6
   3   3 -13 7796.09 990.273  18
  -3  -3 -12 4029.15 687.711  17
   3  -3  12 4229.57 716.080  16
   3   3 -12 3875.66 739.779  18
   3   3 -12 4486.60 708.536   7
   3  -3  12 3936.14 704.753   6
   3  -3  11 3673.47 1291.54  14
  -3  -3 -11 3170.56 1243.50  13
   3   3 -11 2875.77 645.948  18
   3   3 -11 1311.42 842.834   2
  -3  -3 -11 2097.57 539.867  17
   3  -3  11 2140.05 524.204  16
   3   3 -11 2000.82 499.325   7
   3  -3  11 2373.06 568.987   6
   3  -3  10 1529.70 738.344  14
  -3  -3 -10 3577.59 1152.12  13
   3   3 -10 2435.52 576.513  18
   3   3 -10 1556.31 767.098   2
  -3  -3 -10 2264.25 510.917  17
   3  -3  10 3249.78 615.089  16
   3   3 -10 1983.07 460.610   7
   3  -3  10 2440.31 551.362   6
   3  -3   9 387.023 642.677  14
  -3  -3  -9 345.606 490.938  13
   3   3  -9 466.050 341.444  18
   3   3  -9 537.185 699.630   2
  -3  -3  -9 374.608 244.536  17
   3  -3   9 8.50326 328.287  16
   3   3  -9 233.747 293.198   7
   3  -3   9 578.333 340.639   6
   3  -3   8-263.301 336.732  14
  -3  -3  -8-832.859 704.441  13
   3   3  -8 529.565 288.942  18
  -3  -3  -8 171.831 184.037  17
   3  -3   8 598.627 308.414  16
   3   3  -8-355.218 741.062   2
   3  -3   8 222.681 204.622   6
   3   3  -7-669.375 855.689   2
   3  -3   7 256.788 280.113  14
  -3  -3  -7 549.815 760.766  13
   3   3  -6 5234.71 1341.71   2
   3  -3   6 4922.32 1026.26  14
  -3  -3  -6 4160.31 1054.08  13
   3  -3   5 2130.28 649.756  14
  -3  -3  -5 2297.40 919.136  13
   3   3  -5 1601.38 758.382   2
  -3   3   5 1128.16 675.518  15
   3  -3   4 6909.63 996.753  14
  -3  -3  -4 4649.02 1232.38  13
   3   3  -4 3552.29 963.259   2
   3  -3   4 5791.13 1327.44   1
  -3   3   4 3836.45 1183.76  15
  -3  -3  -3 2040.54 847.193  13
   3   3  -3 2520.92 854.639   2
   3  -3   3 1432.76 685.827   1
  -3   3   3 2376.28 901.497  15
  -3  -3  -2 7212.16 1366.26  13
   3   3  -2 7354.89 1202.29   2
   3  -3   2 6325.18 1303.78   1
  -3   3   2 5915.15 1190.61  15
  -3  -3  -1 28652.9 2302.63  13
   3   3  -1 32734.6 2280.46   2
   3  -3   1 30101.2 2636.65   1
  -3   3   1 26388.8 2289.60  15
  -3  -3   0 21294.8 1952.48  13
   3   3   0 19866.6 1645.11   2
   3  -3   0 20521.0 2212.77   1
  -3   3   0 17643.6 1903.04  15
  -3  -3   1 32769.5 2232.78  13
   3  -3  -1 29364.0 2568.36   1
   3   3   1 34195.0 1917.00   2
  -3   3  -1 29698.9 2373.58  15
  -3  -3   2 8046.57 1088.49  13
   3  -3  -2 5270.90 1316.22   1
  -3   3  -2 7524.32 1266.40  15
  -3  -3   3 2356.60 556.959  13
   3  -3  -3 1201.41 859.941   1
  -3  -3   3 3352.39 650.510  14
  -3   3  -3 2848.67 827.928  15
   3  -3  -4 5447.71 1259.38   1
  -3  -3   4 6528.70 1032.90  14
  -3   3  -4 6705.77 1220.78  15
  -3  -3   5 1832.58 613.838  14
   3  -3  -5 1025.06 795.794   3
   3  -3  -5 2424.78 884.162   1
  -3   3  -5 2497.26 747.867  15
  -3  -3   6 5203.38 950.434  14
   3  -3  -6 5446.88 1322.59   3
   3  -3  -6 3885.69 1073.11   1
  -3   3  -6 6252.14 1181.07  15
  -3  -3   7 2464.40 690.323  14
  -3   3  -7 1098.24 729.415  15
   3  -3  -7 470.551 699.998   3
   3  -3  -7 1978.96 911.764   1
   3  -3  -8 661.093 267.327   7
   3  -3  -8 731.099 340.737   5
   3   3   8-55.8345 349.749   6
   3   3   8 236.018 309.890  21
   3  -3  -8-269.964 468.932   3
   3  -3  -8 1132.94 1148.37   1
  -3   3  -8 284.628 262.391  17
  -3   3  -8 87.2745 210.175  15
   3  -3  -8 334.195 245.553  10
   3   3   9 498.020 398.457   6
   3  -3  -9 5.86242 161.955   5
   3  -3  -9 433.275 344.477   7
   3   3   9-251.082 272.156  21
   3  -3  -9-144.152 313.422  18
  -3   3  -9 438.427 255.986  17
   3   3   9 408.109 239.284  16
   3  -3  -9 17.2646 237.535  10
   3   3  10 2944.88 766.748   6
   3  -3 -10 2003.05 506.321   7
   3   3  10 2085.35 534.011  21
   3  -3 -10 2429.26 643.124  18
   3  -3 -10 3453.47 1225.28   3
  -3   3 -10 2618.11 512.501  17
   3   3  10 2993.36 524.444  16
  -3   3 -10 2745.91 1193.66  13
   3  -3 -10 2385.92 551.332  10
   3  -3 -11 934.066 710.450   3
  -3   3 -11 1708.34 506.165  20
   3  -3 -11 3115.50 681.444  18
   3   3  11 1925.72 517.501  21
  -3   3 -11 2227.42 538.810  17
   3   3  11 2553.56 520.592  16
   3  -3 -11 1826.90 462.238   7
   3   3  11 2518.29 691.014   6
   3   3  12 4371.39 677.871  16
  -3   3 -12 3835.93 649.969  17
   3   3  12 3026.11 597.287  21
  -3   3 -12 3442.46 679.400  20
   3  -3 -12 5005.32 844.466  18
   3  -3 -12 3791.84 631.108   7
   3   3  12 5065.34 854.262   6
   3   3  13 9033.86 935.981  16
  -3   3 -13 8054.67 941.948  17
  -3   3 -13 7014.88 880.978  20
   3  -3 -13 7832.12 982.450  18
   3  -3 -13 7457.20 869.017   7
   3   3  13 7956.92 1039.09   6
   3  -3 -14 1407.46 482.018   7
   3   3  14 511.513 434.802   6
  -3   3 -14 1029.39 430.047  17
   3  -3 -14 1952.24 526.274  18
  -3   3 -14 1325.32 421.335  20
   3   3  14 1093.93 446.561  16
   3  -3 -14 863.296 426.658   4
   3  -3 -15 387.062 316.899   7
   3   3  15 514.316 373.182   6
  -3   3 -15 1089.72 468.954  17
   3  -3 -15 1064.33 423.932  18
  -3   3 -15 606.750 321.519  20
   3   3  15 873.853 346.409  16
   3  -3 -15 1185.30 414.709   4
   3  -3 -16 357.674 272.972   7
   3   3  16 709.875 356.582   6
  -3   3 -16 635.575 370.059  17
   3  -3 -16 22.2201 240.937  18
   3   3  16 626.931 264.653  16
   3  -3 -16 1380.19 403.478   4
   3  -3 -17 151.862 238.270   7
   3   3  17-275.366 216.157   6
  -3   3 -17-24.6498 213.734  17
   3  -3 -17-220.801 194.218  18
   3   3  17 216.807 213.500  16
   3  -3 -17 225.378 209.879   4
  -3   3 -18 703.981 240.181  17
   3  -3 -18 751.265 222.781   7
   3   3  18 552.295 238.674   6
  -3  -4 -18 384.220 180.714  17
   3   4 -17-316.636 208.264  18
   3   4 -17-154.016 169.889   9
  -3  -4 -17 46.0035 219.692  17
   3  -4  17 12.2338 182.342  16
   3   4 -16 407.923 305.635  18
   3   4 -16 97.2935 212.049   9
  -3  -4 -16 645.415 332.857  17
   3  -4  16 293.570 284.609  16
   3  -4  16-206.588 270.755   6
   3   4 -15-64.0321 323.311  18
   3   4 -15-518.379 280.951   9
  -3  -4 -15 285.814 341.714  17
   3  -4  15 409.089 330.849  16
   3  -4  15 190.035 320.742   6
  -3  -4 -14 5368.56 795.228  17
   3  -4  14 5025.29 763.691  16
   3   4 -14 4308.43 687.445   9
   3   4 -14 5255.55 806.888  18
   3  -4  14 5252.61 794.366   6
  -3  -4 -13 5664.17 795.079  17
   3  -4  13 4920.82 780.119  16
   3   4 -13 4885.35 726.182   9
   3   4 -13 4168.55 748.520  18
   3  -4  13 4145.40 733.123   6
   3   4 -12 961.649 417.860  18
   3   4 -12 1248.76 457.334   9
  -3  -4 -12 672.420 371.055  17
   3  -4  12 840.491 377.276  16
   3   4 -12 575.565 346.994   7
   3  -4  12 1075.73 437.074   6
   3   4 -11 3974.02 1412.86   2
   3   4 -11 1256.35 440.511  18
  -3  -4 -11 1338.64 1128.64  13
   3  -4  11 2301.09 1002.93  14
  -3  -4 -11 1676.35 509.720  17
   3  -4  11 1898.09 482.842  16
   3   4 -11 1682.55 495.810   7
   3  -4  11 1148.56 452.152   6
   3   4 -10 3046.24 1091.02   2
   3   4 -10 1760.22 505.591  18
   3  -4  10-78.5621 704.098  14
  -3  -4 -10 217.788 282.844  13
  -3  -4 -10 1991.64 487.341  17
   3  -4  10 1892.93 535.663  16
   3   4 -10 2055.59 466.060   7
   3  -4  10 1660.97 514.322   6
   3   4  -9 645.954 890.665   2
   3  -4   9 1204.64 931.013  14
  -3  -4  -9 1672.33 692.761  13
   3   4  -9 693.418 319.989  18
  -3  -4  -9 1008.59 370.741  17
   3  -4   9 772.121 325.257  16
   3  -4   9 601.891 330.015   6
   3   4  -9 1302.41 360.597   7
   3   4  -8 3113.93 1110.28   2
   3  -4   8 2103.85 857.617  14
  -3  -4  -8 3524.14 1159.36  13
   3   4  -8 2209.66 501.427  18
   3   4  -8 1368.40 388.184   9
  -3  -4  -8 2433.58 498.743  17
   3  -4   8 2236.74 516.957  16
   3   4  -8 1646.91 388.243   7
   3  -4   8 1941.82 482.271   6
   3   4  -7 1345.08 957.637   2
   3   4  -7 2527.78 488.241  18
   3  -4   7 2653.62 822.350  14
  -3  -4  -7 1562.71 1048.99  13
   3  -4   7 1853.22 438.149   6
   3   4  -6 3478.91 990.433   2
   3  -4   6 4355.31 995.539  14
  -3  -4  -6 5482.19 1417.57  13
  -3   4   6 3079.25 1135.62  15
   3   4  -5 2164.36 1082.52   2
   3  -4   5 149.599 577.106   1
  -3  -4  -5 2751.81 867.568  13
  -3   4   5 1895.80 868.888  15
   3   4  -4 1570.84 853.142   2
   3  -4   4 1287.34 744.497   1
  -3  -4  -4 2451.64 926.029  13
  -3   4   4 1887.94 811.886  15
   3   4  -3 4854.99 1160.73   2
   3  -4   3 5709.27 1325.27   1
  -3  -4  -3 6478.62 1305.33  13
  -3   4   3 7093.53 1453.22  15
   3  -4   2 6968.48 1423.90   1
   3   4  -2 6623.56 1185.72   2
  -3  -4  -2 7954.69 1387.14  13
  -3   4   2 7842.69 1452.72  15
   3   4  -1 10885.0 1462.87   2
   3  -4   1 12041.5 1842.85   1
  -3  -4  -1 12047.9 1595.64  13
  -3   4   1 12908.0 1797.14  15
   3   4   0 41725.0 2523.84   2
   3  -4   0 39132.9 3108.37   1
  -3  -4   0 36949.4 2605.61  13
  -3   4   0 37372.7 2878.86  15
   3  -4  -1 11386.1 1768.10   1
   3   4   1 13919.2 1357.00   2
  -3  -4   1 14973.9 1605.29  13
  -3   4  -1 12462.5 1741.52  15
   3  -4  -2 8365.35 1492.43   1
  -3  -4   2 9102.37 1217.47  13
  -3   4  -2 8889.02 1442.78  15
   3  -4  -3 7040.61 1365.61   1
  -3  -4   3 5622.23 987.100  14
  -3   4  -3 6061.50 1210.23  15
   3  -4  -4 1520.38 1046.31   1
  -3  -4   4 2924.37 771.456  14
  -3   4  -4 2681.02 884.153  15
   3  -4  -5 1772.64 995.350   1
  -3  -4   5 2488.52 767.703  14
  -3   4  -5 1908.41 820.961  15
   3  -4  -6 4016.22 1175.17   3
   3  -4  -6 5307.68 1536.19   1
  -3   4  -6 4744.82 1058.05  15
  -3  -4   6 3313.50 906.178  14
   3  -4  -7 1633.15 425.582   5
   3   4   7 1604.15 406.796  21
   3  -4  -7 1900.20 460.371  10
  -3  -4   7 2045.56 853.284  14
  -3   4  -7 1957.60 883.219  15
   3  -4  -7 2389.46 1222.87   3
   3  -4  -7 1771.24 1065.36   1
   3   4   8 1952.03 567.852   6
   3  -4  -8 1374.68 417.109   5
   3   4   8 2161.63 521.024  21
   3  -4  -8 1069.84 662.405   3
   3  -4  -8 3799.55 1718.06   1
  -3   4  -8 2088.57 460.345  17
  -3   4  -8 648.049 648.230  15
   3  -4  -8 2112.57 471.702  10
  -3  -4   8 2392.39 918.555  14
   3   4   9 9.19069 285.367   6
   3  -4  -9 784.344 326.813   5
   3  -4  -9 443.733 307.884   7
   3   4   9 300.346 318.426  21
  -3   4  -9 332.707 301.088  20
   3  -4  -9 656.421 384.767  18
   3  -4  -9 1911.61 819.455   3
   3  -4  -9 7.63339 612.990   1
  -3   4  -9 516.706 282.979  17
  -3   4  -9-138.361 673.441  15
   3  -4  -9 567.890 365.171  10
   3  -4 -10 1085.01 416.235   5
   3  -4 -10 1956.27 515.020   7
   3   4  10 2563.37 712.928   6
   3   4  10 1060.76 441.509  21
  -3   4 -10 2261.51 573.198  20
   3  -4 -10 2420.78 594.130  18
   3  -4 -10 2009.90 1299.10   3
  -3   4 -10 2212.22 477.570  17
   3   4  10 1698.28 398.168  16
  -3   4 -10 2670.33 1255.02  13
   3  -4 -10 1580.47 481.009  10
  -3   4 -11 1950.75 530.619  20
   3  -4 -11 1964.54 564.106  18
   3   4  11 1322.21 442.546  21
  -3   4 -11 1710.11 509.320  17
   3   4  11 1578.14 429.242  16
   3   4  11 1268.36 536.715   6
   3  -4 -11 1254.31 481.946   7
  -3   4 -12 1115.32 511.893  20
   3  -4 -12 1111.61 464.804  18
   3   4  12 870.255 425.343  21
  -3   4 -12 1409.71 441.054  17
   3   4  12 444.411 323.558  16
   3   4  12 640.187 464.802   6
   3  -4 -12 1093.96 426.578   7
   3   4  13 4723.64 697.426  16
  -3   4 -13 5153.12 770.215  17
   3   4  13 4723.60 700.007  21
  -3   4 -13 5645.92 800.566  20
   3  -4 -13 4233.96 713.872  18
   3  -4 -13 5337.18 774.277   7
   3   4  13 5052.43 784.891   6
   3  -4 -14 5656.44 749.978   7
   3   4  14 4116.22 706.469   6
  -3   4 -14 6313.71 850.981  17
  -3   4 -14 3304.03 628.072  20
   3  -4 -14 3385.41 612.364  18
   3   4  14 3352.52 570.759  16
   3  -4 -14 5466.30 797.096   4
   3  -4 -15-6.43143 286.524   7
   3   4  15-135.277 327.814   6
  -3   4 -15 60.2912 285.670  17
  -3   4 -15-211.726 284.830  20
   3  -4 -15 301.082 217.136  18
   3   4  15 614.349 256.282  16
   3  -4 -15-106.887 304.502   4
   3  -4 -16-164.285 269.427   7
   3   4  16-60.9702 266.595   6
  -3   4 -16 26.4769 225.644  17
   3  -4 -16-173.545 242.244  18
   3   4  16 578.490 267.409  16
   3  -4 -16 195.103 287.914   4
   3  -4 -17-84.8105 211.835   7
   3   4  17 98.9184 204.349   6
  -3   4 -17 371.591 253.152  17
   3  -4 -17-183.636 136.579  18
   3   4  17-350.344 200.807  16
   3  -4 -17 11.3386 213.605   4
  -3   4 -18 515.979 174.686  17
   3  -4 -18 515.486 184.303   7
   3   5 -17 13.8797 117.473  18
   3   5 -17 272.975 203.260   9
  -3  -5 -17 691.557 271.474  17
   3  -5  17 29.5483 176.646  16
   3  -5  17 434.475 204.870   6
   3   5 -16 418.684 274.225  18
   3   5 -16 386.524 258.140   9
  -3  -5 -16 271.764 258.578  17
   3  -5  16 590.421 280.397  16
   3  -5  16 411.848 257.613   6
   3   5 -15 269.738 306.143  18
   3   5 -15 309.306 316.919   9
  -3  -5 -15-143.859 248.691  17
   3  -5  15-192.946 314.505  16
   3  -5  15-186.628 250.591   6
   3   5 -14 1202.85 377.091  18
   3   5 -14 1034.54 424.758   9
  -3  -5 -14 871.074 452.344  17
   3  -5  14 1065.00 410.053  16
   3  -5  14 1193.77 444.923   6
  -3  -5 -13 11323.0 1111.74  17
   3  -5  13 12219.4 1113.99  16
   3   5 -13 12214.6 1113.68   9
   3   5 -13 10313.6 1079.18  18
   3  -5  13 11045.1 1104.12   6
   3   5 -12 1416.39 464.358  18
   3   5 -12 1862.41 517.737   9
  -3  -5 -12 1237.72 485.337  17
   3  -5  12 1305.25 462.641  16
   3  -5  12 1414.48 442.650   6
  -3  -5 -11 6748.35 877.811  17
   3  -5  11 6405.68 837.950  16
   3   5 -11 6449.56 840.415   9
   3   5 -11 5946.74 822.973  18
   3  -5  11 6468.86 852.846   6
   3   5 -10 1713.03 1077.62   2
  -3  -5 -10 5063.88 1431.29  13
   3   5 -10 2324.11 526.801  18
   3   5 -10 1902.95 468.156   9
  -3  -5 -10 2490.07 540.584  17
   3  -5  10 3133.06 636.522  16
  -3   5  10-840.639 720.894  15
   3  -5  10 1854.84 512.233   6
   3   5  -9 1963.21 988.955   2
  -3  -5  -9 1788.73 1090.49  13
   3   5  -9 1786.72 532.906  18
   3   5  -9 3213.71 606.580   9
  -3  -5  -9 3548.63 644.375  17
   3  -5   9 2928.94 567.297  16
   3  -5   9 3277.01 600.043   6
  -3  -5  -8 550.138 965.721  13
   3   5  -8 771.747 348.361  18
   3   5  -8 1179.74 1046.85   2
   3   5  -8 1621.63 446.106   9
   3  -5   8 1414.00 400.396  16
  -3   5   8 706.713 890.751  15
   3  -5   8 1066.52 343.681   6
  -3  -5  -7 1674.85 1121.74  13
   3   5  -7 1508.74 427.203  18
   3   5  -7 1844.81 436.122   9
   3  -5   7 1387.91 417.913  16
  -3   5   7 1377.91 867.701  15
   3   5  -7 488.559 879.504   2
   3  -5   7 1450.75 424.765   6
  -3   5   6 26855.7 3054.57  15
   3   5  -6 26285.2 2882.92   2
  -3  -5  -6 24036.0 2758.93  13
  -3   5   5 2676.53 983.856  15
   3   5  -5 1683.12 896.651   2
   3  -5   5 1429.93 782.516   1
  -3  -5  -5 1929.43 901.704  13
  -3   5   4 2529.21 1207.91  15
   3   5  -4 3035.10 1230.97   2
   3  -5   4 3366.47 1060.83   1
  -3  -5  -4 3547.66 1079.01  13
  -3   5   3 6615.84 1441.04  15
   3   5  -3 5763.00 1277.37   2
   3  -5   3 7221.69 1408.58   1
  -3  -5  -3 6586.82 1320.15  13
  -3   5   2 2183.98 925.491  15
   3  -5   2 2270.52 831.535   1
   3   5  -2 1484.79 823.248   2
  -3  -5  -2 3018.85 933.240  13
  -3   5   1 16558.9 2108.80  15
   3   5  -1 14173.4 1791.42   2
   3  -5   1 17687.8 2271.98   1
  -3  -5  -1 17826.5 2017.66  13
  -3   5   0 19080.5 2170.49  15
   3   5   0 18339.3 1822.83   2
   3  -5   0 16059.7 2140.79   1
  -3  -5   0 16741.9 1872.62  13
  -3   5  -1 17389.5 2042.12  15
   3   5   1 18661.9 1755.25   2
   3  -5  -1 16074.3 2204.77   1
  -3  -5   1 17082.9 1857.12  13
  -3   5  -2 2853.71 877.363  15
   3  -5  -2 2345.37 986.489   1
  -3  -5   2 1806.92 718.051  13
  -3  -5   3 7548.51 1251.90  14
  -3   5  -3 6157.07 1291.37  15
   3  -5  -3 5310.69 1366.21   1
  -3  -5   4 4286.49 992.735  14
  -3   5  -4 3239.57 935.124  15
   3  -5  -4 3296.22 1183.23   1
  -3   5  -5 1783.83 839.242  15
   3  -5  -5 2303.20 1015.66   1
  -3  -5   5 2271.95 707.890  14
   3  -5  -6 32671.1 3597.83   1
   3   5   6 27844.7 1553.86  21
  -3   5  -6 24911.6 2633.98  15
  -3  -5   6 29285.2 2565.58  14
   3  -5  -6 28623.6 1510.43  10
   3  -5  -7 4046.84 629.321   5
   3  -5  -7-163.631 558.428   3
   3  -5  -7 1443.54 1298.85   1
   3   5   7 1821.14 471.701  21
  -3   5  -7 1622.46 440.020  20
   3  -5  -7 1798.10 460.094  10
  -3   5  -7 2305.67 416.109  17
  -3   5  -7 3687.97 1157.19  15
  -3  -5   7 1888.11 627.091  14
   3  -5  -8 693.498 295.112   5
   3   5   8 1258.08 459.959  21
  -3   5  -8 1348.56 436.939  20
   3  -5  -8 1197.68 771.720   3
   3  -5  -8 1473.00 1080.12   1
  -3   5  -8 1349.39 369.955  17
  -3   5  -8-695.540 719.430  15
  -3  -5   8 1068.10 716.420  14
   3  -5  -8 1721.28 471.788  10
   3  -5  -9 2795.40 546.514   5
   3   5   9 3336.53 677.526   6
   3   5   9 2270.55 543.089  21
  -3   5  -9 2861.49 634.229  20
   3  -5  -9 858.261 698.916   3
   3  -5  -9 4778.73 1974.17   1
  -3   5  -9 3212.88 562.429  17
  -3   5  -9 3265.73 1140.08  15
   3  -5  -9 3334.22 625.712  10
   3  -5 -10 2589.32 553.898   7
   3  -5 -10 2058.48 523.087   5
   3   5  10 3230.17 680.196   6
   3   5  10 2586.26 551.483  21
  -3   5 -10 1987.40 570.276  20
   3  -5 -10 2126.45 589.230  18
   3  -5 -10 2915.47 1080.69   3
  -3   5 -10 2225.00 512.724  17
   3   5  10 2972.10 548.736  16
   3  -5 -10 2175.84 582.649  10
  -3   5 -11 7087.13 866.388  17
   3   5  11 6971.51 815.368  16
   3   5  11 5755.39 848.304  21
  -3   5 -11 7313.72 956.304  20
   3  -5 -11 6638.89 839.465   7
   3   5  11 6801.17 966.537   6
   3  -5 -11 7378.67 951.894  18
   3  -5 -12 1372.56 441.278  18
  -3   5 -12 1525.74 542.575  20
   3   5  12 1773.51 498.243  21
  -3   5 -12 1306.18 465.568  17
   3   5  12 1202.18 440.429  16
   3   5  12 1936.89 564.406   6
   3  -5 -12 1616.81 515.066   7
   3   5  13 13507.3 1105.30  16
  -3   5 -13 11232.8 1065.89  17
   3   5  13 11775.2 1066.02  21
  -3   5 -13 11690.1 1121.06  20
   3  -5 -13 12996.0 1143.74  18
   3  -5 -13 10295.8 1009.29   7
   3   5  13 10361.5 1050.03   6
   3  -5 -14 896.756 413.473   7
   3   5  14 823.519 414.069   6
  -3   5 -14 1030.25 386.550  17
  -3   5 -14 1171.89 425.385  20
   3  -5 -14 1377.35 426.207  18
   3   5  14 1721.14 434.584  16
   3  -5 -14 1284.86 525.070   4
   3  -5 -15 210.611 338.865   7
   3   5  15-284.663 298.742   6
  -3   5 -15 569.095 332.834  17
   3  -5 -15 405.144 265.524  18
  -3   5 -15-27.2823 228.036  20
   3   5  15 191.112 206.321  16
   3  -5 -15 132.062 302.073   4
   3  -5 -16 538.759 290.222   7
   3   5  16 448.198 304.059   6
  -3   5 -16 513.373 315.260  17
   3  -5 -16-30.6690 158.636  18
   3   5  16 626.581 235.397  16
   3  -5 -16 387.777 293.234   4
   3  -5 -17 468.396 231.133   7
   3   5  17 189.836 167.789  16
   3  -5 -17 68.3675 214.863   4
  -3   5 -17 337.863 218.083  17
   3  -6  17 252.650 173.518  16
  -3  -6 -17 211.429 171.020  17
   3   6 -17 105.606 146.398   9
   3   6 -16 730.734 253.467  18
   3   6 -16 823.974 266.909   9
  -3  -6 -16 602.069 287.696  17
   3  -6  16 756.604 301.657  16
   3  -6  16 1114.41 320.129   6
   3   6 -15 348.657 243.304  18
   3   6 -15 614.944 273.911   9
  -3  -6 -15 322.507 336.517  17
   3  -6  15-31.1184 240.793  16
   3  -6  15 485.658 258.073   6
   3   6 -14 509.483 341.401  18
   3   6 -14 126.706 252.072   9
  -3  -6 -14 300.865 323.307  17
   3  -6  14 119.972 285.488  16
   3  -6  14 281.310 382.860   6
   3   6 -13 1440.60 464.455  18
   3   6 -13 1893.69 522.752   9
  -3  -6 -13 1092.61 490.766  17
   3  -6  13 1907.53 522.547  16
   3  -6  13 1463.03 446.386   6
   3   6 -12 371.844 275.182  18
   3   6 -12 209.274 333.105   9
  -3  -6 -12 541.962 444.691  17
   3  -6  12 357.613 361.889  16
   3  -6  12 627.106 352.653   6
   3   6 -11 1129.33 425.965  18
   3   6 -11 1632.16 438.543   9
  -3  -6 -11 1738.91 543.677  17
   3  -6  11 1416.32 465.474  16
   3  -6  11 1267.34 461.317   6
   3   6 -10 8934.36 1017.60  18
   3   6 -10 9622.76 981.685   9
  -3  -6 -10 9294.57 1011.23  17
   3  -6  10 9326.73 999.918  16
  -3  -6 -10 8673.05 1984.82  13
   3  -6  10 9015.14 1003.81   6
   3   6  -9 2036.38 979.353   2
  -3  -6  -9 2382.99 966.490  13
   3   6  -9 1267.39 398.105  18
   3   6  -9 1025.45 408.669   9
  -3  -6  -9 1090.51 380.816  17
   3  -6   9 1062.05 403.071  16
   3  -6   9 734.880 334.812   6
   3   6  -8 344.182 751.021   2
   3   6  -8 3079.30 563.604  18
  -3  -6  -8 3957.56 1462.89  13
   3   6  -8 3181.13 616.058   9
   3  -6   8 3171.13 565.621  16
  -3   6   8 4219.42 1801.07  15
   3  -6   8 2657.46 577.664   6
   3   6  -7 2210.50 957.554   2
  -3  -6  -7 319.687 725.206  13
   3   6  -7 1362.05 414.743  18
   3   6  -7 1004.52 388.087   9
   3  -6   7 1908.88 449.182  16
  -3   6   7 1321.73 889.446  15
   3  -6   7 1243.68 390.607   6
   3   6  -6 1537.71 991.239   2
   3  -6   6 5091.43 1316.27   1
  -3  -6  -6 3806.44 1433.18  13
   3   6  -6 3871.42 619.506  18
   3   6  -6 5214.42 662.494   9
   3  -6   6 5093.39 657.316  16
  -3   6   6 5695.15 1472.47  15
   3  -6   6 3819.97 613.454   6
  -3  -6  -5 553.215 604.641  13
   3   6  -5-670.702 850.489   2
   3  -6   5 791.873 837.417   1
  -3   6   5 1340.71 878.350  15
  -3  -6  -4 3610.51 1173.91  13
   3   6  -4 3649.99 1165.02   2
   3  -6   4 6162.23 1479.34   1
  -3   6   4 3098.67 1106.74  15
  -3  -6  -3 2080.96 839.868  13
   3  -6   3 2699.62 1006.73   1
   3   6  -3 891.357 562.514   2
  -3   6   3 571.212 607.951  15
  -3  -6  -2-303.998 457.061  13
   3  -6   2-118.414 390.114   1
   3   6  -2 1328.81 701.567   2
  -3   6   2 457.401 671.834  15
  -3  -6  -1 4325.48 1082.33  13
   3  -6   1 4239.32 1196.90   1
   3   6  -1 5216.19 1077.14   2
  -3   6   1 6067.30 1354.60  15
  -3  -6   0 57816.4 3635.67  13
   3   6   0 54907.0 3507.28   2
   3  -6   0 57258.7 4142.97   1
  -3   6   0 56785.1 3968.13  15
  -3  -6   1 5628.61 1178.31  13
   3  -6  -1 5150.24 1377.78   1
   3   6   1 2255.33 969.816   2
  -3   6  -1 3880.70 1144.08  15
  -3  -6   2-29.1910 280.730  13
  -3   6  -2 436.438 660.207  15
   3  -6  -2 147.808 777.245   1
  -3   6  -3-421.462 446.593  15
  -3  -6   3 687.948 444.393  14
   3  -6  -3 793.937 792.564   1
  -3   6  -4 4778.37 1187.33  15
  -3  -6   4 5766.11 1217.57  14
   3  -6  -4 3774.29 1334.48   1
   3  -6  -5 522.187 296.668   5
   3  -6  -5-832.180 936.639   1
   3   6   5 84.3444 241.876  21
   3  -6  -5 544.220 318.262  10
  -3   6  -5-58.9364 150.777  15
  -3  -6   5-526.928 499.922  14
   3  -6  -6 4709.54 681.669   5
   3  -6  -6 3870.87 1534.56   1
   3   6   6 4524.26 669.543  21
  -3   6  -6 4485.29 656.171  20
  -3   6  -6 4545.76 1186.90  15
  -3  -6   6 5489.18 1161.92  14
   3  -6  -6 3832.48 592.286  10
   3  -6  -7 2833.86 530.417   5
   3  -6  -7 414.227 1024.61   1
   3   6   7 1199.48 421.910  21
  -3   6  -7 1021.68 410.002  20
   3  -6  -7 1544.02 441.744  10
  -3   6  -7 1737.80 404.586  17
  -3   6  -7 2045.96 912.019  15
  -3  -6   7 571.508 520.386  14
   3  -6  -8 7702.39 858.947   5
   3   6   8 3008.91 598.573  21
  -3   6  -8 3613.44 653.862  20
   3  -6  -8 7483.94 1763.58   3
   3  -6  -8 5154.04 1882.25   1
  -3   6  -8 2956.80 558.816  17
  -3   6  -8 3545.11 1151.11  15
   3  -6  -8 5375.54 756.709  10
  -3  -6   8 3925.21 1078.58  14
   3  -6  -9 892.064 405.986   5
   3   6   9 1424.94 489.767  21
  -3   6  -9 916.269 406.233  20
  -3   6  -9 1007.08 389.525  17
   3  -6  -9 1145.79 377.182  10
  -3  -6   9-788.596 602.841  14
  -3   6  -9-936.678 720.727  15
   3  -6  -9-1577.65 821.187   3
   3  -6  -9-184.785 1134.38   1
  -3   6 -10 10788.4 1126.20  20
   3   6  10 8869.54 1007.47  21
   3  -6 -10 9952.45 2270.57   1
   3   6  10 12615.5 1050.92  16
  -3   6 -10 9059.15 959.065  17
   3  -6 -10 9402.04 1003.35  10
   3  -6 -10 8821.61 957.551   7
   3  -6 -10 8589.98 968.136   5
  -3   6 -11 2106.50 586.420  20
   3   6  11 1053.32 466.851  21
  -3   6 -11 1733.76 482.396  17
   3   6  11 1841.34 413.480  16
   3   6  11 1334.40 497.668   6
   3  -6 -11 1456.61 482.548   5
   3  -6 -11 1515.18 485.533   7
  -3   6 -12 59.4009 390.804  20
   3   6  12 671.195 357.957  21
  -3   6 -12 599.193 382.011  17
   3   6  12 347.760 266.921  16
   3  -6 -12 318.699 410.606   7
   3   6  12 692.573 322.177   6
  -3   6 -13 1283.87 493.600  20
   3   6  13 2090.42 490.447  21
  -3   6 -13 882.771 394.657  17
   3   6  13 780.906 347.752  16
   3  -6 -13 2122.68 543.954   7
   3   6  13 536.244 309.490   6
   3  -6 -14 417.178 367.398   4
  -3   6 -14-248.426 289.777  20
   3   6  14 756.971 274.188  21
  -3   6 -14 663.929 320.762  17
   3   6  14 302.203 254.207  16
   3  -6 -14 401.813 328.218   7
   3   6  14 470.085 299.574   6
   3  -6 -15 190.502 309.453   7
   3   6  15-170.070 209.908   6
  -3   6 -15 366.856 325.764  17
  -3   6 -15 478.118 270.138  20
   3   6  15 487.928 259.061  16
   3  -6 -15 94.6859 247.944   4
   3  -6 -16 788.515 323.379   7
   3   6  16 1266.33 307.708   6
  -3   6 -16 1182.11 362.740  17
  -3   6 -16 881.329 278.539  20
   3   6  16 1096.06 302.507  16
   3  -6 -16 738.053 296.332   4
   3  -6 -17 169.895 192.840   7
  -3   6 -17-97.5548 180.967  17
   3  -6 -17 293.522 191.246   4
   3   7 -16 291.179 190.033   9
   3  -7  16 128.516 197.995  16
  -3  -7 -16 420.159 252.573  17
  -3  -7 -15 393.081 267.714  17
   3  -7  15 299.068 309.577  16
   3   7 -15 434.918 248.158   9
   3   7 -15-30.0735 222.067  18
   3  -7  15 601.083 262.791   6
   3   7 -14 274.791 273.855  18
   3   7 -14 403.016 291.093   9
  -3  -7 -14 59.2952 276.367  17
   3  -7  14 332.231 328.593  16
   3  -7  14 95.8437 231.909   6
   3   7 -13 1501.87 437.560  18
   3   7 -13 1324.02 443.614   9
  -3  -7 -13 2349.13 565.892  17
   3  -7  13 1703.51 469.858  16
   3  -7  13 1435.66 457.524   6
  -3   7  12 18068.3 1195.84  16
  -3  -7 -12 14969.2 1259.52  17
   3  -7  12 15088.5 1251.60  16
   3   7 -12 13916.5 1165.06   9
   3   7 -12 14968.1 1220.53  18
   3  -7  12 15893.8 1251.86   6
   3   7 -11 2428.62 559.274  18
   3   7 -11 2985.98 610.784   9
  -3  -7 -11 2661.97 589.429  17
   3  -7  11 2830.89 634.855  16
  -3   7  11 3692.76 573.130  16
   3  -7  11 2479.63 587.887   6
   3   7 -10 2800.60 566.532  18
   3   7 -10 2508.80 560.006   9
  -3  -7 -10 2487.70 602.745  17
   3  -7  10 2800.93 606.115  16
   3  -7  10 2480.16 567.918   6
   3   7  -9 5582.34 1829.89   2
  -3  -7  -9 6626.44 2041.27  13
   3   7  -9 6234.41 807.396  18
   3   7  -9 7373.99 896.082   9
   3  -7   9 7061.36 894.268  16
  -3   7   9 7530.23 2023.47  15
   3  -7   9 8025.39 902.202   6
   3   7  -8 2322.03 1161.49   2
  -3  -7  -8 3027.19 1398.99  13
   3   7  -8 1208.58 374.104  18
   3   7  -8 709.426 363.273   9
   3  -7   8 1151.04 418.728  16
  -3   7   8 1223.64 866.327  15
   3  -7   8 1500.63 421.346   6
   3   7  -7 5125.63 1584.08   2
  -3  -7  -7 9301.17 1939.06  13
   3   7  -7 6610.35 805.551  18
   3   7  -7 7748.16 865.740   9
   3  -7   7 6657.54 809.491  16
  -3   7   7 9151.67 2089.76  15
   3  -7   7 6572.13 811.281   6
   3  -7   6 2378.75 493.695   6
   3   7  -6-5.61114 1086.36   2
   3  -7   6 6601.37 1551.31   1
   3   7  -6 1656.52 588.979  20
  -3   7   6 2834.54 549.143  21
   3   7  -6 3597.08 577.973  18
   3   7  -6 3601.73 620.619   9
   3  -7   6 2817.54 531.632  16
  -3   7   6 3780.25 1299.17  15
  -3  -7  -6 4766.67 1378.54  13
   3  -7   5 4039.43 585.671   6
   3   7  -5 4010.62 1274.62   2
   3  -7   5 6240.78 1565.28   1
   3   7  -5 6097.53 892.632  20
   3   7  -5 4266.28 638.580  18
   3   7  -5 4704.48 653.351   9
   3  -7   5 4179.20 627.382  16
  -3   7   5 3945.54 1292.78  15
  -3  -7  -5 1540.07 896.426  13
   3  -7   4 4578.09 620.909  16
  -3   7   4 3111.11 1162.10  15
   3  -7   4 2911.68 1103.96   1
   3   7  -4 4257.99 1302.22   2
  -3  -7  -4 3103.22 1238.26  13
  -3   7   3 4946.57 1334.86  15
   3  -7   3 4470.27 1253.12   1
   3   7  -3 3846.42 1196.87   2
  -3  -7  -3 4876.53 1227.50  13
  -3   7   2 13289.7 2075.71  15
   3   7  -2 13386.2 1985.09   2
   3  -7   2 15454.5 2271.54   1
  -3  -7  -2 14219.8 2084.17  13
  -3   7   1-90.2136 421.180  15
   3  -7   1 2585.69 929.305   1
   3   7  -1 1689.44 956.942   2
  -3  -7  -1 453.773 451.507  13
  -3   7   0 9012.30 1695.96  15
   3  -7   0 10664.1 1915.03   1
   3   7   0 8142.12 1539.06   2
  -3  -7   0 9999.01 1715.27  13
  -3   7  -1 897.122 642.862  15
   3  -7  -1 1078.50 813.841   1
   3   7   1 1825.53 708.918   2
  -3  -7   1 964.184 500.599  13
  -3   7  -2 13019.0 2131.33  15
   3  -7  -2 14152.1 2180.21   1
  -3   7  -3 4157.65 1231.93  15
  -3  -7   3 3568.94 1059.19  14
   3  -7  -3 6157.93 1600.10   1
   3  -7  -3 4509.03 626.949  10
   3  -7  -4 3661.97 589.373   5
   3  -7  -4 3463.67 1289.29   1
   3   7   4 4259.72 701.284  21
  -3   7  -4 4036.50 669.280  20
  -3  -7   4 4103.17 1190.28  14
  -3   7  -4 3695.93 1138.57  15
   3  -7  -4 3806.77 567.330  10
   3  -7  -5 3499.55 601.027   5
   3   7   5 4339.05 707.728  21
  -3   7  -5 4669.01 681.625  20
   3  -7  -5 3373.84 1281.79   1
   3   7   5 3812.94 554.871   9
  -3   7  -5 1883.12 784.750  15
  -3  -7   5 3423.16 1010.47  14
   3  -7  -5 4316.94 604.740  10
   3  -7  -6 3117.39 612.344   5
   3   7   6 2777.45 589.555  21
  -3   7  -6 2503.43 594.811  20
   3  -7  -6 2924.30 541.489  10
  -3   7  -6 3010.99 1090.55  15
  -3  -7   6 3584.69 1062.77  14
   3  -7  -7 6986.08 854.943   5
   3   7   7 9089.34 1017.55  21
  -3   7  -7 6717.76 862.768  20
   3  -7  -7 8110.39 2149.89   1
  -3   7  -7 6704.92 753.226  17
  -3   7  -7 7991.69 1731.85  15
  -3  -7   7 7692.69 1586.57  14
   3  -7  -7 6337.30 789.455  10
   3  -7  -8 1003.51 433.922   5
   3   7   8 1225.49 483.954  21
  -3   7  -8 590.930 426.518  20
  -3   7  -8 1449.44 409.697  17
  -3  -7   8 1271.70 833.614  14
   3  -7  -8 1640.46 421.905  10
  -3   7  -8 2096.49 989.562  15
   3  -7  -8 3412.00 1824.11   1
   3  -7  -9 8793.34 983.087   5
   3   7   9 8362.85 977.314  21
  -3   7  -9 7323.14 937.541  20
   3  -7  -9 9856.62 2037.18   3
   3  -7  -9 9327.01 2503.24   1
  -3   7  -9 7227.70 829.454  17
  -3   7  -9 5500.58 1450.58  15
   3  -7  -9 10810.9 1056.04  10
  -3  -7   9 9598.31 1852.97  14
  -3   7 -10 2562.37 626.511  20
   3   7  10 2469.84 598.538  21
  -3   7 -10 2466.99 503.781  17
   3  -7 -10 2484.19 570.894  10
   3  -7 -10 1891.27 545.701   5
  -3   7 -11 2452.49 613.394  20
   3   7  11 2257.17 594.949  21
   3   7  11 3322.68 573.987  16
  -3   7 -11 2968.74 572.454  17
   3  -7 -11 3148.72 636.532   7
   3  -7 -11 2522.78 593.144   5
   3   7  12 14947.3 1142.96  16
  -3   7 -12 15042.0 1202.15  17
   3   7  12 14164.2 1221.09  21
  -3   7 -12 15698.1 1305.47  20
   3  -7 -12 14331.7 1219.29   7
  -3   7 -13 1699.62 522.213  20
   3   7  13 1445.74 458.789  21
  -3   7 -13 1981.68 479.085  17
   3   7  13 1863.44 428.500  16
   3  -7 -13 1385.00 467.272   7
   3  -7 -14 33.2167 252.921   4
  -3   7 -14 12.0516 262.825  20
   3   7  14 168.957 258.040  21
  -3   7 -14 984.557 358.351  17
   3   7  14 350.891 228.500  16
   3  -7 -14 214.733 311.803   7
  -3   7 -15-16.1489 249.265  20
  -3   7 -15-203.965 222.206  17
   3  -7 -15 359.172 281.269   7
   3   7  15 793.496 248.783  16
   3  -7 -15 206.792 278.519   4
  -3   7 -16-172.232 215.356  20
   3  -7 -16 410.246 246.400   7
   3  -7 -16 472.829 242.485   4
  -3   7 -16 405.763 237.725  17
   3  -8  16 539.814 229.632  16
  -3  -8 -16 849.160 236.821  17
   3   8 -16 459.956 199.221   9
  -3  -8 -15 880.040 302.062  17
   3  -8  15 881.087 301.710  16
   3   8 -15 646.193 233.690   9
  -3  -8 -14-283.468 288.374  17
   3  -8  14 53.2218 251.079  16
   3   8 -14 134.610 264.011   9
  -3  -8 -13 71.8816 325.993  17
   3  -8  13 81.5090 274.478  16
   3   8 -13 64.6658 242.859   9
  -3   8  13 111.917 187.548  16
   3   8 -13 90.4148 176.620  18
   3   8 -12 428.663 288.786  18
   3   8 -12-391.696 338.569   9
  -3  -8 -12 150.773 373.707  17
   3  -8  12 627.428 379.434  16
  -3   8  12 1132.17 366.602  16
   3  -8  12 1091.04 395.625   6
   3   8 -11 2228.85 514.242  18
   3   8 -11 2238.28 538.549   9
   3  -8  11 2754.10 616.789  16
  -3  -8 -11 2363.40 593.850  17
  -3   8  11 3257.09 578.283  16
   3  -8  11 2181.60 479.527   6
   3   8 -10 3577.37 662.327  18
   3   8 -10 3991.96 688.762   9
  -3  -8 -10 4596.95 776.554  17
   3  -8  10 3964.85 698.599  16
   3  -8  10 4373.79 698.037   6
   3  -8   9-177.704 349.141  16
   3   8  -9-349.221 362.000   9
   3   8  -9-353.779 295.735  18
   3  -8   9 159.779 181.554   6
   3   8  -8 5253.59 1664.84   2
  -3  -8  -8 7850.31 1763.51  13
   3   8  -8 5641.53 753.879  18
   3   8  -8 5188.46 765.467   9
   3  -8   8 4878.06 733.132  16
  -3   8   8 6170.88 1598.65  15
   3  -8   8 4534.37 698.107   6
   3  -8   7 2086.21 451.894   6
   3   8  -7 780.218 818.167   2
  -3   8   7 3390.50 626.022  21
   3   8  -7 3582.67 757.168  20
   3   8  -7 3356.31 596.615  18
   3   8  -7 2704.09 566.393   9
   3  -8   7 2151.37 517.885  16
  -3   8   7 2299.37 980.822  15
  -3  -8  -7 3203.89 1177.34  13
   3  -8   6 5002.37 703.763   6
   3   8  -6 4767.33 1565.10   2
   3  -8   6 8476.00 1719.34   1
  -3   8   6 5914.99 825.528  21
   3   8  -6 7337.09 1069.13  20
   3   8  -6 5623.85 737.536  18
   3   8  -6 5703.65 774.822   9
   3  -8   6 5424.03 740.012  16
  -3   8   6 6256.52 1594.57  15
  -3  -8  -6 8542.57 1825.28  13
   3  -8   5 3969.90 623.671   6
   3   8  -5 2177.15 1165.09   2
   3  -8   5 2929.66 1002.56   1
  -3   8   5 4508.69 728.272  21
   3   8  -5 4511.52 808.693  20
   3   8  -5 2895.09 531.418  18
   3   8  -5 3916.28 638.715   9
   3  -8   5 4883.98 683.319  16
  -3   8   5 2198.19 1179.92  15
  -3  -8  -5 5039.74 1367.79  13
   3  -8   4 2689.01 552.330   6
   3  -8   4 3488.44 1083.20   1
   3   8  -4 3481.78 1208.75   2
   3   8  -4 3888.24 680.545  20
   3   8  -4 3102.54 539.999  18
   3   8  -4 3791.38 607.260   9
   3  -8   4 3165.09 575.496  16
  -3   8   4 2337.18 1315.75  15
  -3  -8  -4 4239.99 1297.45  13
   3  -8   3 1226.24 380.110   6
   3  -8   3 1200.65 754.633   1
   3   8  -3 910.290 804.161   2
   3   8  -3 1064.94 427.567  20
   3   8  -3 561.785 267.284  18
   3   8  -3 239.149 244.885   9
   3  -8   3 549.962 263.372   8
   3  -8   3 172.447 234.113  16
  -3   8   3 2107.65 1150.91  15
  -3  -8  -3 943.041 779.869  13
   3  -8   2 1214.28 326.584   6
   3  -8   2 2377.13 931.387   1
   3   8  -2-948.052 735.826   2
   3   8  -2 1146.14 362.086   9
   3  -8   2 871.246 269.428   8
   3   8  -2 723.812 366.972  20
   3  -8   2 1095.51 403.429  16
  -3   8   2 1172.17 1024.37  15
  -3  -8  -2 403.372 869.131  13
   3  -8   1 9937.55 1941.19   1
   3   8  -1 11415.0 2006.97   2
   3  -8   1 11590.4 989.739   8
   3   8  -1 10496.4 941.102   9
   3   8  -1 11556.2 1061.13  20
   3  -8   1 11022.9 941.248  16
  -3   8   1 11515.6 2018.40  15
  -3  -8  -1 9057.88 1757.54  13
   3   8   0 24268.6 2921.71   2
   3  -8   0 17490.8 2522.38   1
   3  -8   0 18622.7 1284.76   8
   3   8   0 19524.2 1243.57   9
   3   8   0 19672.2 1352.50  20
   3  -8   0 18361.4 1202.21  16
  -3   8   0 20649.1 2652.08  15
   3  -8   0 17576.1 1213.93  10
  -3  -8   0 21174.2 2419.26  13
   3  -8  -1 7375.05 1757.33   1
   3   8   1 10364.7 1030.38  20
   3   8   1 10128.7 891.321   9
   3  -8  -1 10924.3 961.804  16
  -3   8  -1 10543.8 1915.27  15
  -3  -8   1 10909.0 1744.05  13
   3  -8  -1 9869.90 910.485  10
  -3   8  -2 708.681 348.138  20
   3  -8  -2 636.789 361.224   5
   3  -8  -2 1363.70 400.579  10
   3   8   2 838.852 326.945   9
   3   8   2 494.014 378.125  21
   3   8   2 765.292 310.776  20
  -3   8  -3 255.856 339.892  20
   3  -8  -3 2051.94 1358.87   1
   3  -8  -3 226.777 311.420   5
   3  -8  -3 1203.90 365.498  10
   3   8   3 823.969 317.521   9
  -3  -8   3 757.828 658.162  14
  -3   8  -3 384.231 482.062  15
   3   8   3 631.069 357.245  21
  -3   8  -4 2544.26 529.097  20
   3   8   4 2200.54 482.621   9
   3  -8  -4 2852.76 541.547  10
   3   8   4 2399.17 656.032  21
  -3  -8   4 2333.20 1066.52  14
  -3   8  -4 2383.97 1169.08  15
   3  -8  -4 2702.91 554.305   5
   3  -8  -4 4762.66 1525.72   1
   3  -8  -5 4665.14 738.046   5
   3  -8  -5 3513.45 1479.00   1
  -3   8  -5 4696.54 740.390  20
   3   8   5 4349.51 725.574  21
   3   8   5 4087.65 647.799   9
  -3   8  -5 2053.60 1003.60  15
  -3  -8   5 4646.23 1235.13  14
   3  -8  -5 3906.30 614.798  10
   3  -8  -6 4700.85 744.587   5
   3  -8  -6 3818.48 2031.66   1
   3   8   6 4813.12 756.516  21
  -3   8  -6 5803.01 812.188  20
  -3   8  -6 4634.89 1336.79  15
  -3  -8   6 3753.93 1299.43  14
   3  -8  -6 5371.39 746.651  10
   3  -8  -7 2970.03 637.053   5
   3  -8  -7 2138.23 1624.95   1
   3   8   7 4001.36 726.462  21
  -3   8  -7 2962.38 637.032  20
   3  -8  -7 2833.67 594.154  10
  -3   8  -7 3820.16 553.374  17
  -3   8  -7 2859.25 1095.47  15
  -3  -8   7 2669.34 941.877  14
   3  -8  -8 4273.24 727.715   5
   3   8   8 6732.34 920.640  21
  -3   8  -8 4375.78 767.592  20
   3  -8  -8 3206.31 1564.90   1
  -3   8  -8 4750.26 660.676  17
  -3   8  -8 3021.89 1116.37  15
   3  -8  -8 4463.83 692.793  10
  -3  -8   8 5364.09 1466.92  14
  -3   8  -9 66.7050 393.528  20
   3   8   9 317.300 430.076  21
  -3   8  -9-160.959 229.605  17
   3  -8  -9 895.782 418.073   5
   3   8  10 5546.34 835.495  21
  -3   8 -10 3906.84 645.496  17
   3  -8 -10 3885.84 723.587   5
   3  -8 -10 5162.92 784.180  10
  -3   8 -11 3325.78 612.373  17
   3   8  11 3622.58 726.645  21
   3  -8 -11 2011.21 537.427   7
   3  -8 -11 2610.97 614.652   5
  -3   8 -11 2901.15 633.190  20
  -3   8 -12 468.941 413.464  20
   3   8  12 794.825 407.401  21
  -3   8 -12 504.170 351.065  17
   3   8  12 612.932 290.615  16
   3  -8 -12 512.789 410.882   7
  -3   8 -13 379.846 367.202  20
   3   8  13 99.2637 217.300  21
  -3   8 -13 144.554 248.987  17
   3   8  13-510.455 204.377  16
   3  -8 -13-32.2291 352.479   7
   3  -8 -14 217.482 318.548   4
  -3   8 -14 339.413 330.321  20
   3   8  14 21.1043 144.957  21
  -3   8 -14-244.538 279.315  17
   3   8  14 416.509 250.705  16
   3  -8 -14 161.091 293.565   7
   3  -8 -15 558.596 273.184   4
  -3   8 -15-78.0982 217.631  20
   3  -8 -15 654.293 288.143   7
  -3   8 -15 896.655 295.150  17
  -3   8 -16 500.313 224.357  17
   3  -8 -16 280.831 240.726   4
   3  -8 -16 354.528 215.455   7
   3   9 -15 102.673 159.728   9
  -3  -9 -15 134.084 187.624  17
   3  -9  15 422.818 213.364  16
   3   9 -14 568.141 278.314   9
  -3  -9 -14 642.463 289.030  17
   3  -9  14 1312.33 378.463  16
  -3  -9 -13 1005.19 398.906  17
   3  -9  13 766.131 397.377  16
   3   9 -13 1336.43 398.317   9
  -3   9  13 1786.89 364.265  16
   3  -9  12 2734.71 558.974  16
  -3   9  12 4221.72 609.377  16
  -3  -9 -12 3137.17 610.120  17
   3   9 -12 3083.24 584.791   9
  -3  -9 -11 5289.88 846.676  17
  -3   9  11 5148.99 696.406  16
   3  -9  11 3840.39 668.375  16
   3   9 -11 3604.09 645.325   9
   3  -9  10 262.397 343.594  16
  -3  -9 -10-386.427 376.860  17
   3   9 -10 102.606 308.437   9
   3  -9   9 2233.66 593.495  16
   3   9  -9 1738.21 479.773   9
   3  -9   8 2072.24 581.401  16
  -3   9   8 2610.80 558.496  21
   3   9  -8 2028.72 502.743  20
   3   9  -8 2431.39 573.964   9
   3  -9   7 7666.56 903.148  16
  -3   9   7 8003.52 926.658  21
   3   9  -7 9596.32 1137.18  20
   3   9  -7 6853.41 856.299   9
   3   9  -6 1030.49 917.947   2
   3   9  -6 1565.49 444.385   9
  -3   9   6 1821.62 515.461  21
   3   9  -6 1818.35 657.362  20
   3  -9   6 2521.31 555.012  16
  -3  -9  -6 3341.64 1147.35  13
   3  -9   5-639.407 665.211   1
   3   9  -5 759.195 1109.44   2
   3   9  -5 636.720 335.974   9
   3   9  -5 662.318 402.440  20
  -3   9   5 623.645 425.830  21
   3  -9   5 1173.53 456.181  16
  -3   9   5 559.075 841.360  15
  -3  -9  -5 1274.81 891.523  13
   3  -9   4 3600.00 1182.69   1
   3   9  -4 2578.76 1085.70   2
   3   9  -4 881.584 375.645  20
  -3   9   4 1785.00 498.627  21
   3   9  -4 1152.04 374.331   9
   3  -9   4 1311.86 428.747  16
  -3   9   4 3466.73 1289.87  15
  -3  -9  -4 918.939 722.701  13
   3  -9   3 2998.41 1055.41   1
   3   9  -3 1281.35 1184.63   2
   3   9  -3 1144.87 471.163  20
  -3  -9  -3 552.572 255.475  19
   3   9  -3 580.338 338.374   9
   3  -9   3 950.550 347.079  16
  -3   9   3 1259.95 1420.84  15
  -3  -9  -3 2888.10 1027.29  13
   3  -9   2 518.824 434.703   1
   3   9  -2 3384.61 1352.76   2
   3   9  -2 1226.58 473.847  20
  -3  -9  -2 2167.23 466.674  19
   3   9  -2 1628.97 446.819   9
   3  -9   2 1853.95 443.876  16
  -3   9   2 3223.86 1194.38  15
  -3  -9  -2 4590.93 1314.94  13
   3  -9   1 158.014 498.474   1
   3   9  -1 793.143 409.702  20
  -3  -9  -1 643.737 318.016  19
   3  -9   1 376.248 243.752  16
  -3  -9  -1 917.984 816.984  13
  -3   9   1 2229.25 1076.69  15
   3  -9   1 482.805 277.111  10
   3   9  -1 466.038 312.127   9
   3   9   0 361.397 448.465   2
   3   9   0 694.295 348.870   9
   3  -9   0 721.432 335.604  10
   3   9   0 460.802 307.010  20
   3  -9   0 986.011 376.881  16
  -3   9   0 912.386 895.313  15
   3  -9  -1 1113.27 846.662   1
   3   9   1 524.776 261.946  21
   3   9   1 321.416 349.932  20
   3  -9  -1 180.788 237.168  10
   3   9   1 671.380 299.820   9
   3  -9  -1 238.375 317.753  16
  -3   9  -1-632.814 509.212  15
  -3  -9   1 71.7043 500.045  13
  -3   9  -2 1386.13 452.316  20
   3  -9  -2 1939.96 885.268   1
   3  -9  -2 1601.10 454.349   5
   3  -9  -2 2730.36 515.146  10
   3   9   2 1873.54 471.552   9
  -3   9  -2 722.612 811.047  15
   3   9   2 1339.71 520.112  21
   3   9   2 1747.59 503.620  20
  -3   9  -3 884.768 356.151  20
   3  -9  -3 2778.67 1149.36   1
   3  -9  -3 510.142 414.582   5
   3  -9  -3 687.295 289.791  10
   3   9   3 987.409 341.279   9
  -3  -9   3 106.992 514.157  14
  -3   9  -3 2625.70 1095.41  15
   3   9   3 333.301 467.586  21
  -3   9  -4 815.687 396.673  20
   3  -9  -4 894.358 411.552   5
   3  -9  -4-911.239 842.988   1
   3   9   4 964.944 332.468   9
   3  -9  -4 1208.34 396.571  10
  -3   9  -4 1889.68 943.147  15
  -3  -9   4 1012.50 731.429  14
   3   9   4 1764.58 536.150  21
   3  -9  -5 619.292 396.388   5
   3   9   5 787.044 410.911  21
  -3   9  -5 679.580 386.971  20
   3  -9  -5 2668.80 1404.96   1
   3  -9  -5 627.384 278.027  10
   3   9   5 978.282 389.952   9
  -3   9  -5 2284.35 1048.40  15
  -3  -9   5 430.782 566.030  14
   3  -9  -6 2009.05 564.343   5
   3  -9  -6 1413.12 1101.69   1
   3   9   6 2827.86 612.754  21
  -3   9  -6 2082.99 539.824  20
  -3  -9   6 126.029 429.039  14
  -3   9  -6-933.496 803.269  15
   3  -9  -6 2212.99 492.701  10
   3   9   7 8224.82 1051.75  21
  -3   9  -7 7865.26 959.653  20
  -3   9  -7 8837.98 881.120  17
   3  -9  -7 7005.06 905.145   5
  -3  -9   7 8738.72 1776.54  14
   3  -9  -7 7311.42 891.783  10
  -3   9  -8 2580.74 606.692  20
   3   9   8 3883.62 731.768  21
  -3   9  -8 1683.61 435.206  17
   3  -9  -8 2882.87 621.540   5
   3  -9  -8 2182.29 536.652  10
  -3   9  -9 2631.73 632.832  20
   3   9   9 3825.17 711.654  21
  -3   9  -9 2285.44 523.581  17
   3  -9  -9 2462.14 593.630   5
   3  -9  -9 1731.09 516.580  10
  -3   9 -10 194.887 390.348  20
   3   9  10 41.0131 371.447  21
   3  -9 -10 552.236 436.808   5
   3  -9 -10 433.547 374.931  10
  -3   9 -10-464.506 309.515  17
  -3   9 -11 4128.37 657.816  17
  -3   9 -11 4376.58 767.472  20
   3  -9 -11 4840.18 736.606   7
   3  -9 -11 4119.56 718.638   5
  -3   9 -12 3937.45 629.864  17
  -3   9 -12 2761.55 631.510  20
   3   9  12 5012.91 772.717  21
   3  -9 -12 2038.54 565.741   7
  -3   9 -13 1300.00 382.823  17
  -3   9 -13 970.666 414.515  20
   3   9  13 1099.31 394.314  21
   3  -9 -13 477.047 357.181   7
   3  -9 -14 515.221 309.869   4
   3   9  14 136.254 229.527  21
  -3   9 -14 297.478 286.690  20
   3  -9 -14 232.514 297.808   7
  -3   9 -14 944.758 323.226  17
   3  -9 -15 195.702 226.648   4
  -3   9 -15 319.122 191.366  17
  -3   9 -15-59.0913 166.802  20
   3  -9 -15 505.721 223.124   7
   3  10 -15 236.425 156.029   9
  -3 -10 -15 353.594 186.654  17
   3 -10  15 598.915 196.511  16
   3  10 -14 356.720 230.935   9
  -3 -10 -14 104.919 181.208  17
   3 -10  14 496.063 224.960  16
   3 -10  13 254.714 286.214  16
  -3 -10 -13 212.827 281.714  17
   3  10 -13 47.6120 206.127   9
  -3  10  13 160.875 171.988  16
   3 -10  12 705.326 391.534  16
  -3 -10 -12 651.261 386.903  17
   3  10 -12 449.825 308.203   9
  -3  10  12 1306.37 335.384  16
   3 -10  11 1819.57 522.326  16
  -3 -10 -11 2559.69 573.826  17
   3  10 -11 1397.44 442.393   9
  -3  10  11 3111.45 516.895  16
   3 -10  10-70.5362 355.687  16
  -3 -10 -10-1219.49 552.154  17
   3  10 -10-239.592 335.847   9
   3 -10   9 930.804 419.025  16
  -3  10   9 1764.92 472.983  21
   3  10  -9 868.866 416.830   9
   3 -10   8 8883.21 964.920  16
  -3  10   8 9420.68 980.875  21
   3  10  -8 8564.52 994.896  20
   3  10  -8 8178.51 929.726   9
   3 -10   7 1927.49 520.236  16
  -3  10   7 1726.67 513.740  21
   3  10  -7 1548.21 560.352  20
   3  10  -7 1661.09 472.463   9
   3 -10   6 1804.99 457.652  16
  -3  10   6 1500.91 486.721  21
   3  10  -6 1147.04 471.405  20
   3  10  -6 1244.62 433.899   9
   3  10  -5-490.973 641.501   2
  -3  10   5 1098.61 461.217  21
   3  10  -5 1584.12 617.966  20
   3  10  -5 920.172 408.563   9
   3 -10   5 1117.55 427.896  16
  -3  10   5 3645.50 1620.69  15
  -3 -10  -5 4449.35 1415.86  13
   3 -10   4 7257.26 1792.83   1
   3  10  -4 10633.6 2403.60   2
  -3  10   4 7870.80 958.893  21
   3  10  -4 10499.3 1115.75  20
  -3 -10  -4 10534.8 968.440  19
   3  10  -4 9419.45 967.796   9
   3 -10   4 9141.57 955.842  16
  -3  10   4 8935.70 2238.24  15
  -3 -10  -4 8233.73 1861.61  13
   3 -10   3-264.336 495.998   1
   3  10  -3 1618.67 940.277   2
   3  10  -3 1296.27 457.228  20
  -3  10   3 51.1451 388.494  21
  -3 -10  -3 1232.68 393.440  19
   3  10  -3 532.384 362.003   9
   3 -10   3 937.558 388.764  16
  -3  10   3 550.971 607.402  15
  -3 -10  -3 1471.82 1057.58  13
   3 -10   2-1123.41 707.972   1
   3  10  -2-285.151 932.463   2
   3  10  -2 23.0763 259.358  20
  -3 -10  -2-102.879 250.699  19
   3  10  -2 249.126 291.314   9
   3 -10   2 242.782 257.755  10
   3 -10   2 99.9071 274.936  16
  -3  10   2 1042.46 1116.94  15
  -3 -10  -2-1085.25 838.435  13
   3 -10   1 3786.54 1219.58   1
   3  10  -1 4675.88 1782.04   2
   3  10  -1 5409.99 780.147  20
  -3 -10  -1 4449.44 678.588  19
   3  10  -1 5124.34 717.239   9
   3 -10   1 4751.31 702.748  16
  -3  10   1 4759.77 1590.59  15
  -3 -10  -1 3292.85 1105.91  13
   3 -10   1 4038.99 630.540  10
   3 -10   0 422.225 754.443   1
   3  10   0-250.746 355.311  20
  -3 -10   0-117.965 258.004  19
   3 -10   0 315.408 303.538  16
  -3 -10   0 602.589 446.273  13
  -3  10   0-221.519 454.206  15
   3 -10   0-89.5126 228.090  10
   3  10   0-32.5230 270.452   9
   3 -10  -1 2436.07 1078.88   1
   3  10   1 4678.65 777.758  20
   3  10   1 5377.17 867.907  21
   3  10   1 5387.96 746.349   9
   3 -10  -1 4823.58 727.180  16
  -3  10  -1 4592.59 1355.62  15
   3 -10  -1 4708.33 686.216  10
  -3  10  -2 62.5814 128.813  20
   3 -10  -2 62.6649 320.341   5
   3 -10  -2 545.026 296.167  10
   3  10   2 160.058 264.498   9
  -3  10  -2 389.023 767.423  15
   3  10   2 48.4004 327.648  21
   3  10   2 119.175 307.252  20
  -3  10  -3 1275.40 441.952  20
   3 -10  -3 791.697 357.695  10
   3  10   3 742.220 349.547   9
   3  10   3 800.372 360.137  21
  -3 -10   3-94.3933 517.525  14
  -3  10  -3-12.5462 693.134  15
   3 -10  -3 94.8046 591.563   1
   3 -10  -3 524.923 410.602   5
   3 -10  -4 8756.06 995.697   5
  -3  10  -4 9409.90 1001.13  20
   3  10   4 9024.42 1071.02  21
   3 -10  -4 10293.5 2198.43   1
   3  10   4 9300.05 960.496   9
  -3  10  -4 8860.93 1825.46  15
  -3 -10   4 11468.6 2079.49  14
   3 -10  -4 7987.97 885.431  10
   3 -10  -5 1379.12 481.292   5
   3  10   5 1394.68 489.350  21
  -3  10  -5 1109.87 434.402  20
   3 -10  -5 553.990 526.570   1
   3 -10  -5 1025.31 372.683  10
   3  10   5 1361.23 466.267   9
  -3  10  -5 1846.51 898.328  15
  -3 -10   5 1072.76 873.836  14
  -3  10  -6 1540.79 503.650  20
   3 -10  -6 1468.33 425.120  10
   3 -10  -6 1706.63 527.137   5
   3  10   6 904.883 401.629  21
  -3  10  -7 1306.94 470.410  20
   3  10   7 1583.52 546.508  21
   3 -10  -7 1765.24 516.075   5
   3 -10  -7 1257.61 439.770  10
  -3  10  -7 1780.08 441.290  17
   3  10   8 9129.89 1059.80  21
  -3  10  -8 9138.87 1056.36  20
  -3  10  -8 8636.00 898.145  17
   3 -10  -8 8272.35 999.867   5
   3 -10  -8 9305.46 979.446  10
  -3  10  -9 1708.72 575.458  20
   3  10   9 2506.69 639.891  21
  -3  10  -9 1396.69 379.383  17
   3 -10  -9 2018.44 552.287   5
   3 -10  -9 1690.01 500.895  10
  -3  10 -10 413.069 459.562  20
   3  10  10 194.548 374.609  21
  -3  10 -10 398.701 327.772  17
   3 -10 -10 387.539 327.540   5
   3 -10 -10 174.414 321.711  10
  -3  10 -11 2336.94 478.441  17
  -3  10 -11 2240.26 583.722  20
   3  10  11 2972.01 652.280  21
   3 -10 -11 607.835 430.235   7
   3 -10 -11 1589.20 519.310   5
  -3  10 -12 942.594 301.986  17
  -3  10 -12 729.460 367.230  20
   3  10  12 538.886 364.118  21
   3 -10 -12 457.603 393.033   7
   3  10  13 132.915 216.861  21
  -3  10 -13-163.212 305.558  20
   3 -10 -13-290.184 272.176   4
   3 -10 -13 182.657 299.568   7
  -3  10 -13-16.5750 188.195  17
   3  10  14 78.4637 112.222  21
  -3  10 -14 603.517 270.778  20
  -3  10 -14 927.166 280.415  17
   3 -10 -14 218.803 239.221   7
   3 -10 -14 415.655 268.115   4
   3 -10 -15 325.625 173.799   7
   3  11 -14 333.136 159.384   9
  -3 -11 -14 142.199 141.201  17
   3 -11  14 101.626 159.473  16
  -3  11  13 491.860 164.535  16
   3  11 -13 1005.89 287.802   9
  -3 -11 -13 651.356 275.799  17
   3 -11  13 665.703 276.008  16
  -3  11  12 141.486 188.406  16
   3  11 -12 139.865 240.756   9
  -3 -11 -12 60.7363 275.210  17
   3 -11  12 229.786 296.980  16
  -3  11  11 1393.01 369.214  16
  -3 -11 -11 2816.56 542.464  17
   3 -11  11 1627.36 479.066  16
   3  11 -11 1657.27 420.638   9
  -3 -11 -10 645.129 408.979  17
   3 -11  10 110.913 313.994  16
   3  11 -10 246.492 336.998   9
   3 -11   9 482.562 354.222  16
   3  11  -9 881.272 358.100  20
  -3  11   9 271.174 287.377  21
   3  11  -9 519.233 343.641   9
   3 -11   8 1176.04 450.140  16
   3  11  -8-43.9959 258.484  20
  -3  11   8 1158.83 426.658  21
   3  11  -8 1502.12 502.982   9
   3 -11   7 7280.06 878.484  16
  -3  11   7 7044.16 855.196  21
   3  11  -7 5732.39 825.517  20
   3  11  -7 8244.86 903.170   9
   3 -11   6 8723.05 958.118  16
   3  11  -6 7432.83 890.123   9
  -3  11   6 7942.69 947.072  21
   3  11  -6 7151.53 933.367  20
   3 -11   5 3435.32 628.912  16
   3  11  -5 3050.42 599.814   9
  -3 -11  -5 3057.18 611.895  19
   3  11  -5 3324.59 699.543  20
  -3  11   5 2659.12 619.089  21
   3 -11   4 1824.66 497.321  16
   3  11  -4 2067.05 551.818   9
  -3 -11  -4 2711.95 522.626  19
   3  11  -4 1893.08 553.300  20
  -3  11   4 2257.12 622.251  21
   3 -11   3 513.412 347.349  16
   3 -11   3 533.199 319.285  10
   3  11  -3 279.570 306.968   9
  -3 -11  -3 30.0323 246.456  19
   3  11  -3-178.649 349.536  20
  -3  11   3 330.971 386.350  21
   3  11  -2 2714.61 643.060  20
  -3  11   2 2942.46 708.478  21
  -3 -11  -2 3067.05 555.999  19
   3  11  -2 2173.32 540.717   9
   3 -11   2 3027.54 563.970  10
   3 -11   2 2072.78 548.917  16
  -3 -11  -2 2224.36 1088.49  13
   3  11  -2 2023.31 1356.53   2
   3 -11   2 2645.90 1192.89   1
   3 -11   1 1616.48 905.064   1
   3  11  -1 815.268 1038.71   2
  -3  11   1 5063.70 792.311  21
   3  11  -1 5161.46 801.073  20
  -3 -11  -1 4971.61 696.011  19
   3  11  -1 4537.36 717.503   9
   3 -11   1 4225.16 714.167  16
  -3  11   1 5335.11 1705.42  15
  -3 -11  -1 5891.24 1525.64  13
   3 -11   1 4800.10 700.679  10
   3  11   0 3612.61 707.343  20
  -3 -11   0 4001.31 640.724  19
   3  11   0 4456.08 728.483   9
   3 -11   0 2820.34 544.056  10
   3 -11   0 3523.34 637.971  16
  -3  11   0 1862.83 1081.30  15
   3 -11   0 2529.28 1047.24   1
   3 -11  -1 5510.56 802.630   5
   3  11   1 4385.92 749.617  20
   3  11   1 5262.66 838.399  21
  -3 -11   1 5900.63 754.089  19
   3  11   1 5128.91 735.934   9
   3 -11  -1 3344.47 1200.20   1
  -3  11  -1 1947.43 975.552  15
   3 -11  -1 6236.52 781.619  10
   3  11   2 3284.83 627.000   9
   3 -11  -2 3105.41 582.377  10
   3  11   2 3577.82 756.384  21
  -3  11  -2 3190.82 585.267  20
   3 -11  -2 2873.81 648.012   5
   3 -11  -3-67.0140 226.184  10
   3  11   3 130.050 298.368   9
   3  11   3 497.492 393.945  21
  -3  11  -3 1093.07 399.752  20
   3 -11  -3-220.635 338.705   5
   3 -11  -4 1891.41 469.043  10
   3  11   4 2623.51 583.309   9
   3  11   4 2519.08 612.730  21
   3 -11  -4 2049.94 567.703   5
  -3  11  -4 2414.42 586.926  20
   3  11   5 3508.67 611.376   9
   3 -11  -5 3215.27 605.731  10
   3 -11  -5 3626.90 693.069   5
  -3  11  -5 3393.85 694.906  20
   3  11   5 2505.46 633.276  21
   3  11   6 7067.36 937.647  21
  -3  11  -6 7276.61 906.169  20
   3 -11  -6 8347.31 919.515  10
   3 -11  -6 7991.29 973.757   5
   3  11   7 5947.83 852.696  21
  -3  11  -7 7185.09 919.753  20
   3 -11  -7 6328.06 882.117   5
   3 -11  -7 6320.31 816.112  10
  -3  11  -8 1486.19 537.917  20
   3  11   8 648.907 418.444  21
  -3  11  -8 1350.78 367.556  17
   3 -11  -8 1249.23 486.577   5
   3 -11  -8 1774.07 496.623  10
  -3  11  -9 495.878 455.862  20
   3  11   9 718.603 411.548  21
  -3  11  -9 1357.82 382.567  17
   3 -11  -9 812.707 448.281   5
   3 -11  -9 730.709 376.820  10
  -3  11 -10 452.021 247.089  17
  -3  11 -10 219.844 369.157  20
   3  11  10 902.193 453.020  21
   3 -11 -10 395.098 371.812   5
   3  11  11 1708.73 466.009  21
  -3  11 -11 1136.17 491.958  20
   3 -11 -11 1343.15 437.761   7
   3 -11 -11 1812.81 485.748   5
  -3  11 -11 1675.16 405.323  17
   3  11  12 361.809 295.633  21
  -3  11 -12-187.055 321.171  20
   3 -11 -12 18.9243 350.253   7
  -3  11 -12 613.023 241.844  17
   3  11  13 757.876 280.319  21
  -3  11 -13 430.211 257.724  20
   3 -11 -13 407.810 197.690   4
  -3  11 -13 219.482 177.424  17
   3 -11 -13 435.678 283.569   7
  -3  11 -14 36.5181 139.793  20
   3 -11 -14 79.8106 177.899   7
   3  12 -13 228.856 150.697   9
   3 -12  13 190.011 199.793  16
  -3 -12 -13 181.241 154.142  17
  -3  12  12 70.4398 135.887  16
   3  12 -12 188.154 196.770   9
   3 -12  12 260.149 222.090  16
  -3 -12 -12 219.108 233.200  17
  -3  12  11 1359.44 311.694  16
   3  12 -11 1051.20 337.058   9
   3 -12  11 1653.61 396.938  16
  -3 -12 -11 1344.49 394.957  17
   3  12 -10 421.435 293.149   9
   3 -12  10 186.633 289.293  16
  -3 -12 -10 146.180 259.608  17
   3 -12   9 10.7433 246.040  16
   3  12  -9 231.629 294.723   9
  -3  12   9-89.2494 179.570  21
   3  12  -9-24.9612 234.701  20
   3 -12   8 800.161 411.076  16
   3  12  -8 1364.99 441.507   9
   3  12  -8 1607.00 412.248  20
  -3  12   8 1397.76 408.679  21
   3 -12   7 1810.01 546.217  16
  -3  12   7 2003.46 505.518  21
   3  12  -7 1354.71 465.943  20
   3  12  -7 1592.83 491.683   9
   3 -12   6 528.159 366.900  16
   3 -12   6 524.184 268.805  10
   3  12  -6 312.574 353.061   9
   3  12  -6-40.1013 224.482  20
  -3  12   6 791.225 399.588  21
  -3 -12  -6 809.365 347.691  19
  -3 -12  -5 5529.62 741.074  19
   3  12  -5 5374.64 766.242   9
   3 -12   5 4404.07 695.373  16
   3  12  -5 3554.21 724.252  20
  -3  12   5 5200.79 791.244  21
   3 -12   5 4373.03 643.881  10
   3 -12   4 759.149 424.431  16
   3 -12   4 876.477 365.861  10
   3  12  -4 844.013 414.135   9
   3  12  -4 729.822 463.421  20
  -3  12   4 768.134 481.286  21
  -3 -12  -4 680.853 370.565  19
   3 -12   3 836.406 424.768  16
   3  12  -3 995.766 432.793   9
   3 -12   3 1446.66 389.736  10
   3  12  -3 887.182 441.463  20
  -3  12   3 752.117 473.164  21
  -3 -12  -3 1166.26 423.075  19
   3 -12   2 1379.01 472.799  16
   3  12  -2 1251.93 477.444   9
   3 -12   2 1182.13 379.170  10
  -3  12   2 769.282 468.615  21
   3  12  -2 1314.22 534.657  20
  -3 -12  -2 1482.75 467.069  19
  -3 -12  -1 6601.01 819.535  19
   3  12  -1 6371.26 831.352   9
   3 -12   1 6010.93 813.881  16
  -3  12   1 5471.45 810.146  21
   3  12  -1 4670.35 783.845  20
   3 -12   1 6312.19 791.582  10
   3  12   0 11592.6 1092.53   9
  -3  12   0 10554.2 1129.07  21
   3  12   0 10963.5 1165.44  20
   3 -12   0 11596.4 1041.51  10
  -3 -12   0 10966.5 1016.21  19
  -3 -12   1 6719.35 834.277  19
  -3  12  -1 6222.94 879.263  21
   3  12   1 5762.82 894.175  20
   3  12   1 4931.66 805.235  21
   3  12   1 6617.13 861.930   9
   3 -12  -1 6089.48 856.713   5
   3 -12  -1 5425.71 735.012  10
   3 -12  -2 1987.56 475.516  10
   3  12   2 741.491 391.924   9
  -3  12  -2 1438.43 486.450  21
   3  12   2 2063.27 518.267  21
  -3 -12   2 1501.85 457.414  19
   3 -12  -2 1406.93 524.856   5
   3 -12  -3 651.152 431.800   5
   3 -12  -3 1039.75 383.108  10
   3  12   3 719.817 395.605   9
  -3  12  -3 659.968 418.415  20
  -3  12  -3 1450.45 479.020  21
   3  12   3 964.486 481.624  21
   3 -12  -4 642.238 414.864   5
  -3  12  -4 568.236 380.339  21
   3  12   4 1137.74 439.042  21
  -3  12  -4 667.651 417.327  20
   3 -12  -4 961.510 366.642  10
   3  12   4 781.316 359.117   9
   3  12   5 4555.17 749.187  21
  -3  12  -5 4715.05 718.465  21
  -3  12  -5 4721.80 744.550  20
   3 -12  -5 4868.88 706.780  10
   3 -12  -5 4080.12 731.167   5
  -3  12  -6 49.5581 297.924  21
   3  12   6 771.699 448.607  21
  -3  12  -6 528.908 368.803  20
   3 -12  -6 215.125 259.373  10
   3 -12  -6 387.538 471.915   5
  -3  12  -7 1587.22 502.390  20
   3  12   7 1992.22 547.837  21
   3 -12  -7 2076.22 474.906  10
   3 -12  -7 2253.31 545.646   5
   3  12   8 1417.21 471.563  21
  -3  12  -8 1564.26 522.114  20
   3 -12  -8 980.585 379.069  10
   3 -12  -8 951.626 449.275   5
   3 -12  -9 30.7669 390.590   5
  -3  12  -9 84.7286 339.005  20
   3  12   9-151.907 357.629  21
   3 -12 -10 30.6218 314.276   5
   3 -12 -10-263.045 323.215   7
   3  12  10 344.169 351.228  21
  -3  12 -10-459.255 352.022  20
   3 -12 -11 720.266 344.216   7
   3 -12 -11 1187.63 397.381   5
   3  12  11 841.233 368.174  21
  -3  12 -11 869.665 375.417  20
  -3  12 -12 97.0535 238.947  20
   3  12  12 490.489 287.923  21
   3 -12 -12-28.3273 224.829   7
   3 -12 -12-390.120 191.807   4
   3  12  13 353.426 165.213  21
  -3  12 -13 354.080 216.624  20
   3 -12 -13 133.040 181.203   7
   3  13 -12 771.030 204.038   9
  -3 -13 -12 1085.30 245.928  17
   3 -13  12 635.088 185.588  16
  -3  13  11 196.933 151.947  16
   3  13 -11 719.805 269.281   9
  -3 -13 -11 228.744 214.499  17
   3 -13  11 730.394 289.768  16
  -3  13  10 380.851 212.930  16
   3  13 -10 331.720 261.835   9
  -3 -13 -10 246.122 224.739  17
   3 -13  10 701.623 298.786  16
  -3 -13  -9 51.9053 275.754  17
   3 -13   9 649.073 323.478  16
   3  13  -9 567.818 313.808   9
  -3  13   9 181.072 190.941  21
   3  13  -9 340.299 255.136  20
   3 -13   8 2620.97 535.233  16
   3  13  -8 1576.47 443.730   9
  -3  13   8 2304.16 466.011  21
   3  13  -8 1321.21 388.097  20
   3 -13   7 2403.91 534.816  16
  -3  13   7 2074.99 484.643  21
   3  13  -7 2531.27 559.142  20
   3  13  -7 2913.01 571.275   9
   3 -13   6 329.544 364.340  16
   3  13  -6 428.902 351.212   9
  -3  13   6 186.668 277.168  21
   3  13  -6 325.457 341.859  20
  -3 -13  -6 1037.32 352.542  19
   3 -13   5 49.5411 301.785  16
   3  13  -5 148.834 304.878   9
  -3  13   5 122.635 311.842  21
   3  13  -5-31.1815 290.008  20
  -3 -13  -5 466.797 304.241  19
   3 -13   4 3588.35 655.281  16
   3 -13   4 3065.34 519.508  10
   3  13  -4 4298.99 673.332   9
  -3  13   4 3760.72 684.577  21
   3  13  -4 3235.97 691.779  20
  -3 -13  -4 2373.89 500.101  19
   3 -13   3 1112.55 430.436  16
   3 -13   3 667.254 324.148  10
   3  13  -3 100.481 315.332   9
  -3  13   3 1159.13 507.718  21
   3  13  -3 277.151 436.202  20
  -3 -13  -3 861.873 360.977  19
   3 -13   2 1298.96 453.748  16
  -3 -13  -2 1033.09 419.081  19
  -3  13   2 1342.46 527.288  21
   3  13  -2 707.587 476.069  20
   3 -13   2 1357.10 374.801  10
   3  13  -2 679.390 389.467   9
   3  13  -1 9522.57 980.409   9
  -3  13   1 9090.89 1047.90  21
   3  13  -1 8805.43 1067.58  20
   3 -13   1 9699.09 914.012  10
  -3 -13  -1 9090.28 931.205  19
  -3 -13   0 3768.24 636.099  19
  -3  13   0 3785.43 729.639  21
   3  13   0 3994.77 748.008  20
   3  13   0 4194.55 726.303   9
   3 -13   0 4378.06 723.086   5
   3 -13   0 4574.41 664.695  10
  -3 -13   1 9958.52 981.243  19
  -3  13  -1 8994.21 996.317  21
   3  13   1 8671.24 953.971   9
   3 -13  -1 10039.9 1087.11   5
   3 -13  -1 11132.0 969.858  10
   3 -13  -2 1153.52 367.426  10
   3  13   2 1057.10 454.722   9
  -3  13  -2 936.275 457.829  21
   3  13   2 1090.54 356.040  21
  -3 -13   2 1037.98 477.310  19
   3 -13  -2 872.633 432.106   5
   3 -13  -3 1309.60 378.740  10
   3  13   3 914.586 395.766   9
  -3  13  -3 734.689 374.863  20
  -3  13  -3 343.731 400.059  21
   3  13   3 178.749 217.711  21
   3 -13  -3 1217.10 521.502   5
  -3 -13   3 499.482 404.387  19
  -3  13  -4 3114.36 611.250  21
  -3  13  -4 3148.30 579.145  20
   3  13   4 3574.63 646.564  21
   3  13   4 3700.62 657.980   9
   3 -13  -4 3344.54 658.646   5
   3 -13  -4 3967.48 581.888  10
  -3 -13   4 4038.89 647.981  19
  -3  13  -5 437.434 331.021  21
   3  13   5 14.1137 289.358  21
  -3  13  -5 297.527 306.541  20
   3 -13  -5 572.876 309.162  10
   3 -13  -5 301.863 359.220   5
   3  13   6 977.981 442.111  21
  -3  13  -6-20.4501 265.047  20
   3 -13  -6 755.962 326.455  10
   3 -13  -6-117.760 357.024   5
   3  13   7 1598.80 530.523  21
  -3  13  -7 2779.84 556.699  20
   3 -13  -7 3094.28 516.359  10
   3 -13  -7 1832.28 555.958   5
   3 -13  -8 1791.30 556.160   5
   3  13   8 2639.93 559.000  21
  -3  13  -8 2524.31 523.214  20
   3 -13  -9 775.492 356.206   5
   3  13   9 199.187 308.818  21
  -3  13  -9 59.9164 244.635  20
   3 -13 -10 168.708 240.139   7
   3 -13 -10 132.591 274.652   5
  -3  13 -10-79.4802 204.589  20
   3  13  10 19.5136 195.104  21
   3 -13 -11 203.046 218.448   7
   3  13  11 161.864 226.782  21
  -3  13 -11 727.004 277.507  20
  -3 -13  12 503.183 184.074  19
   3  13  12 753.524 228.968  21
  -3  13 -12 849.190 246.907  20
   3 -13 -12 334.036 197.295   7
  -3  14  10-66.7590 104.374  16
  -3 -14 -10 122.309 175.480  17
   3 -14  10 1.57775 169.820  16
   3  14 -10 499.856 195.122   9
  -3 -14  -9 593.371 287.598  17
   3 -14   9 128.244 227.071  16
  -3  14   9 1028.70 253.893  21
   3  14  -9 314.137 211.177   9
   3 -14   8 522.321 299.819  16
  -3  14   8 309.177 224.455  21
   3  14  -8 784.706 321.521  20
   3  14  -8 900.501 322.827   9
   3 -14   7 103.279 282.963  16
   3  14  -7-96.7461 266.818   9
   3  14  -7-13.5157 268.163  20
  -3  14   7 123.217 242.493  21
   3 -14   6 738.703 381.858  16
   3  14  -6 379.830 310.175   9
  -3 -14  -6 380.515 239.311  19
   3  14  -6 434.765 327.874  20
  -3  14   6 233.198 289.112  21
   3 -14   5 935.195 378.390  16
   3  14  -5 917.399 375.040   9
  -3 -14  -5 744.906 315.254  19
  -3  14   5 1229.78 447.103  21
   3  14  -5 527.327 340.639  20
  -3 -14  -4 358.592 281.015  19
   3  14  -4 297.609 300.691   9
   3 -14   4-251.552 291.756  16
   3 -14   4-267.896 248.860   5
  -3  14   4-473.989 373.930  21
   3  14  -4-156.762 326.770  20
   3  14  -3 88.1444 292.635   9
  -3 -14  -3-290.943 289.659  19
   3 -14   3-252.249 247.204   5
  -3  14   3-394.077 367.309  21
   3  14  -3-183.347 364.732  20
   3  14  -2 173.263 304.449   9
  -3 -14  -2 645.717 312.074  19
   3 -14   2 510.454 336.001   5
  -3  14   2 396.923 388.454  21
   3  14  -2 8.10929 341.201  20
   3  14  -1 4087.95 649.323   9
  -3 -14  -1 4019.15 631.752  19
   3 -14   1 2496.34 585.142   5
  -3  14   1 3809.44 701.412  21
   3  14  -1 4691.32 756.530  20
   3  14   0 3465.31 637.867   9
  -3 -14   0 4007.23 655.237  19
   3 -14   0 2784.53 604.799   5
  -3  14   0 4139.35 750.057  21
   3  14   1 4579.36 693.643   9
  -3 -14   1 4282.81 652.144  19
   3 -14  -1 3139.49 641.503   5
  -3  14  -1 2899.30 612.706  21
   3  14   2 302.387 310.857   9
  -3 -14   2 358.305 290.471  19
   3 -14  -2 16.7712 322.023   5
  -3  14  -2 11.7341 282.907  21
   3  14   2 345.019 262.710  21
   3  14   3-130.031 293.844   9
   3 -14  -3 91.5483 349.883   5
  -3 -14   3 387.857 279.896  19
  -3  14  -3-14.0009 241.308  21
  -3  14  -3 205.045 184.045  20
   3  14   3-10.9433 256.689  21
  -3 -14   4-50.0162 267.297  19
   3 -14  -4 120.129 343.242   5
  -3  14  -4 244.391 261.913  21
   3  14   4-509.361 320.140  21
  -3  14  -4 360.867 286.545  20
  -3 -14   5 688.842 370.916  19
   3 -14  -5 767.934 395.270   5
  -3  14  -5 1423.84 376.197  21
   3  14   5 1405.55 458.029  21
  -3  14  -5 981.064 378.294  20
  -3 -14   6 585.456 314.955  19
   3 -14  -6 461.238 367.135   5
   3  14   6 279.241 316.646  21
  -3  14  -6-27.1667 275.272  20
  -3 -14   7 283.167 293.955  19
   3 -14  -7-31.5622 299.449   5
   3  14   7 713.347 335.656  21
  -3  14  -7 4.69650 201.684  20
  -3 -14   8 370.485 282.342  19
   3 -14  -8 545.761 347.024   5
   3  14   8 409.935 287.346  21
  -3  14  -8 555.689 272.653  20
  -3 -14   9 337.414 249.807  19
   3 -14  -9 273.396 282.755   5
   3 -14  -9-137.732 248.112   7
   3  14   9 433.700 252.753  21
  -3  14  -9 635.539 288.385  20
  -3 -14  10-74.5201 172.486  19
   3  14  10 366.711 245.431  21
  -3  14 -10 260.641 211.259  20
   3 -14 -10-277.856 224.325   5
   3 -14 -10 52.5012 192.398   7
  -3 -15  -9 209.757 166.251  17
   3  15  -9 175.757 146.816   9
   3 -15   8 310.858 197.021  16
  -3 -15  -8 445.117 238.261  17
  -3  15   8 754.129 224.160  21
   3  15  -8 455.720 202.226   9
   3 -15   7 299.891 254.855  16
   3  15  -7 39.5134 204.440   9
  -3  15   7 108.146 205.263  21
   3  15  -6 1337.70 367.865   9
   3  15  -6 1289.99 381.809  20
  -3  15   6 810.806 337.343  21
   3  15  -5 966.801 318.234   9
  -3 -15  -5 351.409 189.618  19
   3  15  -5 1031.61 376.166  20
  -3  15   5 1122.32 377.155  21
   3  15  -4 1043.52 376.368   9
  -3 -15  -4 791.051 304.136  19
   3 -15   4 111.167 209.969   5
   3  15  -4 1032.27 383.167  20
  -3  15   4 879.851 373.933  21
   3  15  -3 29.6581 248.352   9
  -3 -15  -3 462.413 280.260  19
   3 -15   3-553.393 294.911   5
  -3  15   3-3.75939 253.395  21
   3  15  -3 193.711 308.248  20
   3  15  -2 536.477 312.315   9
  -3 -15  -2 225.068 262.406  19
   3 -15   2 118.148 304.145   5
  -3  15   2 781.397 383.484  21
   3  15  -1 2.39834 275.066   9
  -3 -15  -1 191.750 255.457  19
   3 -15   1 215.393 253.073   5
  -3  15   1-53.1998 299.831  21
   3  15   0 2968.56 542.957   9
  -3 -15   0 2473.74 499.939  19
   3 -15   0 2055.17 501.039   5
  -3  15   0 2446.15 499.640  21
   3  15   1-223.698 251.989   9
  -3 -15   1 63.9634 257.744  19
   3 -15  -1-242.158 305.602   5
  -3  15  -1 189.264 295.427  21
  -3 -15   2 671.068 322.713  19
  -3  15  -2 305.377 266.438  21
   3 -15  -2 595.199 365.814   5
   3  15   2 643.496 355.676   9
  -3 -15   3 179.923 251.867  19
   3 -15  -3 428.011 345.707   5
  -3  15  -3-317.671 275.773  21
   3  15   3 335.289 242.127  21
  -3 -15   4 964.529 348.704  19
   3 -15  -4 603.607 396.793   5
  -3  15  -4 819.147 314.785  21
   3  15   4 1236.44 366.491  21
  -3  15  -4 848.017 284.295  20
  -3 -15   5 600.660 316.004  19
   3 -15  -5 105.940 290.923   5
  -3  15  -5 534.318 248.856  20
   3  15   5 1065.47 357.327  21
  -3 -15   6 731.454 312.728  19
   3 -15  -6 791.849 339.589   5
  -3  15  -6 835.627 296.100  20
   3  15   6 855.840 317.844  21
  -3 -15   7 492.033 272.571  19
   3 -15  -7 274.348 254.418   5
  -3  15  -7 292.909 230.244  20
   3  15   7 304.431 218.350  21
  -3 -15   8 103.037 210.696  19
   3 -15  -8 634.864 276.653   5
  -3  15  -8 865.250 228.095  20
   3  15   8 323.558 232.498  21
  -3 -15   9 163.008 171.884  19
  -3  15  -9-8.13071 170.527  20
   3  15   9-0.75728 157.815  21
   3 -15  -9-34.3796 133.817   7
   3 -15  -9-83.5353 155.657   5
  -3 -16  -7 146.735 151.186  17
   3  16  -7-87.3821 120.482   9
   3  16  -6-13.5075 163.927   9
  -3  16   6 245.696 195.049  21
   3  16  -5 200.239 200.574   9
  -3  16   5 339.439 220.404  21
   3  16  -4 531.451 259.134   9
  -3  16   4 799.966 340.595  21
  -3 -16  -4 543.553 233.969  19
   3  16  -3 191.140 220.050   9
   3 -16   3 123.113 186.280   5
  -3  16   3 56.9835 250.379  21
  -3 -16  -3 437.394 228.125  19
   3  16  -2 307.595 231.064   9
   3 -16   2 97.0857 241.789   5
  -3  16   2 382.553 277.474  21
  -3 -16  -2 623.980 278.482  19
   3  16  -1 1348.56 353.370   9
   3 -16   1 493.834 255.819   5
  -3  16   1 771.677 317.160  21
  -3 -16  -1 1119.67 331.400  19
  -3 -16   0 132.106 223.240  19
  -3  16   0 57.2339 236.192  21
   3 -16   0 40.7222 244.906   5
   3  16   0-9.73947 218.995   9
  -3 -16   1 1391.99 372.813  19
  -3  16  -1 1096.71 312.524  21
   3 -16  -1 544.554 285.854   5
   3  16   1 1186.28 335.614   9
  -3 -16   2 305.944 246.763  19
   3 -16  -2 478.666 273.313   5
  -3  16  -2 490.806 240.257  21
  -3 -16   3 581.519 272.828  19
   3 -16  -3 93.3162 264.921   5
  -3  16  -3 419.167 226.526  21
  -3 -16   4 991.467 319.730  19
   3 -16  -4 289.185 255.108   5
   3  16   4 644.136 257.514  21
  -3 -16   5 326.429 229.285  19
   3 -16  -5-167.794 233.917   5
   3  16   5-277.794 182.372  21
  -3 -16   6 154.146 191.138  19
   3 -16  -6-251.789 207.775   5
   3  16   6 286.222 188.339  21
   3 -16  -7-109.897 165.910   5
  -3 -16   7 309.661 159.838  19
  -3  17   3-17.2266 124.290  21
   3  17  -3 211.401 139.703   9
  -3  17   2 437.893 195.593  21
   3  17  -2 519.211 200.327   9
  -3  17   1 382.449 213.485  21
  -3 -17  -1 157.454 149.903  19
   3  17  -1 423.138 198.840   9
  -3  17   0 264.249 196.905  21
  -3 -17   0 177.201 146.637  19
   3 -17   0-2.83310 125.851   5
  -3 -17   1 766.088 227.569  19
   3 -17  -1 46.1263 165.757   5
  -3 -17   2-35.2069 156.105  19
   3 -17  -2 107.835 179.441   5
  -3 -17   3 100.828 129.758  19
   3 -17  -3-41.9120 136.086   5
   4   0   0 49076.7 3461.58   1
   4   0  -1 19019.7 2045.46   1
   4   0  -2 15247.2 1886.34   1
   4   0  -3 2977.42 862.195   1
  -4   0   3 2046.03 709.795  15
   4   0  -4 673.924 770.748   2
  -4   0   4 771.228 566.342  15
   4   0  -5 3741.33 1107.08   2
  -4   0   5 1360.81 726.138  15
  -4   0  -5 3317.13 1078.72  13
   4   0  -6 779.855 357.062  18
  -4   0  -6 561.768 572.974  13
   4   0   6 1052.38 370.107   6
   4   0  -6 1512.42 910.790   2
   4   0  -7 839.033 382.612  18
   4   0  -7-293.465 818.433   2
   4   0   7 298.573 332.277   6
   4   0  -8 10094.4 1121.63  18
  -4   0  -8 9749.20 1882.43  13
   4   0   8 10206.3 1152.18   6
  -4   0  -8 8978.53 908.276  17
   4   0  -9-145.423 378.958  18
   4   0   9 170.718 421.166   6
  -4   0  -9 50.3636 246.560  17
   4   0 -10-307.700 400.354  18
  -4   0 -10 932.743 880.946  13
   4   0 -10-149.311 263.779   7
   4   0  10-43.3130 311.481   6
  -4   0 -10 270.337 227.519  17
  -4   0 -11 2760.87 575.285  17
   4   0 -11 3067.54 846.513  18
   4   0 -11 2957.59 569.150   7
   4   0  11 3786.85 791.801   6
  -4   0 -12 4099.89 687.762  17
   4   0  12 5016.66 728.596  16
   4   0 -12 4301.06 637.375   4
   4   0 -12 4219.68 840.074  18
   4   0 -12 4669.55 674.835   7
   4   0  12 5162.76 897.219   6
   4   0 -13 677.963 421.632  18
   4   0 -13-133.200 233.767   4
  -4   0 -13 803.640 377.434  17
   4   0  13 417.844 312.744  16
   4   0 -13 789.346 330.965   7
   4   0  13 213.811 419.862   6
  -4   0 -14 1250.41 405.250  20
   4   0 -14 2469.84 585.340  18
   4   0 -14 2242.09 455.511   4
  -4   0 -14 3406.47 611.418  17
   4   0  14 2891.18 490.045  16
   4   0 -14 2776.35 534.133   7
   4   0  14 2316.35 536.914   6
  -4   0 -15 242.879 282.357  17
  -4   0 -15 100.481 274.848  20
   4   0 -15-13.8073 213.918  18
   4   0  15 34.4497 126.958  16
   4   0 -15-476.456 270.527   7
   4   0  15-518.683 376.024   6
  -4   0 -16 353.398 272.365  17
   4   0 -16 188.248 270.747  18
   4   0  16 917.515 234.311  16
   4   0  16 550.812 318.162   6
  -4   0 -17 101.202 162.356  17
   4   0 -17 141.643 162.814  18
   4   0  17-36.7389 185.186   6
  -4  -1 -17 707.724 218.218  17
   4   1 -17 878.260 256.410  18
   4  -1  17 759.988 285.468   6
  -4  -1 -16 65.3399 236.270  17
   4   1 -16-92.6519 267.936  18
   4  -1  16 424.303 221.124  16
   4  -1  16 177.705 255.146   6
  -4  -1 -15 1522.54 431.052  17
   4   1 -15 1128.21 389.543  18
   4  -1  15 1553.65 369.218  16
   4  -1  15 1155.92 409.158   6
  -4  -1 -14 4398.86 667.837  17
   4  -1  14 4538.08 635.341  16
  -4  -1 -14 2239.31 527.578  20
   4   1 -14 3527.00 677.153  18
   4   1 -14 4319.36 605.410   7
   4  -1  14 4465.63 762.194   6
  -4  -1 -13 1442.92 468.070  17
   4   1 -13 1148.62 496.805  18
   4  -1  13 493.807 284.418  16
   4   1 -13 1217.73 427.015   7
   4  -1  13 447.059 517.302   6
   4   1 -12 7825.34 860.025   7
   4  -1  12 6341.10 973.192   6
   4   1 -12 7432.39 1054.33  18
  -4  -1 -12 6220.25 797.390  17
   4  -1  12 8219.52 890.861  16
   4  -1  11 5324.92 924.955   6
   4   1 -11 6337.65 774.389   7
   4   1 -11 5799.43 980.350  18
  -4  -1 -11 5563.69 802.179  17
   4  -1  11 6390.58 806.732  16
   4   1 -10 1224.50 514.157  18
  -4  -1 -10 670.090 405.922  17
  -4  -1 -10 2369.31 1189.71  13
   4  -1  10 831.239 277.467   8
   4   1 -10 1241.90 384.549   7
   4  -1  10 1492.95 581.283   6
   4   1  -9 7131.20 1015.63  18
   4   1  -9 9285.15 1909.51   2
  -4  -1  -9 6275.53 767.227  17
  -4  -1  -9 5015.72 1625.98  13
   4  -1   9 7686.62 991.182   6
   4   1  -8 6616.09 925.997  18
   4   1  -8 8645.61 1789.13   2
  -4  -1  -8 5969.50 773.329  17
  -4  -1  -8 6302.97 1615.58  13
   4  -1   8 7515.18 946.233   6
  -4  -1  -7 16810.9 2427.31  13
   4   1  -7 19674.0 1441.67  18
   4   1  -7 19224.2 2808.85   2
  -4  -1  -7 17454.5 1184.78  17
  -4   1   7 21403.7 2802.64  15
   4  -1   7 17834.5 1376.33   6
   4   1  -6 2356.16 550.625  18
   4   1  -6 1255.64 1073.91   2
  -4  -1  -6 3096.15 963.779  13
  -4   1   6 498.681 491.505  15
   4  -1   6 1435.67 449.500   6
  -4   1   5-4.83685 404.438  15
  -4  -1  -5 1006.46 664.110  13
   4   1  -5 831.278 768.168   2
  -4   1   4 1065.95 581.082  15
  -4  -1  -4 222.422 497.583  13
   4   1  -4 1691.62 932.094   2
  -4   1   3-162.221 648.517  15
  -4  -1  -3-408.468 592.025  13
   4   1  -3 245.014 515.113   2
  -4   1   2 6929.50 1328.02  15
  -4  -1  -2 6937.17 1427.82  13
   4  -1   2 7104.29 1600.84   1
   4   1  -2 7663.12 1324.07   2
  -4   1   1 30152.5 2495.49  15
  -4  -1  -1 25740.4 2533.62  13
   4  -1   1 25947.3 2655.91   1
  -4   1   0 2914.23 845.024  15
   4  -1   0 2738.87 1084.46   1
  -4  -1   0 2370.99 866.055  13
   4  -1  -1 25273.6 2586.82   1
  -4  -1   1 27044.4 2407.16  13
   4  -1  -2 6572.83 1294.07   1
  -4  -1   2 10424.6 1469.44  13
   4  -1  -3-471.268 642.660   1
   4  -1  -3 1233.18 727.524   3
   4  -1  -4 1254.45 710.485   1
   4  -1  -4 868.789 507.196   3
   4  -1  -5 476.226 864.929   3
   4   1   5 945.648 357.010  21
   4   1   6 2022.34 487.776   6
   4   1   6 1676.57 455.717  21
   4  -1  -6 2123.65 538.555  18
   4  -1  -7 17947.4 1208.87  10
   4  -1  -7 20695.5 1492.93  18
   4   1   7 20397.3 1462.60   6
  -4   1  -8 7972.78 818.851  17
   4  -1  -8 7338.18 817.415  10
  -4   1  -8 6697.98 1571.61  13
   4  -1  -8 8171.22 1015.52  18
   4   1   8 6340.04 960.699   6
  -4   1  -9 6435.34 787.909  17
  -4   1  -9 7051.51 1596.49  13
   4  -1  -9 6682.91 836.021  10
   4  -1  -9 8823.47 1148.05  18
   4  -1  -9 7225.48 787.809   7
   4   1   9 7517.79 1085.79   6
  -4   1 -10 1474.55 430.910  17
  -4   1 -10 1242.85 960.109  13
   4  -1 -10 1268.48 403.848   7
   4   1  10 1805.96 639.338   6
   4  -1 -10 1042.55 618.186  18
  -4   1 -11 5319.27 732.041  17
   4  -1 -11 5176.91 724.243   7
   4   1  11 6147.29 1041.76   6
   4  -1 -11 5701.66 1031.15  18
  -4   1 -12 7289.91 856.847  17
   4  -1 -12 6527.15 789.916   7
   4   1  12 8368.39 1121.90   6
   4  -1 -12 7723.35 1069.62  18
   4  -1 -13 966.364 471.757  18
  -4   1 -13 1101.16 446.867  20
   4  -1 -13 913.484 349.917   7
   4   1  13 1049.42 502.952   6
  -4   1 -13 1856.23 483.180  17
   4   1  13 1536.78 414.997  16
   4  -1 -13 1523.52 411.553   4
  -4   1 -14 6041.94 747.901  17
   4   1  14 4698.58 622.815  16
   4  -1 -14 4319.11 618.100   7
   4   1  14 4078.16 692.492   6
   4  -1 -14 4473.16 625.689   4
  -4   1 -14 3085.78 585.083  20
   4  -1 -14 4462.40 723.546  18
  -4   1 -15 623.703 323.694  20
   4  -1 -15 795.624 333.465  18
   4  -1 -15 1539.22 387.396   7
   4   1  15 1559.60 471.554   6
  -4   1 -15 1372.34 401.875  17
   4   1  15 1373.24 354.966  16
   4  -1 -15 1013.48 300.213   4
  -4   1 -16 56.4677 218.667  17
   4  -1 -16 148.143 178.094   7
   4   1  16 370.232 301.313   6
   4  -1 -16 587.765 265.783  18
  -4   1 -17 851.198 243.030  17
   4   1  17 759.872 253.856   6
   4  -1 -17 765.149 208.515  18
  -4  -2 -17-153.715 153.158  17
   4  -2  17 36.0542 159.514   6
   4   2 -17-29.1839 151.032  18
  -4  -2 -16 456.363 245.933  17
   4  -2  16 507.450 316.777   6
   4  -2  16 256.449 184.565  16
   4   2 -16 112.836 204.382  18
  -4  -2 -15 467.102 284.753  17
   4  -2  15-232.900 336.542   6
   4  -2  15-166.213 203.209  16
   4   2 -15-420.902 332.834  18
  -4  -2 -14 5517.48 719.498  17
   4  -2  14 5891.06 712.520  16
   4  -2  14 5138.07 794.351   6
   4   2 -14 4752.34 798.614  18
  -4  -2 -14 4144.77 620.203  20
  -4  -2 -13 826.506 416.899  17
   4   2 -13 650.668 290.383   7
   4  -2  13 323.109 376.006   6
   4  -2  13 294.282 265.843  16
   4   2 -13 274.668 398.824  18
  -4  -2 -12 818.054 393.218  17
   4  -2  12 460.201 368.214   6
   4   2 -12 858.882 344.944   7
   4  -2  12 371.315 291.661  16
   4   2 -12 726.196 466.947  18
  -4  -2 -11 702.058 367.344  17
   4   2 -11 1465.00 432.104   7
   4  -2  11 1371.23 564.299   6
   4  -2  11 1372.29 449.769  16
   4   2 -11 908.689 488.489  18
  -4  -2 -10 696.101 327.523  17
   4  -2  10 783.633 515.346   6
   4  -2  10 1725.25 504.883  16
   4   2 -10 919.286 469.242  18
   4   2  -9 1860.21 1020.91   2
   4   2  -9 1384.07 518.809  18
  -4  -2  -9 1499.85 1070.51  13
  -4  -2  -9 2474.79 548.722  17
  -4   2   9 3255.30 1356.08  15
   4  -2   9 2661.60 641.888   6
   4  -2   9 1768.11 424.136   8
   4   2  -8 489.334 852.440   2
   4   2  -8-34.6912 334.681  18
  -4  -2  -8 980.244 812.093  13
  -4  -2  -8 444.778 274.081  17
  -4   2   8 151.877 564.842  15
   4  -2   8 277.461 300.676   6
   4  -2   8 492.896 231.360   8
  -4  -2  -7 686.919 696.163  13
   4   2  -7 916.370 373.399  18
  -4  -2  -7 567.867 302.089  17
  -4   2   7 73.5212 252.463  15
   4  -2   7 771.344 461.430   6
   4  -2   7 355.930 208.445   8
  -4  -2  -6 16492.7 2329.76  13
   4   2  -6 21548.2 1474.56  18
   4   2  -6 19457.0 2572.21   2
   4  -2   6 18507.3 1273.47   8
  -4   2   6 19133.4 2649.98  15
   4  -2   6 17047.3 1312.55   6
  -4  -2  -5 3987.15 1224.52  13
   4   2  -5 7555.67 858.484  18
   4  -2   5 5371.00 660.983   8
  -4   2   5 3061.90 1005.43  15
   4   2  -5 6665.75 1530.09   2
   4  -2   5 6212.59 804.108   6
  -4   2   4 15522.2 2122.88  15
  -4  -2  -4 12605.4 2062.42  13
   4   2  -4 13778.5 2116.17   2
  -4   2   3 64.6739 354.799  15
  -4  -2  -3 44.2774 476.219  13
   4   2  -3-753.922 787.836   2
   4  -2   3 846.952 690.709   1
  -4   2   2 59886.5 3870.67  15
  -4  -2  -2 51021.9 3649.29  13
   4   2  -2 58933.5 3602.54   2
   4  -2   2 58513.7 4203.48   1
  -4   2   1 12219.1 1691.12  15
  -4  -2  -1 9294.08 1600.38  13
   4  -2   1 9573.95 1797.36   1
   4   2  -1 7446.00 1335.49   2
  -4   2   0 112171. 4944.44  15
  -4  -2   0 106947. 5015.54  13
   4  -2   0 115991. 5734.25   1
  -4   2  -1 9003.84 1424.74  15
  -4  -2   1 11669.8 1649.57  13
   4  -2  -1 9807.32 1759.12   1
   4  -2  -1 10205.6 1497.38   3
  -4   2  -2 62577.2 3518.73  15
  -4  -2   2 59924.7 3424.95  13
   4  -2  -2 61246.9 3798.66   3
   4  -2  -2 61789.5 4152.49   1
   4  -2  -3-440.860 496.727   3
   4  -2  -3-187.500 591.195   1
   4  -2  -4 15377.1 2162.49   3
   4  -2  -4 14767.4 2140.63   1
   4   2   5 6395.49 771.336  21
   4  -2  -5 7318.38 1543.22   3
   4  -2  -5 5627.48 1437.60   1
   4  -2  -6 19918.5 2529.18   3
   4  -2  -6 21758.8 1405.48  18
   4   2   6 19428.8 1380.09  21
   4   2   6 19556.5 1319.47   6
   4  -2  -6 21880.5 1336.71  10
   4   2   7 380.687 289.999  21
   4  -2  -7 425.844 297.145  18
   4  -2  -7 296.511 318.320  10
   4   2   7 962.102 440.528   6
   4  -2  -7 825.828 902.958   3
   4   2   8 173.276 333.022  21
   4  -2  -8 877.383 420.859  18
   4  -2  -8 727.814 1063.13   3
  -4   2  -8 1396.66 350.468  17
   4  -2  -8 389.992 274.946   7
   4   2   8 1097.43 410.222   6
   4  -2  -8 469.818 299.699  10
  -4   2  -8 414.515 419.176  13
   4   2   9 2329.06 588.700  21
  -4   2  -9 2557.07 511.599  17
   4  -2  -9 2248.47 536.949  10
  -4   2  -9 3507.42 1219.76  13
   4  -2  -9 2338.41 507.773   7
   4   2   9 2868.14 693.521   6
   4  -2  -9 2610.44 639.203  18
   4  -2 -10 952.030 374.926   7
   4   2  10 1596.87 730.770   6
  -4   2 -10 414.469 288.971  17
   4  -2 -10 1068.59 578.967  18
   4  -2 -11 560.724 345.199   7
   4   2  11 1128.42 548.657   6
  -4   2 -11 1354.17 434.883  17
   4  -2 -11 1313.45 550.647  18
   4  -2 -12 646.571 343.823   7
   4   2  12 877.356 576.504   6
  -4   2 -12 790.673 376.582  17
   4  -2 -12 844.142 488.884  18
  -4   2 -12 256.601 437.312  20
  -4   2 -13 4.46789 312.195  17
   4  -2 -13 524.544 348.155  18
  -4   2 -13 499.225 378.617  20
   4  -2 -13-305.746 255.600   7
   4   2  13 371.039 336.511   6
   4  -2 -13-221.258 267.965   4
  -4   2 -14 6380.37 774.367  17
   4  -2 -14 5411.62 784.154  18
  -4   2 -14 3725.20 657.249  20
   4  -2 -14 5359.49 679.913   7
   4   2  14 5358.42 772.850   6
   4  -2 -14 4873.14 673.663   4
  -4   2 -15-173.127 249.629  17
   4  -2 -15 218.469 273.763  18
  -4   2 -15-163.058 214.356  20
   4  -2 -15 32.5291 226.910   7
   4   2  15 443.358 339.771   6
   4  -2 -15-23.1306 186.915   4
  -4   2 -16 119.417 195.498  17
   4  -2 -16 107.314 181.889  18
   4  -2 -16 160.609 184.040   4
   4  -2 -16 198.471 180.480   7
   4   2  16 292.343 261.549   6
   4   2  17 192.529 181.131   6
  -4   2 -17 408.899 201.554  17
   4   3 -17 201.379 167.410  18
   4  -3  17 228.162 169.129   6
  -4  -3 -17 231.888 159.290  17
   4   3 -16 351.000 251.208  18
   4  -3  16 35.5197 141.648  16
   4  -3  16 268.066 254.052   6
  -4  -3 -16 132.311 180.410  17
   4   3 -15 1552.22 475.380  18
  -4  -3 -15 914.561 337.193  17
   4  -3  15 1074.28 328.114  16
   4  -3  15 869.028 369.310   6
   4   3 -14 163.179 376.334  18
   4   3 -14 754.492 293.574   9
  -4  -3 -14 518.548 312.316  17
   4  -3  14 604.181 288.808  16
   4  -3  14 537.786 388.265   6
   4   3 -13 105.046 354.426  18
   4   3 -13 132.497 246.123   9
  -4  -3 -13-82.7094 288.006  17
   4  -3  13 88.0372 237.788  16
   4  -3  13 336.275 408.918   6
   4   3 -12 3042.51 711.343  18
   4   3 -12 3228.36 586.340   9
  -4  -3 -12 2596.13 545.011  17
   4  -3  12 2903.08 552.117  16
   4   3 -12 2975.55 561.740   7
   4  -3  12 2714.16 625.406   6
  -4  -3 -11 3277.42 629.602  17
   4   3 -11 3286.51 543.863   7
   4  -3  11 2914.20 654.686   6
   4  -3  11 3820.91 634.893  16
   4   3 -11 3175.13 676.520  18
  -4  -3 -10 794.664 319.214  17
   4  -3  10 755.428 373.291   6
   4  -3  10 1154.02 390.715  16
[truncated: 134,292 more chars]
