# Supplementary material for: Synthesis, crystal structure and Hirshfeld surface analysis of (4-methyl­phen­yl)[1-(penta­fluoro­phen­yl)-5-(tri­fluoro­meth­yl)-1H-1,2,3-triazol-4-yl]methanone
Source: Acta Crystallogr E Crystallogr Commun. 2021 Oct 5;77(Pt 11):1067–71. doi: 10.1107/S2056989021010070 (PMC8587975; doi:10.1107/S2056989021010070)
Supplement: Supplementary file 2 [file e-77-01067-Isup2.hkl]

data_I                                                                          
_shelx_title ' np239_auto_a.res in P2(1)2(1)2(1)'                               
_shelx_refln_list_code          4                                               
_shelx_F_calc_maximum      266.48                                               
_exptl_crystal_F_000       840.00                                               
_reflns_d_resolution_high  0.8092                                               
                                                                                
loop_                                                                           
 _space_group_symop_operation_xyz                                               
 'x, y, z'                                                                      
 '-x+1/2, -y, z+1/2'                                                            
 '-x, y+1/2, -z+1/2'                                                            
 'x+1/2, -y+1/2, -z'                                                            
                                                                                
_cell_length_a     6.7605                                                       
_cell_length_b    15.0650                                                       
_cell_length_c    16.0849                                                       
_cell_angle_alpha  90.000                                                       
_cell_angle_beta   90.000                                                       
_cell_angle_gamma  90.000                                                       
                                                                                
_shelx_F_squared_multiplier     1.000                                           
                                                                                
loop_                                                                           
 _refln_index_h                                                                 
 _refln_index_k                                                                 
 _refln_index_l                                                                 
 _refln_F_squared_calc                                                          
 _refln_F_squared_meas                                                          
 _refln_F_squared_sigma                                                         
 _refln_observed_status                                                         
   2   0   0      71012.91      71481.90       377.35 o                         
   4   0   0       3631.42       3529.69       248.96 o                         
   6   0   0        351.17        493.98        47.17 o                         
   8   0   0          6.20         21.15        16.78 o                         
   1   1   0       2388.83       2400.14        53.89 o                         
   2   1   0       8368.68       8545.07       115.44 o                         
   3   1   0       2953.38       3109.76        68.52 o                         
   4   1   0        196.23        193.09        37.99 o                         
   5   1   0          5.51          5.04        16.84 o                         
   6   1   0        444.33        462.82        37.25 o                         
   7   1   0          5.55         -0.06        18.67 o                         
   8   1   0        126.44        129.36        34.20 o                         
   0   2   0       2126.93       2150.97        47.75 o                         
   1   2   0      20413.19      20180.54       134.85 o                         
   2   2   0      23035.59      24124.69       329.93 o                         
   3   2   0       2740.87       2890.82        86.54 o                         
   4   2   0       7698.30       8016.75       215.81 o                         
   5   2   0          1.85         -4.61         8.28 o                         
   6   2   0       2134.15       2439.13        80.45 o                         
   7   2   0         14.94         -1.79        16.74 o                         
   8   2   0         62.73         44.00        19.07 o                         
   1   3   0       2389.35       2547.21        84.57 o                         
   2   3   0        266.77        226.57        17.57 o                         
   3   3   0       1397.70       1428.48        68.20 o                         
   4   3   0          3.02        -28.03        28.03 o                         
   5   3   0          2.47         -7.65         9.38 o                         
   6   3   0          0.19         22.64        12.42 o                         
   7   3   0        100.39         66.15        22.31 o                         
   0   4   0         78.62         68.91        20.06 o                         
   1   4   0         34.68         40.17        11.74 o                         
   2   4   0       2750.92       2891.73        64.53 o                         
   3   4   0       2887.98       2804.57        98.94 o                         
   4   4   0         31.60         25.68        17.80 o                         
   5   4   0        184.78        201.72        20.61 o                         
   6   4   0        203.18        246.04        24.46 o                         
   7   4   0         14.20         10.57        13.94 o                         
   1   5   0       3677.33       3624.20        77.21 o                         
   2   5   0          4.80          8.22         6.74 o                         
   3   5   0       1322.81       1268.17        71.33 o                         
   4   5   0        113.12         58.62        19.75 o                         
   5   5   0        146.48        146.58        20.96 o                         
   6   5   0         22.71         23.32        14.51 o                         
   7   5   0          8.23          1.85        10.06 o                         
   0   6   0       2122.59       2230.96        85.62 o                         
   1   6   0      12342.03      12840.71       188.69 o                         
   2   6   0        605.86        639.48        40.86 o                         
   3   6   0       3963.46       4073.64       136.23 o                         
   4   6   0         70.18         86.60        12.60 o                         
   5   6   0        176.69        164.23        21.76 o                         
   6   6   0         46.55         25.91        20.73 o                         
   7   6   0         25.13         19.84        17.18 o                         
   1   7   0       1110.78       1045.65        46.30 o                         
   2   7   0          0.03          8.37        30.23 o                         
   3   7   0        686.64        677.03        61.17 o                         
   4   7   0         26.71         47.03        22.46 o                         
   5   7   0         20.17         25.89        19.34 o                         
   6   7   0         72.78         63.08        22.27 o                         
   7   7   0          4.29        -13.89        16.29 o                         
   0   8   0        435.11        284.10        69.12 o                         
   1   8   0       2650.24       2720.33        91.01 o                         
   2   8   0        707.11        746.83        71.17 o                         
   3   8   0       1251.62       1374.60        39.91 o                         
   4   8   0          2.51         22.48        11.10 o                         
   5   8   0        164.48        176.62        31.64 o                         
   6   8   0         50.07         60.98        28.90 o                         
   7   8   0         48.30         55.50        18.55 o                         
   1   9   0        664.11        613.92        62.38 o                         
   2   9   0       1613.09       1670.31       109.24 o                         
   3   9   0         41.24         48.01        11.24 o                         
   4   9   0        200.12        148.67        35.65 o                         
   5   9   0         93.49         72.25        30.07 o                         
   6   9   0        144.97         95.24        34.35 o                         
   7   9   0          0.36         -5.71         9.40 o                         
   0  10   0        251.59        204.92        39.81 o                         
   1  10   0        348.83        357.20        19.18 o                         
   2  10   0         17.16         31.77        10.85 o                         
   3  10   0          0.47          2.37         8.13 o                         
   4  10   0        182.20        192.53        24.09 o                         
   5  10   0          0.87          9.40        22.98 o                         
   6  10   0          2.89          6.91        18.43 o                         
   7  10   0          0.50        -11.34        11.34 o                         
   1  11   0        117.93        113.62         9.22 o                         
   2  11   0       1207.68       1243.04        32.54 o                         
   3  11   0        258.40        251.92        20.46 o                         
   4  11   0        547.22        576.04        33.67 o                         
   5  11   0        220.07        202.69        40.05 o                         
   6  11   0          6.90          2.70        12.31 o                         
   0  12   0        229.27        257.16        21.97 o                         
   1  12   0        862.98        896.44        25.44 o                         
   2  12   0          2.96         -2.48         6.52 o                         
   3  12   0        733.62        802.97        34.89 o                         
   4  12   0         83.72         80.71        13.22 o                         
   5  12   0         15.09        -16.08        16.59 o                         
   6  12   0          9.20        -12.59        15.78 o                         
   1  13   0         61.51         54.17         8.54 o                         
   2  13   0        530.38        581.37        23.37 o                         
   3  13   0        300.13        297.62        20.58 o                         
   4  13   0         94.33         76.71        12.92 o                         
   5  13   0        212.21        218.48        48.88 o                         
   0  14   0        282.42        269.02        20.77 o                         
   1  14   0          3.45          3.59         6.43 o                         
   2  14   0        145.87        133.48        13.56 o                         
   3  14   0        329.51        259.83        23.59 o                         
   4  14   0          6.10         -1.15         7.86 o                         
   5  14   0         78.04         91.21        23.15 o                         
   1  15   0        226.61        198.45        14.16 o                         
   2  15   0         13.14          7.54         9.54 o                         
   3  15   0        188.37        180.35        18.34 o                         
   4  15   0         27.63         10.01         7.34 o                         
   0  16   0         47.96         51.61        11.23 o                         
   1  16   0        122.62        125.77        12.06 o                         
   2  16   0          4.67         -7.79         7.79 o                         
   3  16   0          0.21          3.96         8.28 o                         
   4  16   0         15.03         35.60        15.87 o                         
   1  17   0          1.41         -6.28         6.93 o                         
   2  17   0         80.18        104.60        15.43 o                         
   3  17   0         10.30          9.16         6.18 o                         
   0  18   0         32.19         33.37        14.95 o                         
   1  18   0         42.02         42.11        10.17 o                         
   2  18   0          9.25         11.84         8.96 o                         
   1   0   1       3942.27       3876.55        33.42 o                         
   2   0   1         44.28         30.80        12.46 o                         
   3   0   1        428.60        381.08        26.79 o                         
   4   0   1       1189.38       1367.93       147.11 o                         
   5   0   1        283.62        300.20        20.42 o                         
   7   0   1         60.86         49.67        20.21 o                         
   8   0   1          4.30         -5.52         8.95 o                         
  -8   1   1         29.87         33.32        20.28 o                         
  -7   1   1         31.10         40.49        19.07 o                         
  -6   1   1        204.60        297.62        37.05 o                         
  -5   1   1        387.42        420.57        24.35 o                         
  -4   1   1       2013.85       1978.28       106.26 o                         
  -3   1   1        823.13        879.38        36.10 o                         
  -2   1   1      18482.23      18468.31       145.66 o                         
  -1   1   1        752.21        767.87        16.91 o                         
   0   1   1       3652.61       3660.11        38.02 o                         
   1   1   1        756.38        767.93        19.70 o                         
   2   1   1      18486.87      18964.68       215.00 o                         
   3   1   1        822.52        919.74        40.84 o                         
   4   1   1       2005.98       1888.12       126.74 o                         
   5   1   1        383.61        374.04        22.93 o                         
   6   1   1        206.55        326.24        40.13 o                         
   7   1   1         30.61          6.29        17.43 o                         
   8   1   1         29.74         30.41        16.56 o                         
  -8   2   1         70.86         81.46        23.95 o                         
  -7   2   1        123.10         99.85        23.61 o                         
  -6   2   1        110.36        119.68        22.51 o                         
  -5   2   1        657.71        705.68        30.49 o                         
  -4   2   1        722.26        695.28        56.68 o                         
  -3   2   1       1219.51       1239.07        53.94 o                         
  -2   2   1        171.56        148.59        15.78 o                         
  -1   2   1       1319.32       1322.98        36.17 o                         
   0   2   1        920.01        873.01        24.42 o                         
   1   2   1       1333.11       1326.35        47.79 o                         
   2   2   1        167.53        157.47        20.30 o                         
   3   2   1       1228.53       1311.17        45.34 o                         
   4   2   1        724.20        732.63        56.35 o                         
   5   2   1        660.92        655.56        32.90 o                         
   6   2   1        110.86         97.50        26.74 o                         
   7   2   1        121.69        138.35        26.14 o                         
   8   2   1         70.92         82.23        21.39 o                         
  -8   3   1        206.96        271.85        36.55 o                         
  -7   3   1         34.08          7.73        16.80 o                         
  -6   3   1       1133.39       1203.04        48.28 o                         
  -5   3   1        644.11        700.18        30.41 o                         
  -4   3   1       1055.66       1078.80        85.91 o                         
  -3   3   1       2192.69       2131.00        85.03 o                         
  -2   3   1        919.12       1025.37        38.96 o                         
  -1   3   1       2371.71       2371.26        50.52 o                         
   0   3   1       6907.47       6780.80        79.57 o                         
   1   3   1       2374.08       2396.43        40.33 o                         
   2   3   1        906.67        931.86        45.60 o                         
   3   3   1       2190.73       2306.04        82.03 o                         
   4   3   1       1064.84       1140.79        71.45 o                         
   5   3   1        643.41        687.65        39.78 o                         
   6   3   1       1130.16       1182.57        54.42 o                         
   7   3   1         34.80         38.43        34.25 o                         
  -7   4   1         62.36         26.89        38.75 o                         
  -6   4   1          2.06         -5.41        12.36 o                         
  -5   4   1         19.52          5.80         9.92 o                         
  -4   4   1        328.65        314.89        49.54 o                         
  -3   4   1        928.31        856.15        59.44 o                         
  -2   4   1         60.14         62.85        15.58 o                         
  -1   4   1       8202.93       8338.02       105.50 o                         
   0   4   1        111.75        106.32        14.92 o                         
   1   4   1       8177.77       8268.02        97.79 o                         
   2   4   1         57.28         53.57        10.95 o                         
   3   4   1        931.66        970.16        57.21 o                         
   4   4   1        323.60        309.61        38.67 o                         
   5   4   1         18.83         33.17        14.17 o                         
   6   4   1          2.18         -5.66        14.01 o                         
   7   4   1         62.21         68.83        20.38 o                         
  -7   5   1        115.25         92.63        44.44 o                         
  -6   5   1         48.91         38.96        16.97 o                         
  -5   5   1        208.27        222.41        18.31 o                         
  -4   5   1        652.94        678.21        34.05 o                         
  -3   5   1       1207.78       1185.91        72.81 o                         
  -2   5   1        694.96        678.02        39.92 o                         
  -1   5   1       2447.53       2368.29        71.87 o                         
   0   5   1        607.77        532.43        29.00 o                         
   1   5   1       2444.66       2432.16        54.69 o                         
   2   5   1        703.83        761.08        45.05 o                         
   3   5   1       1211.74       1257.84        69.86 o                         
   4   5   1        654.05        682.02        30.47 o                         
   5   5   1        207.77        197.00        24.09 o                         
   6   5   1         48.10         37.19        15.98 o                         
   7   5   1        114.07        122.90        17.67 o                         
  -7   6   1         30.28         37.61        14.59 o                         
  -6   6   1          7.04         19.00        14.92 o                         
  -5   6   1         53.43         57.04        14.39 o                         
  -4   6   1        131.62        131.39        17.80 o                         
  -3   6   1        316.15        358.41        41.81 o                         
  -2   6   1        305.29        303.33        29.89 o                         
  -1   6   1       1696.56       1688.60        67.03 o                         
   0   6   1        307.19        229.92        22.23 o                         
   1   6   1       1709.34       1739.02        51.97 o                         
   2   6   1        295.22        290.62        43.82 o                         
   3   6   1        313.21        309.96        48.20 o                         
   4   6   1        132.52        143.89        16.03 o                         
   5   6   1         52.95         25.70        14.00 o                         
   6   6   1          7.34          4.08        12.82 o                         
   7   6   1         30.35         12.57        12.70 o                         
  -7   7   1          0.49         33.40        20.12 o                         
  -6   7   1        112.70        107.08        26.28 o                         
  -5   7   1         33.12         41.68        16.34 o                         
  -4   7   1        184.37        159.99        18.50 o                         
  -3   7   1        106.14         57.22        40.61 o                         
  -2   7   1        133.16        115.34        21.38 o                         
  -1   7   1        303.52        292.87        30.16 o                         
   0   7   1         27.13         14.19        12.07 o                         
   1   7   1        303.14        319.96        27.04 o                         
   2   7   1        137.76        101.49        30.71 o                         
   3   7   1        102.95         83.88        22.85 o                         
   4   7   1        185.15        186.12        17.08 o                         
   5   7   1         32.63         33.89        15.07 o                         
   6   7   1        113.66         67.13        29.96 o                         
   7   7   1          0.47         -9.31        14.41 o                         
  -7   8   1          3.63         -0.21        11.06 o                         
  -6   8   1         64.85         22.06        23.77 o                         
  -5   8   1        174.82        199.20        36.40 o                         
  -4   8   1         41.88         43.32         8.85 o                         
  -3   8   1        744.64        792.57        31.39 o                         
  -2   8   1       1294.55       1188.66        78.00 o                         
  -1   8   1        297.80        263.43        26.49 o                         
   0   8   1       1306.39       1409.13        57.26 o                         
   1   8   1        301.34        252.92        39.65 o                         
   2   8   1       1308.64       1223.76        90.61 o                         
   3   8   1        739.39        736.35        30.91 o                         
   4   8   1         40.34         47.44        28.42 o                         
   5   8   1        172.39        169.12        45.75 o                         
   6   8   1         64.91         40.70        27.14 o                         
   7   8   1          3.62          9.39        13.78 o                         
  -7   9   1         77.57         51.16        23.25 o                         
  -6   9   1         14.76          2.74        22.92 o                         
  -5   9   1         44.07         33.25        22.82 o                         
  -4   9   1         71.61         67.02        25.95 o                         
  -3   9   1         39.67         42.65        10.54 o                         
  -2   9   1        792.20        856.63        50.43 o                         
  -1   9   1        345.80        283.25        33.88 o                         
   0   9   1       1329.90       1209.82        56.53 o                         
   1   9   1        346.42        315.56        40.67 o                         
   2   9   1        786.50        810.28        74.93 o                         
   3   9   1         40.10         22.00         9.42 o                         
   4   9   1         69.96         80.66        31.09 o                         
   5   9   1         43.92         58.10        27.21 o                         
   6   9   1         15.05         18.02        22.76 o                         
   7   9   1         76.98         90.42        20.96 o                         
  -6  10   1         63.53         44.15        17.39 o                         
  -5  10   1        106.12         79.88        32.28 o                         
  -4  10   1        490.22        534.92        35.87 o                         
  -3  10   1        316.30        332.78        20.34 o                         
  -2  10   1        301.55        309.39        16.32 o                         
  -1  10   1        694.09        708.47        26.69 o                         
   0  10   1        434.02        368.20        38.53 o                         
   1  10   1        695.15        687.59        32.79 o                         
   2  10   1        304.16        294.60        15.99 o                         
   3  10   1        314.64        346.81        22.53 o                         
   4  10   1        491.35        522.10        30.94 o                         
   5  10   1        106.16         71.36        31.47 o                         
   6  10   1         63.23         67.24        24.57 o                         
  -6  11   1         35.16          8.03        13.94 o                         
  -5  11   1        113.92         93.99        22.83 o                         
  -4  11   1        213.28        237.39        25.95 o                         
  -3  11   1        323.08        324.26        26.54 o                         
  -2  11   1         30.26         21.73        15.30 o                         
  -1  11   1         39.35         45.03         8.70 o                         
   0  11   1        230.89        228.02        12.50 o                         
   1  11   1         39.05         33.01        10.08 o                         
   2  11   1         29.14         25.62         7.77 o                         
   3  11   1        325.49        373.16        27.54 o                         
   4  11   1        214.19        212.59        21.73 o                         
   5  11   1        114.12         98.74        33.94 o                         
   6  11   1         34.64         27.89        16.50 o                         
  -6  12   1          4.74          2.71        12.66 o                         
  -5  12   1        217.96        232.40        66.57 o                         
  -4  12   1         70.29         73.01        12.24 o                         
  -3  12   1        450.66        428.95        23.72 o                         
  -2  12   1        728.79        782.47        29.49 o                         
  -1  12   1        600.62        654.05        21.88 o                         
   0  12   1       2808.63       2853.63        41.99 o                         
   1  12   1        602.73        626.14        21.18 o                         
   2  12   1        721.82        739.35        24.72 o                         
   3  12   1        452.46        430.78        22.65 o                         
   4  12   1         69.65         66.57        13.16 o                         
   5  12   1        219.17        211.38        34.96 o                         
   6  12   1          4.73          8.05        12.40 o                         
  -5  13   1         36.14         21.32        13.96 o                         
  -4  13   1         84.11         89.40        12.45 o                         
  -3  13   1        666.76        667.51        31.60 o                         
  -2  13   1        167.95        185.11        16.09 o                         
  -1  13   1         70.13         66.79         9.37 o                         
   0  13   1        130.24        114.26        10.99 o                         
   1  13   1         69.99         77.58         9.88 o                         
   2  13   1        168.45        177.73        13.47 o                         
   3  13   1        668.63        706.86        31.99 o                         
   4  13   1         83.24         52.81        11.68 o                         
   5  13   1         36.11          8.24        13.73 o                         
  -5  14   1         62.41         72.29        14.56 o                         
  -4  14   1        122.09        114.56        12.20 o                         
  -3  14   1        289.34        278.11        21.14 o                         
  -2  14   1        451.86        449.13        24.18 o                         
  -1  14   1       1169.64       1196.05        32.32 o                         
   0  14   1          1.59          6.43         7.06 o                         
   1  14   1       1168.28       1238.24        29.16 o                         
   2  14   1        451.27        448.84        20.20 o                         
   3  14   1        291.07        273.89        29.31 o                         
   4  14   1        119.89        136.59        14.90 o                         
   5  14   1         61.48         53.23        15.17 o                         
  -4  15   1         19.15         16.61        10.90 o                         
  -3  15   1          1.23          6.95         9.67 o                         
  -2  15   1        137.17        130.03        14.20 o                         
  -1  15   1         46.88         37.03        10.15 o                         
   0  15   1          3.36         10.84         6.43 o                         
   1  15   1         47.46         39.11         8.37 o                         
   2  15   1        136.18        150.51        11.86 o                         
   3  15   1          1.12         -3.92         9.88 o                         
   4  15   1         18.44         19.91        14.70 o                         
  -4  16   1         65.95         90.62        21.14 o                         
  -3  16   1         80.78         66.62        12.49 o                         
  -2  16   1         27.09         16.33         8.32 o                         
  -1  16   1         37.59         23.36         8.26 o                         
   0  16   1          0.22          5.34         6.75 o                         
   1  16   1         38.24         24.26         7.09 o                         
   2  16   1         27.97         14.25         8.54 o                         
   3  16   1         79.70         75.65        11.58 o                         
   4  16   1         65.42         58.96        17.26 o                         
  -3  17   1         20.31         21.82         7.51 o                         
  -2  17   1          7.80          5.91         7.70 o                         
  -1  17   1         32.94         27.99         8.77 o                         
   0  17   1          2.90         10.48         8.85 o                         
   1  17   1         33.17         43.32         9.41 o                         
   2  17   1          7.79         -8.36         8.36 o                         
   3  17   1         20.46         26.61        25.89 o                         
  -2  18   1          8.36         21.16        13.50 o                         
  -1  18   1         16.67         16.83         9.10 o                         
   0  18   1         14.97         16.87         7.48 o                         
   1  18   1         17.02          7.26        10.73 o                         
   2  18   1          8.42         24.84        11.56 o                         
   0   0   2       1644.13       1642.42        31.22 o                         
   1   0   2        641.61        616.54        20.43 o                         
   2   0   2      19725.82      20054.63       124.58 o                         
   3   0   2        844.91        854.59        39.43 o                         
   4   0   2       1103.85       1096.61       135.67 o                         
   5   0   2         55.01         60.05        13.55 o                         
   6   0   2        344.36        353.42        28.57 o                         
   7   0   2         12.47         15.36        15.84 o                         
   8   0   2         46.52         81.22        24.91 o                         
  -8   1   2          1.51          7.18        15.38 o                         
  -7   1   2        147.05        131.01        24.45 o                         
  -6   1   2         28.88         32.31        18.42 o                         
  -5   1   2        202.99        194.87        19.63 o                         
  -4   1   2        570.56        516.85        50.63 o                         
  -3   1   2        963.88        980.33        54.92 o                         
  -2   1   2       2846.31       2861.22        41.40 o                         
  -1   1   2       6319.39       6182.21        54.67 o                         
   0   1   2         22.26         25.63         7.27 o                         
   1   1   2       6285.38       6075.82        60.70 o                         
   2   1   2       2849.41       2776.92        54.50 o                         
   3   1   2        961.20        959.12        51.96 o                         
   4   1   2        564.39        625.53       138.51 o                         
   5   1   2        201.84        343.73        65.15 o                         
   6   1   2         28.06         24.47        11.93 o                         
   7   1   2        146.89        139.30        25.94 o                         
   8   1   2          1.61         -3.44        15.12 o                         
  -8   2   2        120.23        144.81        29.70 o                         
  -7   2   2         74.62         55.58        18.89 o                         
  -6   2   2         96.41         82.80        17.81 o                         
  -5   2   2        144.02        127.10        17.36 o                         
  -4   2   2       4017.96       4110.68       137.03 o                         
  -3   2   2        387.75        361.80        39.30 o                         
  -2   2   2       1947.46       2071.98        58.23 o                         
  -1   2   2        930.85        857.45        32.39 o                         
   0   2   2       2901.82       2794.99        46.45 o                         
   1   2   2        921.63        890.01        30.51 o                         
   2   2   2       1954.54       2037.19        53.40 o                         
   3   2   2        394.15        369.03        29.18 o                         
   4   2   2       4004.75       4412.64       132.80 o                         
   5   2   2        141.75        171.27        18.80 o                         
   6   2   2         96.77         66.42        22.84 o                         
   7   2   2         74.45         65.78        21.52 o                         
   8   2   2        121.06         85.54        25.51 o                         
  -8   3   2         20.73         20.13        16.50 o                         
  -7   3   2         14.69         18.63        29.14 o                         
  -6   3   2         73.33         76.24        14.42 o                         
  -5   3   2         41.68         52.25        13.03 o                         
  -4   3   2        132.80        141.84        28.56 o                         
  -3   3   2        606.62        484.61        45.30 o                         
  -2   3   2         96.85         76.10        16.67 o                         
  -1   3   2       7306.73       7376.25       111.22 o                         
   0   3   2        788.54        763.32        26.99 o                         
   1   3   2       7311.57       7478.12        83.69 o                         
   2   3   2         95.41         62.57        15.89 o                         
   3   3   2        606.26        524.78        50.92 o                         
   4   3   2        132.66        148.46        32.49 o                         
   5   3   2         41.62          8.63        13.04 o                         
   6   3   2         72.41         82.97        18.93 o                         
   7   3   2         15.10         23.41        18.03 o                         
   8   3   2         19.87        -16.94        16.94 o                         
  -7   4   2          8.47         22.35        13.74 o                         
  -6   4   2         14.40         21.04        12.75 o                         
  -5   4   2         21.28         15.14        38.65 o                         
  -4   4   2        190.12        160.45        30.48 o                         
  -3   4   2        542.91        526.81        48.51 o                         
  -2   4   2       6295.72       6477.46       115.41 o                         
  -1   4   2       4545.71       4508.08        83.77 o                         
   0   4   2       5323.32       5272.93        82.30 o                         
   1   4   2       4546.40       4591.93        62.40 o                         
   2   4   2       6291.86       6776.87       166.37 o                         
   3   4   2        536.79        635.98        56.79 o                         
   4   4   2        193.28        242.84        44.27 o                         
   5   4   2         21.81          5.55        15.88 o                         
   6   4   2         14.57         -1.10        12.51 o                         
   7   4   2          8.33         20.34        15.24 o                         
  -7   5   2          8.83         29.73        15.41 o                         
  -6   5   2        144.87        127.10        21.96 o                         
  -5   5   2        230.88        251.22        23.90 o                         
  -4   5   2        456.79        478.50        29.82 o                         
  -3   5   2        193.41        160.47        31.43 o                         
  -2   5   2        226.89        207.36        26.13 o                         
  -1   5   2        955.96        971.93        43.62 o                         
   0   5   2         17.94          7.93        11.02 o                         
   1   5   2        962.17        983.16        33.31 o                         
   2   5   2        223.43        173.76        30.64 o                         
   3   5   2        190.93        166.28        34.82 o                         
   4   5   2        454.57        523.26        31.61 o                         
   5   5   2        231.19        228.35        34.78 o                         
   6   5   2        146.23        109.22        20.77 o                         
   7   5   2          8.89         10.02        11.62 o                         
  -7   6   2         58.84         77.87        19.20 o                         
  -6   6   2         80.99         81.74        20.10 o                         
  -5   6   2        101.52         71.53        37.47 o                         
  -4   6   2        381.51        412.23        27.05 o                         
  -3   6   2          6.35         15.07        22.93 o                         
  -2   6   2        761.59        681.42        45.43 o                         
  -1   6   2        393.22        418.81        32.27 o                         
   0   6   2          0.80          3.29        12.51 o                         
   1   6   2        397.92        420.83        27.07 o                         
   2   6   2        770.23        734.28        63.10 o                         
   3   6   2          6.90          8.45        17.63 o                         
   4   6   2        384.45        397.96        25.83 o                         
   5   6   2        102.78         72.99        21.42 o                         
   6   6   2         82.19         46.38        17.50 o                         
   7   6   2         58.85         48.31        15.41 o                         
  -7   7   2          0.98          3.67        15.65 o                         
  -6   7   2         28.47         21.36        18.70 o                         
  -5   7   2        299.71        331.73        27.24 o                         
  -4   7   2         51.13         60.52        13.59 o                         
  -3   7   2        997.69       1011.42        75.40 o                         
  -2   7   2       1020.63       1053.51        58.59 o                         
  -1   7   2        613.74        594.64        44.56 o                         
   0   7   2        332.48        289.23        26.56 o                         
   1   7   2        611.93        594.92        49.90 o                         
   2   7   2       1018.83        991.52        75.40 o                         
   3   7   2       1000.60        977.87       109.61 o                         
   4   7   2         51.38         42.70        13.56 o                         
   5   7   2        300.40        287.41        29.99 o                         
   6   7   2         27.94         -1.66        16.35 o                         
   7   7   2          1.00         19.70        22.33 o                         
  -7   8   2          7.51        -11.12        11.12 o                         
  -6   8   2         12.01         29.57        23.29 o                         
  -5   8   2         58.46         35.01        18.12 o                         
  -4   8   2        135.75        141.02        13.86 o                         
  -3   8   2         67.28         66.73        14.20 o                         
  -2   8   2        676.71        639.07        49.14 o                         
  -1   8   2        138.44        130.91        19.88 o                         
   0   8   2        241.67        189.20        23.00 o                         
   1   8   2        139.13         85.44        23.17 o                         
   2   8   2        677.09        644.41        66.67 o                         
   3   8   2         67.68         57.87        10.29 o                         
   4   8   2        134.05        134.68        27.28 o                         
   5   8   2         58.73         39.76        20.66 o                         
   6   8   2         12.25         -9.35        18.76 o                         
   7   8   2          7.13         -3.27        10.95 o                         
  -7   9   2         13.78        -12.84        12.84 o                         
  -6   9   2          4.26         16.81        20.30 o                         
  -5   9   2          0.17          6.42        28.72 o                         
  -4   9   2         81.42         87.41        12.97 o                         
  -3   9   2        113.28        136.62        27.65 o                         
  -2   9   2         18.28         35.38        17.51 o                         
  -1   9   2        198.33        180.35        27.46 o                         
   0   9   2        157.00        145.08        24.91 o                         
   1   9   2        199.71        161.60        38.68 o                         
   2   9   2         17.67         25.30        16.10 o                         
   3   9   2        112.44        128.53        13.49 o                         
   4   9   2         80.84         67.03        18.18 o                         
   5   9   2          0.20         47.12        19.25 o                         
   6   9   2          4.21         -5.35        22.04 o                         
   7   9   2         14.08         12.76        11.51 o                         
  -6  10   2         59.64         29.17        19.56 o                         
  -5  10   2        190.34        229.75        46.69 o                         
  -4  10   2        199.46        192.31        19.72 o                         
  -3  10   2         17.37         -1.28        12.07 o                         
  -2  10   2         63.53         47.33        11.11 o                         
  -1  10   2        463.51        473.43        19.94 o                         
   0  10   2         13.08          0.36        11.39 o                         
   1  10   2        463.91        451.57        19.54 o                         
   2  10   2         63.79         79.26        10.30 o                         
   3  10   2         17.27         11.69         6.64 o                         
   4  10   2        198.92        194.21        21.27 o                         
   5  10   2        190.60        159.45        28.72 o                         
   6  10   2         59.65         69.63        26.48 o                         
  -6  11   2          5.21          0.64        15.68 o                         
  -5  11   2         18.67         10.65        16.74 o                         
  -4  11   2         86.57         76.51        14.75 o                         
  -3  11   2        214.36        190.31        16.24 o                         
  -2  11   2         97.06        101.80        20.03 o                         
  -1  11   2        113.86        120.40         9.79 o                         
   0  11   2         51.85         62.61         6.75 o                         
   1  11   2        114.71        107.93         9.87 o                         
   2  11   2         96.58         94.20        10.60 o                         
   3  11   2        215.72        229.95        20.31 o                         
   4  11   2         87.71         87.50        13.92 o                         
   5  11   2         18.20         13.60        17.17 o                         
   6  11   2          5.02          6.65        13.71 o                         
  -6  12   2          7.36         12.09         9.65 o                         
  -5  12   2        192.82        155.93        25.59 o                         
  -4  12   2          9.44          5.52        13.42 o                         
  -3  12   2        101.91         88.34        13.48 o                         
  -2  12   2        152.74        144.77        15.13 o                         
  -1  12   2        468.08        494.36        20.16 o                         
   0  12   2         23.88         26.80        13.59 o                         
   1  12   2        468.85        515.51        17.91 o                         
   2  12   2        153.12        153.56        13.83 o                         
   3  12   2        101.94        111.06        13.77 o                         
   4  12   2          9.55          8.10         8.64 o                         
   5  12   2        192.60        191.97        30.12 o                         
   6  12   2          7.46          8.00        11.46 o                         
  -5  13   2         15.33         24.98        13.42 o                         
  -4  13   2         73.22         78.68        17.04 o                         
  -3  13   2         86.86         77.42        12.66 o                         
  -2  13   2        105.47        119.00        15.02 o                         
  -1  13   2         72.59         74.58        10.47 o                         
   0  13   2        688.51        716.50        22.56 o                         
   1  13   2         72.88         61.84         9.23 o                         
   2  13   2        105.77        106.70        11.61 o                         
   3  13   2         85.98         74.24        12.22 o                         
   4  13   2         72.37         62.17        11.88 o                         
   5  13   2         15.56         31.94        28.42 o                         
  -5  14   2         65.99         55.52        12.86 o                         
  -4  14   2         14.96          7.31        11.32 o                         
  -3  14   2         22.71         25.00        10.71 o                         
  -2  14   2         62.90         55.71        10.75 o                         
  -1  14   2        137.10        150.03        12.75 o                         
   0  14   2         90.85         85.81         9.89 o                         
   1  14   2        137.11        131.80        12.41 o                         
   2  14   2         61.88         48.24         9.14 o                         
   3  14   2         22.98         15.19         9.38 o                         
   4  14   2         15.53         21.33         9.71 o                         
   5  14   2         66.81         65.55        14.38 o                         
  -4  15   2         49.92         92.73        17.21 o                         
  -3  15   2         45.97         27.87        11.05 o                         
  -2  15   2         53.90         49.04        10.63 o                         
  -1  15   2         12.74         16.18         8.50 o                         
   0  15   2         44.57         37.98         8.71 o                         
   1  15   2         12.65         19.83         7.31 o                         
   2  15   2         54.14         36.86         8.50 o                         
   3  15   2         46.18         38.65        11.51 o                         
   4  15   2         49.82         40.05        14.59 o                         
  -4  16   2          4.08        -11.79        13.35 o                         
  -3  16   2         26.37         24.58         9.15 o                         
  -2  16   2         12.64         19.14         8.49 o                         
  -1  16   2         79.95         82.55        10.35 o                         
   0  16   2         10.12          6.67         7.71 o                         
   1  16   2         79.31         69.97         8.71 o                         
   2  16   2         12.26         22.40         8.32 o                         
   3  16   2         26.33         30.49        10.48 o                         
  -3  17   2         25.53         34.38        10.07 o                         
  -2  17   2         20.81         14.65         6.27 o                         
  -1  17   2          9.71          6.41         6.87 o                         
   0  17   2          5.76          1.21         6.06 o                         
   1  17   2          9.87          8.49         7.17 o                         
   2  17   2         21.12         19.54         9.14 o                         
   3  17   2         25.96          2.25         8.47 o                         
  -1  18   2         14.84         18.06         5.54 o                         
   0  18   2         30.07         34.13         7.63 o                         
   1  18   2         15.27          5.39         6.26 o                         
   1   0   3         39.23         30.60         6.25 o                         
   2   0   3       3130.30       3247.60        59.31 o                         
   3   0   3        441.71        414.79        34.64 o                         
   4   0   3        186.05        179.75        39.41 o                         
   5   0   3          0.03         18.80         9.62 o                         
   6   0   3          5.09          4.63        12.52 o                         
   7   0   3         41.06         42.60        17.27 o                         
   8   0   3         22.13         32.93        18.41 o                         
  -8   1   3          6.89          5.07        17.46 o                         
  -7   1   3          3.40         11.32        25.73 o                         
  -6   1   3          1.71         -5.04        11.74 o                         
  -5   1   3        362.73        378.03        26.24 o                         
  -4   1   3         41.01         -6.46        23.97 o                         
  -3   1   3         60.20         24.82        16.41 o                         
  -2   1   3        390.45        376.86        17.18 o                         
  -1   1   3         65.91         58.38         9.76 o                         
   0   1   3       3484.63       3424.96        50.16 o                         
   1   1   3         63.60         49.60        10.41 o                         
   2   1   3        387.36        345.23        21.65 o                         
   3   1   3         59.22         37.52        14.40 o                         
   4   1   3         41.45         23.60        61.29 o                         
   5   1   3        365.39        441.21        32.94 o                         
   6   1   3          1.60         -3.35        10.49 o                         
   7   1   3          3.45        -15.63        15.63 o                         
   8   1   3          7.04        -18.03        18.03 o                         
  -8   2   3         76.74         95.25        24.42 o                         
  -7   2   3         37.88         62.19        22.71 o                         
  -6   2   3        250.56        240.45        23.76 o                         
  -5   2   3        226.13        238.71        25.44 o                         
  -4   2   3         41.57          5.13        17.95 o                         
  -3   2   3        594.20        528.55        38.78 o                         
  -2   2   3         58.70         58.98        11.57 o                         
  -1   2   3        438.13        404.22        24.04 o                         
   0   2   3       2071.28       1919.62        46.61 o                         
   1   2   3        437.43        472.55        19.22 o                         
   2   2   3         60.36         52.48        11.01 o                         
   3   2   3        597.02        507.80        36.96 o                         
   4   2   3         41.96        -23.39        27.35 o                         
   5   2   3        227.15        241.44        22.29 o                         
   6   2   3        252.21        204.49        32.88 o                         
   7   2   3         37.14         18.04        15.29 o                         
   8   2   3         76.36         93.52        25.37 o                         
  -8   3   3         34.29         17.63        16.37 o                         
  -7   3   3          5.77          8.86        26.97 o                         
  -6   3   3        216.96        238.96        24.08 o                         
  -5   3   3         21.70         -0.34        11.92 o                         
  -4   3   3         95.98         97.81        28.10 o                         
  -3   3   3        157.75        147.47        29.08 o                         
  -2   3   3        939.51        904.49        49.28 o                         
  -1   3   3       2206.83       2172.11        64.38 o                         
   0   3   3        324.20        345.30        22.51 o                         
   1   3   3       2203.63       2206.13        54.45 o                         
   2   3   3        938.73        919.12        35.68 o                         
   3   3   3        159.47        187.82        27.44 o                         
   4   3   3         97.37        113.68        37.39 o                         
   5   3   3         21.62         48.81        19.24 o                         
   6   3   3        216.24        271.64        28.58 o                         
   7   3   3          6.09         20.79        18.52 o                         
   8   3   3         34.26         13.37        13.85 o                         
  -7   4   3         42.09         47.01        18.18 o                         
  -6   4   3        191.86        178.00        22.32 o                         
  -5   4   3         59.08         62.01        31.90 o                         
  -4   4   3         74.43         73.66        12.37 o                         
  -3   4   3        492.55        433.70        46.70 o                         
  -2   4   3        450.72        460.96        35.71 o                         
  -1   4   3       1426.48       1440.91        54.16 o                         
   0   4   3        301.28        298.81        23.85 o                         
   1   4   3       1436.11       1393.96        41.89 o                         
   2   4   3        451.97        480.51        43.51 o                         
   3   4   3        488.89        442.06        48.00 o                         
   4   4   3         73.21         55.31        49.95 o                         
   5   4   3         59.14         57.30        19.50 o                         
   6   4   3        190.66        190.26        25.25 o                         
   7   4   3         41.89         36.20        30.41 o                         
  -7   5   3         14.92         31.48        15.10 o                         
  -6   5   3        103.24        101.94        18.17 o                         
  -5   5   3        166.87        124.55        43.25 o                         
  -4   5   3         11.85         23.33        11.48 o                         
  -3   5   3        447.31        471.16        48.80 o                         
  -2   5   3        291.79        240.10        29.84 o                         
  -1   5   3        224.37        201.49        21.48 o                         
   0   5   3        917.17        931.18        41.13 o                         
   1   5   3        225.64        201.52        21.59 o                         
   2   5   3        291.25        333.70        40.12 o                         
   3   5   3        449.87        470.03        54.01 o                         
   4   5   3         11.73         11.35        14.83 o                         
   5   5   3        165.78        154.45        20.26 o                         
   6   5   3        102.85        106.26        20.88 o                         
   7   5   3         14.93         18.88        12.88 o                         
  -7   6   3         28.07         30.16        17.25 o                         
  -6   6   3          2.41          3.25        14.27 o                         
  -5   6   3        109.22         90.74        51.74 o                         
  -4   6   3        312.35        320.48        27.33 o                         
  -3   6   3         55.39         98.56        34.44 o                         
  -2   6   3       1153.90       1146.93        68.03 o                         
  -1   6   3       1617.54       1744.20        64.64 o                         
   0   6   3       3177.39       3375.32        71.06 o                         
   1   6   3       1615.34       1682.38        97.70 o                         
   2   6   3       1156.77       1191.21        76.37 o                         
   3   6   3         56.09         20.08        27.53 o                         
   4   6   3        312.65        316.18        24.80 o                         
   5   6   3        108.08         93.56        16.93 o                         
   6   6   3          2.58          3.99        16.48 o                         
   7   6   3         28.13         30.19        14.22 o                         
  -7   7   3          8.96         26.34        16.83 o                         
  -6   7   3         55.17         46.76        15.83 o                         
  -5   7   3         33.61         32.61        14.18 o                         
  -4   7   3        899.33        946.80        41.52 o                         
  -3   7   3        372.94        327.50        44.95 o                         
  -2   7   3        169.74        168.07        27.74 o                         
  -1   7   3        136.66         91.11        19.68 o                         
   0   7   3       1212.94       1130.71        49.19 o                         
   1   7   3        137.98         88.60        27.12 o                         
   2   7   3        170.49        173.53        35.27 o                         
   3   7   3        371.42        324.34        33.96 o                         
   4   7   3        896.27       1002.00        40.68 o                         
   5   7   3         33.38         31.09        13.39 o                         
   6   7   3         55.18         24.02        17.60 o                         
   7   7   3          8.98         16.82        10.84 o                         
  -7   8   3         24.05         16.77        14.60 o                         
  -6   8   3          0.74         -6.06        15.71 o                         
  -5   8   3         90.50         94.51        16.59 o                         
  -4   8   3        171.19        200.67        16.37 o                         
  -3   8   3         52.79         49.17        10.94 o                         
  -2   8   3       1768.11       1906.03        84.93 o                         
  -1   8   3       1194.16       1156.87        56.65 o                         
   0   8   3         53.89         47.70        14.31 o                         
   1   8   3       1190.83       1136.40        70.95 o                         
   2   8   3       1766.98       1867.84       105.84 o                         
   3   8   3         52.57         47.80        11.35 o                         
   4   8   3        168.26        181.13        19.28 o                         
   5   8   3         92.00         81.01        19.49 o                         
   6   8   3          0.69         11.27        15.51 o                         
   7   8   3         23.79         31.23        16.29 o                         
  -7   9   3          0.56          1.88        12.72 o                         
  -6   9   3         13.89          1.45        13.87 o                         
  -5   9   3         22.21         20.89        16.32 o                         
  -4   9   3         63.55         62.19        15.36 o                         
  -3   9   3         61.94         78.13        18.07 o                         
  -2   9   3        209.78        221.35        15.98 o                         
  -1   9   3        698.31        657.05        44.01 o                         
   0   9   3       1141.23       1162.14        65.34 o                         
   1   9   3        700.80        701.05        52.18 o                         
   2   9   3        210.24        221.44        20.70 o                         
   3   9   3         62.33         60.59        19.16 o                         
   4   9   3         63.41         80.07        13.56 o                         
   5   9   3         22.14          3.71        13.88 o                         
   6   9   3         13.05         34.18        16.50 o                         
   7   9   3          0.50         -1.96        10.55 o                         
  -6  10   3         97.43        105.76        21.36 o                         
  -5  10   3         10.38         11.80        16.33 o                         
  -4  10   3        138.67        127.14        14.81 o                         
  -3  10   3         47.46         53.13        13.98 o                         
  -2  10   3         59.82         31.07        18.89 o                         
  -1  10   3        132.28        132.65        13.30 o                         
   0  10   3        348.63        359.55        15.54 o                         
   1  10   3        132.44        136.67        10.66 o                         
   2  10   3         59.24         70.39         9.71 o                         
   3  10   3         47.93         42.22        10.91 o                         
   4  10   3        138.69        141.47        17.00 o                         
   5  10   3         10.50         17.03        16.13 o                         
   6  10   3         96.98         73.86        26.65 o                         
  -6  11   3         65.28         71.80        19.73 o                         
  -5  11   3         50.58         47.33        18.12 o                         
  -4  11   3         16.68         13.20        10.91 o                         
  -3  11   3         14.07         17.34         9.28 o                         
  -2  11   3         99.36        103.72        12.55 o                         
  -1  11   3        430.42        473.25        18.90 o                         
   0  11   3         10.27          4.70         7.18 o                         
   1  11   3        430.13        437.63        18.21 o                         
   2  11   3         99.72        113.56        10.93 o                         
   3  11   3         14.51         15.90        14.16 o                         
   4  11   3         17.35         14.58        12.48 o                         
   5  11   3         49.79         79.20        23.03 o                         
   6  11   3         65.74         67.63        23.77 o                         
  -6  12   3          1.80        -10.06        10.06 o                         
  -5  12   3          7.11          1.95        19.33 o                         
  -4  12   3         23.46         10.36        10.58 o                         
  -3  12   3         70.38         75.06        12.59 o                         
  -2  12   3        234.76        237.99        18.84 o                         
  -1  12   3        163.12        163.47        13.26 o                         
   0  12   3         65.60         69.87        12.10 o                         
   1  12   3        162.13        154.75        12.21 o                         
   2  12   3        233.84        221.39        16.27 o                         
   3  12   3         70.53         65.00        12.53 o                         
   4  12   3         23.54         15.34        11.80 o                         
   5  12   3          6.80         19.50        12.08 o                         
   6  12   3          1.80         -5.23         9.02 o                         
  -5  13   3          5.06        -14.70        17.51 o                         
  -4  13   3         29.31         24.10        12.70 o                         
  -3  13   3         64.67         47.30        11.30 o                         
  -2  13   3         17.79         14.45        10.05 o                         
  -1  13   3        424.03        471.11        21.32 o                         
   0  13   3        477.15        505.47        21.82 o                         
   1  13   3        424.16        462.35        19.67 o                         
   2  13   3         18.28         18.34         8.20 o                         
   3  13   3         65.10         49.25        10.36 o                         
   4  13   3         28.76         14.20         8.95 o                         
   5  13   3          4.98         21.05        12.57 o                         
  -5  14   3         84.19         82.21        20.04 o                         
  -4  14   3          7.72         -9.07         9.07 o                         
  -3  14   3          4.60         -9.71         9.71 o                         
  -2  14   3         66.41         50.28        10.47 o                         
  -1  14   3          8.51         10.04         8.84 o                         
   0  14   3          2.82          9.14         7.40 o                         
   1  14   3          8.80          4.01         7.31 o                         
   2  14   3         65.49         58.99         9.08 o                         
   3  14   3          4.27          6.85         7.40 o                         
   4  14   3          7.63          0.37         8.22 o                         
   5  14   3         84.09         86.74        13.99 o                         
  -4  15   3         55.14         56.29        13.54 o                         
  -3  15   3          4.88          2.00         8.82 o                         
  -2  15   3         29.23         18.80        10.37 o                         
  -1  15   3         78.29         58.11        10.42 o                         
   0  15   3         44.81         40.06         9.21 o                         
   1  15   3         78.16         62.22        10.45 o                         
   2  15   3         28.37         24.45         7.05 o                         
   3  15   3          4.81         10.75         9.99 o                         
   4  15   3         54.77         45.28        11.01 o                         
  -4  16   3         30.46         35.27        13.64 o                         
  -3  16   3         31.02         14.45         7.82 o                         
  -2  16   3         37.87         48.62         9.41 o                         
  -1  16   3         13.06          6.62         8.82 o                         
   0  16   3          0.79          0.44         7.78 o                         
   1  16   3         12.97         13.45         8.59 o                         
   2  16   3         38.43         27.67         6.92 o                         
   3  16   3         31.52         26.30        10.47 o                         
  -3  17   3          7.63          6.50         8.22 o                         
  -2  17   3          7.89          3.03         5.67 o                         
  -1  17   3         10.03         20.03         7.01 o                         
   0  17   3          4.80         -1.92         6.26 o                         
   1  17   3          9.66          8.41         7.58 o                         
   2  17   3          7.99         14.47         6.88 o                         
   3  17   3          7.71          2.24         6.75 o                         
  -1  18   3          7.36         15.31         6.09 o                         
   0  18   3          0.01          0.54         5.30 o                         
   1  18   3          7.21         -5.13        11.18 o                         
   0   0   4        804.61        744.26        31.56 o                         
   1   0   4       1516.59       1523.89        34.17 o                         
   2   0   4       1024.35        955.39        36.37 o                         
   3   0   4        108.27        107.58        27.85 o                         
   4   0   4         18.11         52.50        32.82 o                         
   5   0   4         18.04         22.21         9.22 o                         
   6   0   4        133.88        125.53        18.92 o                         
   7   0   4         12.39         23.04        17.70 o                         
   8   0   4          7.53         13.22        14.85 o                         
  -8   1   4          3.19         21.90        17.19 o                         
  -7   1   4         64.54         70.93        27.27 o                         
  -6   1   4         40.64         38.19        16.61 o                         
  -5   1   4        531.42        501.54        35.35 o                         
  -4   1   4         76.09         61.33        28.52 o                         
  -3   1   4        441.98        499.01        45.90 o                         
  -2   1   4       2104.58       2063.43        45.96 o                         
  -1   1   4        206.69        185.48        16.21 o                         
   0   1   4       1133.40       1103.31        36.16 o                         
   1   1   4        202.71        194.10        14.41 o                         
   2   1   4       2103.28       2032.14        43.11 o                         
   3   1   4        441.95        452.21        51.98 o                         
   4   1   4         75.18         74.04        29.69 o                         
   5   1   4        532.26        573.06        36.56 o                         
   6   1   4         39.57         33.37        13.93 o                         
   7   1   4         62.95         62.61        19.64 o                         
   8   1   4          3.06        -15.53        15.53 o                         
  -8   2   4          0.50         -0.25        12.62 o                         
  -7   2   4         34.80         28.80        23.90 o                         
  -6   2   4        144.40        152.54        20.17 o                         
  -5   2   4        268.42        311.01        28.34 o                         
  -4   2   4       1109.43       1010.16        87.20 o                         
  -3   2   4        418.67        412.67        39.72 o                         
  -2   2   4       1040.89       1100.48        31.51 o                         
  -1   2   4       1725.95       1651.69        50.95 o                         
   0   2   4        290.93        289.05        22.72 o                         
   1   2   4       1725.19       1683.55        47.65 o                         
   2   2   4       1041.90       1070.12        35.24 o                         
   3   2   4        419.32        387.68        36.78 o                         
   4   2   4       1109.47       1084.24       109.42 o                         
   5   2   4        266.80        283.68        23.48 o                         
   6   2   4        144.95        122.05        30.00 o                         
   7   2   4         35.19         17.85        21.33 o                         
   8   2   4          0.43          9.55        17.57 o                         
  -8   3   4         65.05         60.46        19.56 o                         
  -7   3   4         63.91         40.76        20.36 o                         
  -6   3   4         48.89         59.17        16.30 o                         
  -5   3   4        307.70        310.37        28.77 o                         
  -4   3   4        312.93        330.66        28.99 o                         
  -3   3   4        401.28        381.61        42.93 o                         
  -2   3   4        373.34        372.29        31.24 o                         
  -1   3   4        680.94        645.56        36.31 o                         
   0   3   4       1907.62       1857.18        50.56 o                         
   1   3   4        684.27        728.40        39.38 o                         
   2   3   4        373.46        334.89        31.92 o                         
   3   3   4        399.46        454.63        48.07 o                         
   4   3   4        312.44        296.74        46.50 o                         
   5   3   4        308.11        322.95        35.25 o                         
   6   3   4         49.49         55.66        16.84 o                         
   7   3   4         63.07         48.47        31.77 o                         
  -7   4   4         17.17          8.32         9.58 o                         
  -6   4   4         22.37         14.58        12.82 o                         
  -5   4   4          5.71         10.98        11.83 o                         
  -4   4   4        308.48        326.97        23.32 o                         
  -3   4   4        173.36        127.30        29.71 o                         
  -2   4   4        194.87        129.69        25.32 o                         
  -1   4   4        311.32        292.96        27.81 o                         
   0   4   4        109.53        107.06        17.61 o                         
   1   4   4        312.62        292.40        24.00 o                         
   2   4   4        195.36        128.71        32.42 o                         
   3   4   4        169.66        179.15        36.55 o                         
   4   4   4        308.54        327.93        21.85 o                         
   5   4   4          5.46        -15.08        15.08 o                         
   6   4   4         22.83         18.28        12.59 o                         
   7   4   4         17.43         -7.95        23.60 o                         
  -7   5   4         59.17         57.26        23.74 o                         
  -6   5   4         51.24         52.59        14.53 o                         
  -5   5   4          8.21        -16.81        16.81 o                         
  -4   5   4        890.31        950.26        40.61 o                         
  -3   5   4        244.07        226.80        40.90 o                         
  -2   5   4       1503.10       1552.13        81.47 o                         
  -1   5   4        252.78        232.80        24.94 o                         
   0   5   4       1238.94       1289.30        49.98 o                         
   1   5   4        249.63        222.11        23.03 o                         
   2   5   4       1501.78       1603.29        90.51 o                         
   3   5   4        244.20        264.90        42.44 o                         
   4   5   4        888.83        965.89        36.95 o                         
   5   5   4          8.37          8.48        10.57 o                         
   6   5   4         51.63        -17.85        17.85 o                         
   7   5   4         58.71         59.25        19.22 o                         
  -7   6   4          0.52          4.02        12.32 o                         
  -6   6   4        160.47        169.71        20.80 o                         
  -5   6   4         81.97         53.26        17.26 o                         
  -4   6   4         64.12         29.59        15.30 o                         
  -3   6   4        283.23        298.86        43.48 o                         
  -2   6   4       1285.85       1243.10        74.95 o                         
  -1   6   4       1209.79       1160.37        57.57 o                         
   0   6   4       1056.64       1117.37        49.64 o                         
   1   6   4       1213.91       1261.62        50.55 o                         
   2   6   4       1285.73       1258.67        85.25 o                         
   3   6   4        283.61        355.63        51.56 o                         
   4   6   4         64.35         75.06        12.34 o                         
   5   6   4         83.27         79.07        15.76 o                         
   6   6   4        159.82        101.83        35.54 o                         
   7   6   4          0.51         -2.61         8.82 o                         
  -7   7   4        128.51         84.90        23.58 o                         
  -6   7   4         18.93          7.84        13.56 o                         
  -5   7   4         26.30         -9.03        13.68 o                         
  -4   7   4        146.91        152.89        14.96 o                         
  -3   7   4        267.46        287.97        30.96 o                         
  -2   7   4        945.76        917.53        57.96 o                         
  -1   7   4       1130.39       1095.19        53.11 o                         
   0   7   4        592.46        523.39        41.96 o                         
   1   7   4       1127.60       1086.43        59.07 o                         
   2   7   4        942.04        786.51        71.34 o                         
   3   7   4        268.67        280.08        20.48 o                         
   4   7   4        145.75        148.61        18.73 o                         
   5   7   4         25.45         -0.02        15.61 o                         
   6   7   4         18.74        -15.38        21.70 o                         
   7   7   4        128.48        100.82        18.54 o                         
  -7   8   4         45.23         21.85        15.64 o                         
  -6   8   4        130.90         95.18        19.09 o                         
  -5   8   4        278.00        326.14        30.73 o                         
  -4   8   4        184.52        195.55        15.95 o                         
  -3   8   4        220.36        240.32        17.29 o                         
  -2   8   4         94.06        140.61        26.40 o                         
  -1   8   4        948.58        973.17        53.14 o                         
   0   8   4        721.68        745.91        50.12 o                         
   1   8   4        945.04       1007.91        59.95 o                         
   2   8   4         93.62         53.96        32.78 o                         
   3   8   4        218.68        188.55        16.55 o                         
   4   8   4        184.11        199.73        21.25 o                         
   5   8   4        275.79        237.28        28.16 o                         
   6   8   4        132.63        119.87        33.73 o                         
   7   8   4         44.98         57.22        13.01 o                         
  -7   9   4         32.37         11.67        10.50 o                         
  -6   9   4         99.47         79.23        18.95 o                         
  -5   9   4         36.78         41.22        22.76 o                         
  -4   9   4        504.71        580.95        30.16 o                         
  -3   9   4         67.98        113.75        24.35 o                         
  -2   9   4         28.46         24.55         8.49 o                         
  -1   9   4        125.42        123.59        24.16 o                         
   0   9   4        136.05        121.95        25.20 o                         
   1   9   4        125.55         92.78        30.33 o                         
   2   9   4         29.42         29.04        10.63 o                         
   3   9   4         68.66         71.76        13.97 o                         
   4   9   4        502.30        536.59        29.77 o                         
   5   9   4         36.31         19.96        12.30 o                         
   6   9   4         99.26         80.94        21.55 o                         
   7   9   4         31.54         62.85        15.80 o                         
  -6  10   4         58.91         44.84        16.40 o                         
  -5  10   4          9.29          2.42        10.75 o                         
  -4  10   4          7.19         11.38        14.97 o                         
  -3  10   4        613.95        676.54        29.14 o                         
  -2  10   4         10.21          8.45         9.59 o                         
  -1  10   4        217.36        224.66        13.42 o                         
   0  10   4          0.54         -1.79         4.51 o                         
   1  10   4        217.23        205.76        13.51 o                         
   2  10   4         10.61         17.56         9.40 o                         
   3  10   4        611.81        652.02        29.42 o                         
   4  10   4          7.39          2.79        10.71 o                         
   5  10   4          8.55          8.37        14.99 o                         
   6  10   4         59.33         47.19        15.35 o                         
  -6  11   4         83.67         77.77        16.44 o                         
  -5  11   4         42.05         67.54        19.35 o                         
  -4  11   4        117.30        115.17        16.42 o                         
  -3  11   4        168.36        157.92        17.53 o                         
  -2  11   4        406.01        412.14        21.91 o                         
  -1  11   4        187.95        194.25        12.58 o                         
   0  11   4         11.56          5.92         8.91 o                         
   1  11   4        188.81        174.96        13.01 o                         
   2  11   4        404.80        400.41        18.17 o                         
   3  11   4        170.44        164.75        17.89 o                         
   4  11   4        118.74        110.33        17.21 o                         
   5  11   4         42.20         46.69        15.85 o                         
   6  11   4         83.48         78.21        23.19 o                         
  -6  12   4          8.11          6.41        11.72 o                         
  -5  12   4         45.97         53.70        16.41 o                         
  -4  12   4         24.47         15.02         9.57 o                         
  -3  12   4         48.78         55.94        12.14 o                         
  -2  12   4        120.47        108.27        13.85 o                         
  -1  12   4         44.39         54.96         8.41 o                         
   0  12   4        115.75         85.57        10.91 o                         
   1  12   4         45.01         41.92         9.00 o                         
   2  12   4        123.17        116.88        12.98 o                         
   3  12   4         47.99         56.83        11.54 o                         
   4  12   4         25.05         25.33         9.77 o                         
   5  12   4         46.32         40.01        11.20 o                         
   6  12   4          8.00          6.01        13.62 o                         
  -5  13   4         20.87         -0.82         9.04 o                         
  -4  13   4          5.07          2.76         9.68 o                         
  -3  13   4        259.61        242.31        17.73 o                         
  -2  13   4         19.41          8.70        12.00 o                         
  -1  13   4        185.69        187.84        15.76 o                         
   0  13   4        204.74        182.94        14.31 o                         
   1  13   4        185.60        202.49        15.90 o                         
   2  13   4         19.58         21.17         8.95 o                         
   3  13   4        256.09        257.69        16.95 o                         
   4  13   4          5.08         11.00         9.13 o                         
   5  13   4         20.99         40.25        14.15 o                         
  -5  14   4          2.21          0.05        13.82 o                         
  -4  14   4          6.46          2.35         8.84 o                         
  -3  14   4          5.54         -5.09         8.92 o                         
  -2  14   4          9.36          1.94         9.95 o                         
  -1  14   4         24.52         13.78        11.08 o                         
   0  14   4         23.53         12.30         7.55 o                         
   1  14   4         24.46         21.18        10.44 o                         
   2  14   4          9.55         10.06         7.80 o                         
   3  14   4          5.94          3.22         9.36 o                         
   4  14   4          6.19         -7.48         7.48 o                         
   5  14   4          2.28         18.97        14.28 o                         
  -4  15   4         26.56         37.00        11.58 o                         
  -3  15   4         67.80         49.25        11.37 o                         
  -2  15   4          5.33         -1.90         9.10 o                         
  -1  15   4          0.96         -8.92         8.92 o                         
   0  15   4        108.65         91.54        14.35 o                         
   1  15   4          0.88         -3.20         9.88 o                         
   2  15   4          5.60         -1.01         8.85 o                         
   3  15   4         68.66         64.88        10.78 o                         
   4  15   4         26.39         28.27         8.94 o                         
  -3  16   4         35.58         43.68        11.13 o                         
  -2  16   4         24.95          7.13        10.54 o                         
  -1  16   4          0.32          4.52         8.37 o                         
   0  16   4         30.20         15.46         7.78 o                         
   1  16   4          0.34          5.62         8.14 o                         
   2  16   4         24.48         22.66         7.90 o                         
   3  16   4         34.59         44.58        12.32 o                         
  -2  17   4          7.10         -1.74         5.10 o                         
  -1  17   4        103.66         99.65        11.11 o                         
   0  17   4        106.96        132.60        11.60 o                         
   1  17   4        103.45         92.30        10.50 o                         
   2  17   4          7.19         -1.83         6.69 o                         
   0  18   4          0.03         -5.49        16.46 o                         
   1   0   5       1525.57       1524.90        42.71 o                         
   2   0   5         88.36         60.16        13.47 o                         
   3   0   5       1933.28       1942.76        78.25 o                         
   4   0   5        199.19        189.93        51.82 o                         
   5   0   5         15.22          4.05        12.83 o                         
   6   0   5         23.50          6.33        15.74 o                         
   7   0   5        122.51        147.33        26.67 o                         
   8   0   5         21.16         33.57        17.54 o                         
  -8   1   5         15.53         -0.90        12.20 o                         
  -7   1   5          9.58         -7.36        18.37 o                         
  -6   1   5         31.51         16.89        14.13 o                         
  -5   1   5        101.97         91.22        18.25 o                         
  -4   1   5         74.34         35.22        22.93 o                         
  -3   1   5        125.92        139.00        39.66 o                         
  -2   1   5       6543.12       6858.26       100.52 o                         
  -1   1   5        117.53        109.61        13.43 o                         
   0   1   5       3507.90       3404.04        58.73 o                         
   1   1   5        114.81        107.16        13.90 o                         
   2   1   5       6543.95       6796.13       108.07 o                         
   3   1   5        123.62        120.55        37.81 o                         
   4   1   5         73.12         58.15        23.73 o                         
   5   1   5        103.77        114.59        18.27 o                         
   6   1   5         30.75          8.25        13.01 o                         
   7   1   5          9.64         21.24        15.89 o                         
   8   1   5         15.24          6.34        13.39 o                         
  -8   2   5          2.84         -6.66        15.21 o                         
  -7   2   5         61.24         73.64        21.91 o                         
  -6   2   5         77.56         76.26        20.35 o                         
  -5   2   5        184.31        195.40        26.28 o                         
  -4   2   5        443.18        427.82        42.96 o                         
  -3   2   5        100.42         87.69        26.87 o                         
  -2   2   5       1028.44       1038.34        49.35 o                         
  -1   2   5        951.95        920.96        33.58 o                         
   0   2   5       2902.16       2770.82        67.71 o                         
   1   2   5        948.43        953.92        35.40 o                         
   2   2   5       1028.54       1003.10        51.24 o                         
   3   2   5         98.87         63.46        18.37 o                         
   4   2   5        441.09        463.21        44.74 o                         
   5   2   5        182.03        179.29        19.68 o                         
   6   2   5         77.29         73.17        14.71 o                         
   7   2   5         61.91         38.49        17.58 o                         
   8   2   5          2.83         16.66        15.90 o                         
  -7   3   5          6.19         10.49        16.87 o                         
  -6   3   5        397.01        408.89        36.51 o                         
  -5   3   5        105.62        106.68        19.05 o                         
  -4   3   5        357.75        354.99        33.86 o                         
  -3   3   5        126.43        127.40        26.29 o                         
  -2   3   5       2549.43       2429.16       126.75 o                         
  -1   3   5        169.36        168.42        22.80 o                         
   0   3   5        500.07        494.98        30.19 o                         
   1   3   5        164.45        193.48        21.18 o                         
   2   3   5       2536.10       2524.99        70.54 o                         
   3   3   5        127.65        140.22        26.62 o                         
   4   3   5        355.87        395.68        27.51 o                         
   5   3   5        107.96        101.10        23.03 o                         
   6   3   5        397.53        412.83        33.76 o                         
   7   3   5          6.29         34.47        17.16 o                         
  -7   4   5         47.72         57.59        14.21 o                         
  -6   4   5        138.93        135.38        24.61 o                         
  -5   4   5        400.61        426.21        32.08 o                         
  -4   4   5        786.08        834.87        39.22 o                         
  -3   4   5        139.96        111.53        36.97 o                         
  -2   4   5        623.80        539.47        41.07 o                         
  -1   4   5        490.73        380.61        33.18 o                         
   0   4   5       1442.58       1316.54        54.73 o                         
   1   4   5        489.73        392.43        34.90 o                         
   2   4   5        626.90        541.95        47.82 o                         
   3   4   5        144.12        150.73        35.14 o                         
   5   4   5        404.29        357.52        39.91 o                         
   6   4   5        139.06        130.90        29.66 o                         
   7   4   5         47.11         53.11        33.35 o                         
  -7   5   5         32.92         34.97        23.02 o                         
  -6   5   5         84.20         79.68        16.44 o                         
  -5   5   5         37.03         37.03        14.83 o                         
  -4   5   5          6.17         14.52        14.11 o                         
  -3   5   5        134.37        136.32        31.72 o                         
  -2   5   5        605.39        534.50        48.21 o                         
  -1   5   5        340.36        295.32        42.77 o                         
   0   5   5         11.45          2.88        18.40 o                         
   1   5   5        344.48        270.33        31.55 o                         
   2   5   5        610.35        627.34        61.90 o                         
   3   5   5        134.53        152.66        34.35 o                         
   4   5   5          6.42         14.09        12.11 o                         
   5   5   5         38.61         69.43        16.64 o                         
   6   5   5         83.27         27.38        16.97 o                         
   7   5   5         33.83          5.96        22.77 o                         
  -7   6   5          2.93          5.67        40.14 o                         
  -6   6   5        152.57        125.82        18.94 o                         
  -5   6   5         42.94         31.19        16.46 o                         
  -4   6   5        590.32        634.87        37.50 o                         
  -3   6   5         27.84         36.20        27.50 o                         
  -2   6   5       1401.76       1428.76        78.89 o                         
  -1   6   5       3703.28       3931.66       106.69 o                         
   0   6   5       2887.52       2796.02        88.44 o                         
   1   6   5       3707.84       3944.82       127.14 o                         
   2   6   5       1402.68       1481.84        95.70 o                         
   3   6   5         26.41          5.25        13.77 o                         
   4   6   5        586.68        642.65        32.31 o                         
   5   6   5         42.44         31.82        13.57 o                         
   6   6   5        154.33         70.03        32.06 o                         
   7   6   5          2.86         43.14        13.33 o                         
  -7   7   5         15.74         10.81        15.23 o                         
  -6   7   5         22.60         32.27        12.45 o                         
  -5   7   5         72.76         96.35        19.31 o                         
  -4   7   5         20.28          0.91        10.95 o                         
  -3   7   5        281.09        318.12        23.54 o                         
  -2   7   5        195.14        154.38        26.86 o                         
  -1   7   5        280.35        234.63        30.27 o                         
   0   7   5          6.63          1.55        17.35 o                         
   1   7   5        281.86        259.54        38.18 o                         
   2   7   5        194.00        216.67        44.12 o                         
   3   7   5        279.60        281.60        17.92 o                         
   4   7   5         20.49         39.87        12.43 o                         
   5   7   5         72.80         68.95        15.63 o                         
   6   7   5         21.84          7.70        15.14 o                         
   7   7   5         15.45         27.62        11.18 o                         
  -7   8   5         56.69         52.51        16.43 o                         
  -6   8   5         96.54         87.01        22.47 o                         
  -5   8   5          7.16         11.99        10.61 o                         
  -4   8   5        523.46        578.68        26.15 o                         
  -3   8   5        291.85        282.28        21.09 o                         
  -2   8   5         67.45         73.09        13.48 o                         
  -1   8   5         25.89         41.08        22.25 o                         
   0   8   5        134.80        156.31        26.54 o                         
   1   8   5         25.72         65.07        23.04 o                         
   2   8   5         66.57         87.68        11.09 o                         
   3   8   5        290.73        300.59        20.19 o                         
   4   8   5        525.70        540.43        32.61 o                         
   5   8   5          6.73        -12.19        12.56 o                         
   6   8   5         97.06         83.67        28.91 o                         
   7   8   5         55.95         65.54        12.11 o                         
  -6   9   5         51.53         65.07        28.02 o                         
  -5   9   5        191.00        233.21        25.97 o                         
  -4   9   5        354.86        392.94        23.35 o                         
  -3   9   5         63.31         45.92        12.90 o                         
  -2   9   5        238.33        258.12        18.07 o                         
  -1   9   5         80.07         74.82         9.67 o                         
   0   9   5         37.47         35.47         8.02 o                         
   1   9   5         78.88         78.54        10.25 o                         
   2   9   5        240.78        241.49        14.60 o                         
   3   9   5         63.31         62.29        15.36 o                         
   4   9   5        358.63        304.25        27.15 o                         
   5   9   5        190.27        137.70        19.54 o                         
   6   9   5         50.74         20.84        22.74 o                         
  -6  10   5          0.93          2.97        13.68 o                         
  -5  10   5         58.79         31.68        18.26 o                         
  -4  10   5        494.03        544.37        26.74 o                         
  -3  10   5         83.49         91.32        34.83 o                         
  -2  10   5          1.01          7.95        23.21 o                         
  -1  10   5        594.82        594.61        22.14 o                         
   0  10   5         63.60         36.86        10.81 o                         
   1  10   5        593.40        587.36        21.83 o                         
   2  10   5          0.77        -11.80        13.03 o                         
   3  10   5         82.29         85.31        12.76 o                         
   4  10   5        493.81        509.75        33.23 o                         
   5  10   5         58.10         87.26        18.62 o                         
   6  10   5          1.00          7.91        26.07 o                         
  -6  11   5         24.77          9.81        16.54 o                         
  -5  11   5         15.05         16.42        14.44 o                         
  -4  11   5        124.59        127.80        16.04 o                         
  -3  11   5        229.54        224.08        20.24 o                         
  -2  11   5        135.06        141.25        15.30 o                         
  -1  11   5         54.55         51.30         8.69 o                         
   0  11   5         23.81         19.43         6.27 o                         
   1  11   5         55.92         63.32         8.94 o                         
   2  11   5        131.75        117.59        12.36 o                         
   3  11   5        227.18        236.20        20.72 o                         
   4  11   5        122.19         87.99        17.52 o                         
   5  11   5         15.64         22.55        10.48 o                         
   6  11   5         25.99         16.96         9.21 o                         
  -5  12   5         63.30         61.05        14.11 o                         
  -4  12   5         45.76         43.13        12.21 o                         
  -3  12   5        332.05        344.41        21.20 o                         
  -2  12   5        653.32        646.03        31.75 o                         
  -1  12   5         47.61         48.90         9.56 o                         
   0  12   5        645.38        566.45        22.67 o                         
   1  12   5         47.15         36.99         9.56 o                         
   2  12   5        653.24        674.60        29.30 o                         
   3  12   5        330.80        331.47        23.46 o                         
   4  12   5         47.00         62.64        14.21 o                         
   5  12   5         63.26         61.42        11.95 o                         
   6  12   5          6.72          5.89         8.69 o                         
  -5  13   5         25.18         16.98        10.27 o                         
  -4  13   5         10.84         10.07         7.98 o                         
  -3  13   5         31.09         10.75         9.72 o                         
  -2  13   5         95.63         98.21        15.35 o                         
  -1  13   5         32.69         35.21        10.30 o                         
   0  13   5         46.42         47.06         9.78 o                         
   1  13   5         32.58         41.92        12.21 o                         
   2  13   5         96.76        106.33        15.11 o                         
   3  13   5         30.82         22.98        10.18 o                         
   4  13   5         11.25          7.73         7.66 o                         
   5  13   5         24.79         25.29        11.85 o                         
  -4  14   5        100.87        139.29        20.40 o                         
  -3  14   5         63.35         60.99        11.70 o                         
  -2  14   5          6.05         -4.99        10.84 o                         
  -1  14   5        283.01        285.90        19.71 o                         
   0  14   5         73.47         70.20        10.80 o                         
   1  14   5        283.83        271.30        21.91 o                         
   2  14   5          6.13         16.15        12.21 o                         
   3  14   5         62.66         76.47        12.62 o                         
   4  14   5        100.68         98.53        11.01 o                         
  -4  15   5          3.74         -0.14         7.89 o                         
  -3  15   5         39.85         55.63        12.69 o                         
  -2  15   5         10.81          9.06         9.03 o                         
  -1  15   5        146.47        159.54        14.96 o                         
   0  15   5         28.36         14.11         9.34 o                         
   1  15   5        146.34        128.95        16.32 o                         
   2  15   5         11.12         26.13        10.12 o                         
   3  15   5         40.04         39.63        10.65 o                         
   4  15   5          3.66         -0.44         8.95 o                         
  -3  16   5         13.75         19.17        10.67 o                         
  -2  16   5         15.02         15.56         7.89 o                         
  -1  16   5        132.14        145.90        15.07 o                         
   0  16   5         17.63         11.32         7.16 o                         
   1  16   5        132.40        139.92        14.18 o                         
   2  16   5         13.97         16.60         7.87 o                         
   3  16   5         14.24         -4.16        12.11 o                         
  -2  17   5          2.16          3.63         8.27 o                         
  -1  17   5         32.66         28.57         8.11 o                         
   0  17   5          0.56          7.60         5.89 o                         
   1  17   5         32.44         23.79         9.41 o                         
   2  17   5          2.13          8.78         7.60 o                         
   0  18   5          5.94         -0.26         7.63 o                         
   0   0   6      14608.72      14387.53       163.18 o                         
   1   0   6        960.83        932.51        37.74 o                         
   2   0   6       1553.00       1646.34        61.26 o                         
   3   0   6         15.72          2.93        20.02 o                         
   4   0   6         59.62         66.09        16.33 o                         
   5   0   6        114.89        134.40        20.62 o                         
   6   0   6         15.34         10.12        16.81 o                         
   7   0   6         59.21         81.01        21.17 o                         
  -7   1   6         90.99         94.09        22.78 o                         
  -6   1   6        186.74        235.02        27.93 o                         
  -5   1   6         47.76         62.86        14.84 o                         
  -4   1   6        142.89        120.41        28.31 o                         
  -3   1   6         93.72        106.54        27.68 o                         
  -2   1   6       1102.51       1034.13        77.58 o                         
  -1   1   6        465.75        408.01        25.66 o                         
   0   1   6         41.58         22.19        10.27 o                         
   1   1   6        466.20        434.76        23.26 o                         
   2   1   6       1101.53       1073.67        47.29 o                         
   3   1   6         92.78         74.97        27.99 o                         
   4   1   6        142.16        139.28        20.37 o                         
   5   1   6         50.02         52.32        19.22 o                         
   6   1   6        184.74        153.93        23.46 o                         
   7   1   6         90.66         94.92        37.54 o                         
  -7   2   6         23.26         34.03        18.87 o                         
  -6   2   6        258.59        250.07        30.53 o                         
  -5   2   6         73.01         61.00        17.03 o                         
  -4   2   6       1429.92       1356.42        49.22 o                         
  -3   2   6        350.58        129.35        66.83 o                         
  -2   2   6       1786.92       1561.14        88.38 o                         
  -1   2   6       1743.83       1818.68        55.39 o                         
   0   2   6       1521.12       1471.30        60.09 o                         
   1   2   6       1768.55       1784.42        52.10 o                         
   2   2   6       1782.75       1816.51        69.92 o                         
   3   2   6        349.39        302.36        46.01 o                         
   4   2   6       1420.94       1485.58        47.20 o                         
   5   2   6         72.28         74.64        13.92 o                         
   6   2   6        258.15        255.55        27.74 o                         
   7   2   6         24.03         41.74        18.45 o                         
  -7   3   6         41.11         35.80        17.92 o                         
  -6   3   6         71.05         49.55        16.91 o                         
  -5   3   6         59.91         39.12        16.86 o                         
  -4   3   6        538.40        543.08        27.77 o                         
  -3   3   6        432.70        341.67        46.38 o                         
  -2   3   6        526.95        470.85        43.52 o                         
  -1   3   6       1520.46       1630.18        62.72 o                         
   0   3   6       5178.13       5261.01       106.34 o                         
   1   3   6       1532.16       1696.45        54.23 o                         
   2   3   6        528.27        449.89        47.01 o                         
   3   3   6        436.15        378.59        39.81 o                         
   4   3   6        536.48        589.40        24.83 o                         
   5   3   6         58.95         56.78        18.29 o                         
   6   3   6         71.06         62.15        20.92 o                         
   7   3   6         41.16         29.63        16.40 o                         
  -7   4   6         39.56         36.84        19.60 o                         
  -6   4   6         33.44         19.94        22.02 o                         
  -5   4   6        233.59        219.31        32.54 o                         
  -4   4   6          4.21         -8.67        11.22 o                         
  -3   4   6        310.63        294.84        39.58 o                         
  -2   4   6        923.98        838.24        58.70 o                         
  -1   4   6        678.23        532.60        58.05 o                         
   0   4   6       5434.10       5277.59       131.97 o                         
   1   4   6        676.80        653.21        39.24 o                         
   2   4   6        924.98        879.09        64.74 o                         
   3   4   6        312.64        305.76        39.84 o                         
   4   4   6          4.38          6.16        14.33 o                         
   5   4   6        233.89        257.91        53.17 o                         
   6   4   6         33.21         38.40        16.44 o                         
   7   4   6         39.13         23.16        15.67 o                         
  -7   5   6         41.01         47.76        13.21 o                         
  -6   5   6         21.72         17.28        15.16 o                         
  -5   5   6         92.81         86.95        24.46 o                         
  -4   5   6        312.16        316.73        22.63 o                         
  -3   5   6       1874.91       1847.79       120.06 o                         
  -2   5   6       2900.17       2872.12       154.01 o                         
  -1   5   6        997.83        921.68        69.59 o                         
   0   5   6        943.76        871.68        50.76 o                         
   1   5   6        994.23        879.63        48.43 o                         
   2   5   6       2900.83       2923.78       131.93 o                         
   3   5   6       1873.13       2039.66        68.07 o                         
   5   5   6         93.32         86.34        22.59 o                         
   6   5   6         21.10         35.75        25.69 o                         
   7   5   6         40.63         47.68        32.72 o                         
  -7   6   6         16.79         32.83        13.09 o                         
  -6   6   6         88.03         99.61        16.57 o                         
  -5   6   6        298.31        317.75        32.02 o                         
  -4   6   6         86.80        120.31        15.11 o                         
  -3   6   6        273.08        319.30        27.38 o                         
  -2   6   6        154.52        204.86        32.64 o                         
  -1   6   6        952.06        905.20        63.26 o                         
   0   6   6         86.58         46.96        20.03 o                         
   1   6   6        945.32        869.76        55.27 o                         
   2   6   6        154.50        162.08        38.17 o                         
   3   6   6        270.52        320.62        21.27 o                         
   4   6   6         87.07         81.73        14.75 o                         
   5   6   6        295.35        258.67        32.75 o                         
   6   6   6         87.88         67.19        21.02 o                         
   7   6   6         15.98         -8.15         9.52 o                         
  -7   7   6         39.68          9.48        11.43 o                         
  -6   7   6          2.85          1.14        11.27 o                         
  -5   7   6          8.36          7.38         9.57 o                         
  -4   7   6         87.99         73.54        12.03 o                         
  -3   7   6        213.60        219.76        30.36 o                         
  -2   7   6        241.95        218.97        33.01 o                         
  -1   7   6        151.70        171.00        32.56 o                         
   0   7   6        367.20        301.56        32.43 o                         
   1   7   6        149.99        137.55        27.11 o                         
   2   7   6        241.96        192.60        42.94 o                         
   3   7   6        213.01        209.93        19.57 o                         
   4   7   6         86.72         77.09        20.27 o                         
   5   7   6          7.81         14.28        14.54 o                         
   6   7   6          2.60         16.34        15.13 o                         
   7   7   6         38.55         55.37        12.84 o                         
  -7   8   6         68.60         55.66        16.13 o                         
  -6   8   6         65.62         55.16        17.95 o                         
  -5   8   6        131.93        172.82        19.17 o                         
  -4   8   6        153.74        136.69        14.64 o                         
  -3   8   6        374.45        428.43        24.19 o                         
  -2   8   6        155.16        144.20        12.47 o                         
  -1   8   6        255.64        305.56        44.63 o                         
   0   8   6         18.20          5.89         8.79 o                         
   1   8   6        256.23        254.98        37.44 o                         
   2   8   6        157.61        150.43        12.13 o                         
   3   8   6        370.78        361.28        25.03 o                         
   4   8   6        156.69        143.95        20.08 o                         
   5   8   6        130.27         87.92        17.93 o                         
   6   8   6         65.63         59.00        17.29 o                         
  -6   9   6         94.52         89.65        26.46 o                         
  -5   9   6        280.85        282.49        23.39 o                         
  -4   9   6          6.94         18.29         9.53 o                         
  -3   9   6        156.58        141.93        19.16 o                         
  -2   9   6        589.35        634.63        27.26 o                         
  -1   9   6        719.56        755.39        25.70 o                         
   0   9   6        618.23        569.15        19.32 o                         
   1   9   6        715.26        707.41        21.57 o                         
   2   9   6        601.19        601.70        23.15 o                         
   3   9   6        152.95        116.05        29.00 o                         
   4   9   6          7.66         10.79        12.18 o                         
   5   9   6        279.92        228.24        26.80 o                         
   6   9   6         93.95        110.88        29.99 o                         
  -6  10   6          0.38         15.92        15.98 o                         
  -5  10   6         35.07         36.54        12.21 o                         
  -4  10   6        156.27        180.73        19.15 o                         
  -3  10   6        108.48        104.37        16.58 o                         
  -2  10   6        381.62        361.33        21.84 o                         
  -1  10   6        183.09        210.03        14.87 o                         
   0  10   6       1027.76       1099.50        29.26 o                         
   1  10   6        182.23        171.48        14.17 o                         
   2  10   6        383.89        391.70        19.39 o                         
   3  10   6        108.42         99.64        16.38 o                         
   4  10   6        157.51        146.27        20.32 o                         
   5  10   6         34.79         41.92        13.48 o                         
   6  10   6          0.40          9.07        15.69 o                         
  -6  11   6         18.45         12.56        12.76 o                         
  -5  11   6         32.96         43.07        18.39 o                         
  -4  11   6        135.77        101.81        22.53 o                         
  -3  11   6        522.62        563.52        33.48 o                         
  -2  11   6        405.29        396.66        25.04 o                         
  -1  11   6        940.18        979.81        34.43 o                         
   0  11   6        693.12        667.71        25.74 o                         
   1  11   6        946.77        979.41        28.96 o                         
   2  11   6        402.06        387.01        20.60 o                         
   3  11   6        525.71        553.81        33.56 o                         
   4  11   6        134.12        124.96        17.99 o                         
   5  11   6         32.78         32.44         9.48 o                         
   6  11   6         18.84         -3.08         9.89 o                         
  -5  12   6          9.74         33.46         8.74 o                         
  -4  12   6        154.89        142.56        25.40 o                         
  -3  12   6         44.58         31.63         9.01 o                         
  -2  12   6         28.58         23.15        11.07 o                         
  -1  12   6        224.74        257.69        18.69 o                         
   0  12   6          0.79          4.35         9.02 o                         
   1  12   6        220.88        229.06        18.49 o                         
   2  12   6         27.90         15.57         9.25 o                         
   3  12   6         44.23         25.05        10.98 o                         
   4  12   6        152.06        145.26        16.33 o                         
   5  12   6          9.62          3.70         8.33 o                         
  -5  13   6         91.53         79.93        10.87 o                         
  -4  13   6         28.37         32.33         9.99 o                         
  -3  13   6         37.24         32.18        10.69 o                         
  -2  13   6        178.91        154.19        17.93 o                         
  -1  13   6        109.89        113.65        14.28 o                         
   0  13   6        123.28        146.57        13.98 o                         
   1  13   6        109.10        110.08        18.20 o                         
   2  13   6        177.93        173.19        23.93 o                         
   3  13   6         37.18         24.91        19.43 o                         
   4  13   6         27.89         22.97         7.85 o                         
   5  13   6         92.13         93.70        14.79 o                         
  -4  14   6         38.62         56.66        13.90 o                         
  -3  14   6         24.80         29.94         9.61 o                         
  -2  14   6         47.30         28.00        10.46 o                         
  -1  14   6        223.23        242.12        20.71 o                         
   0  14   6         12.67         13.91         7.30 o                         
   1  14   6        225.57        183.88        18.47 o                         
   2  14   6         46.42         32.85        13.83 o                         
   3  14   6         25.90         22.09        11.28 o                         
   4  14   6         38.95         39.80         8.23 o                         
  -4  15   6         18.68          9.60         6.67 o                         
  -3  15   6         61.16         82.91        14.98 o                         
  -2  15   6         14.15         14.38         9.68 o                         
  -1  15   6         48.90         46.86        11.53 o                         
   0  15   6        251.06        272.40        16.55 o                         
   1  15   6         48.02         18.04        12.05 o                         
   2  15   6         13.51         -2.62         8.70 o                         
   3  15   6         61.32         57.84        11.34 o                         
   4  15   6         18.39          6.96        15.99 o                         
  -3  16   6          4.93          7.54         9.32 o                         
  -2  16   6          5.06          8.90         6.82 o                         
  -1  16   6        116.58        134.42        13.50 o                         
   0  16   6          1.28         -6.71        11.06 o                         
   1  16   6        117.70        112.29        12.82 o                         
   2  16   6          4.82          3.93        10.24 o                         
   3  16   6          4.85          5.22        10.50 o                         
  -2  17   6         74.81         88.30        13.04 o                         
  -1  17   6          3.89          3.47         6.43 o                         
   0  17   6         16.37         16.68         7.61 o                         
   1  17   6          3.84         10.54        13.23 o                         
   2  17   6         75.83         90.65        14.07 o                         
   1   0   7       7763.28       7669.52       134.52 o                         
   2   0   7        132.31         93.28        19.98 o                         
   3   0   7         20.80          3.22        26.08 o                         
   4   0   7         45.54         28.72        20.91 o                         
   5   0   7          4.11          2.65        13.47 o                         
   6   0   7          3.76         -9.62        15.02 o                         
   7   0   7         28.20         11.57        18.33 o                         
  -7   1   7         28.19         26.42        14.59 o                         
  -6   1   7        418.41        470.86        38.62 o                         
  -5   1   7         92.88         90.08        18.77 o                         
  -4   1   7       1278.54       1324.53        49.10 o                         
  -3   1   7         12.66        -15.32        20.92 o                         
  -2   1   7        693.64        711.21        50.38 o                         
  -1   1   7         46.69         41.74        15.31 o                         
   0   1   7        204.92        208.03        17.44 o                         
   1   1   7         46.16         37.97        15.47 o                         
   2   1   7        693.75        771.67        44.03 o                         
   3   1   7         13.61         17.54        23.85 o                         
   4   1   7       1283.45       1403.84        61.48 o                         
   5   1   7         94.44         94.40        24.53 o                         
   6   1   7        414.55        442.68        37.17 o                         
   7   1   7         27.85         37.61        14.49 o                         
  -7   2   7         25.58         32.64        13.84 o                         
  -6   2   7        167.27        152.26        24.22 o                         
  -5   2   7        302.21        302.36        31.96 o                         
  -4   2   7         30.32         35.24         9.02 o                         
  -3   2   7       2002.59       1943.40       111.17 o                         
  -2   2   7         18.45         47.41        19.84 o                         
  -1   2   7       1239.48       1307.57        54.97 o                         
   0   2   7        745.57        771.28        35.23 o                         
   1   2   7       1236.12       1247.31        66.24 o                         
   2   2   7         18.00          1.58        18.11 o                         
   3   2   7       2020.73       2031.70       111.39 o                         
   4   2   7         30.03         36.55        11.45 o                         
   5   2   7        306.90        313.48        30.12 o                         
   6   2   7        166.63        173.29        23.30 o                         
   7   2   7         26.19          7.91        14.79 o                         
  -7   3   7         41.77         51.36        15.74 o                         
  -6   3   7        204.70        172.19        25.41 o                         
  -5   3   7         48.87         35.06        15.41 o                         
  -4   3   7         42.43         28.05         9.15 o                         
  -3   3   7         71.80         10.18        22.62 o                         
  -2   3   7       1683.98       1655.70        81.21 o                         
  -1   3   7        965.78        994.49        68.68 o                         
   0   3   7       8678.58       9308.26       168.28 o                         
   1   3   7        979.54       1072.62        49.99 o                         
   2   3   7       1677.17       1712.92        74.04 o                         
   3   3   7         72.27        110.01        29.84 o                         
   4   3   7         41.55         57.93        12.16 o                         
   5   3   7         48.14         18.69        12.44 o                         
   6   3   7        205.79        151.00        27.51 o                         
   7   3   7         42.08         37.80        17.45 o                         
  -7   4   7         20.54         27.75        13.99 o                         
  -6   4   7          5.71        -10.43        16.99 o                         
  -5   4   7         38.69         48.37        16.24 o                         
  -4   4   7        226.27        248.89        26.88 o                         
  -3   4   7        144.50        152.05        20.04 o                         
  -2   4   7        789.45        725.39        57.82 o                         
  -1   4   7        652.51        573.51        49.82 o                         
   0   4   7         56.18         30.86        20.12 o                         
   1   4   7        649.42        571.05        38.03 o                         
   2   4   7        786.86        820.61        60.96 o                         
   3   4   7        143.93        129.93        15.89 o                         
   4   4   7        222.75        234.06        21.83 o                         
   5   4   7         38.11         62.50        31.71 o                         
   6   4   7          5.34         22.66        13.98 o                         
   7   4   7         20.28         32.35        15.59 o                         
  -7   5   7          7.02         -2.26        11.56 o                         
  -6   5   7          4.12          9.37        14.38 o                         
  -5   5   7         39.20         17.22        10.24 o                         
  -4   5   7        231.09        262.90        19.69 o                         
  -3   5   7        114.73        105.78        14.26 o                         
  -2   5   7       1357.76       1313.65        79.94 o                         
  -1   5   7        258.60        247.62        34.55 o                         
   0   5   7         44.47          9.52        17.99 o                         
   1   5   7        250.29        216.84        26.62 o                         
   2   5   7       1358.28       1379.40        80.15 o                         
   3   5   7        116.49        154.94        22.87 o                         
   4   5   7        231.64        268.93        22.15 o                         
   5   5   7         39.25         33.09        16.64 o                         
   6   5   7          4.22         15.62        14.28 o                         
   7   5   7          7.22          1.59        11.54 o                         
  -7   6   7          0.50          7.47        15.75 o                         
  -6   6   7         86.87        103.33        18.69 o                         
  -5   6   7         79.00         90.62        15.89 o                         
  -4   6   7        198.60        203.97        19.55 o                         
  -3   6   7        103.89         97.40        13.54 o                         
  -2   6   7        104.41         59.40        20.80 o                         
  -1   6   7        279.14        232.24        37.82 o                         
   0   6   7       1533.72       1575.02        74.85 o                         
   1   6   7        278.45        194.77        28.53 o                         
   2   6   7        106.62        133.16        38.20 o                         
   3   6   7        105.97        113.03        17.02 o                         
   4   6   7        201.36        205.25        20.00 o                         
   5   6   7         78.29         85.73        19.75 o                         
   6   6   7         88.06         79.30        21.33 o                         
   7   6   7          0.52        -15.61        19.03 o                         
  -6   7   7         62.99         83.89        14.96 o                         
  -5   7   7        183.04        214.53        21.97 o                         
  -4   7   7         11.88         10.49         9.34 o                         
  -3   7   7        522.52        507.08        34.76 o                         
  -2   7   7        463.64        456.10        24.04 o                         
  -1   7   7          1.70          5.28        21.67 o                         
   0   7   7         32.77         12.79        19.66 o                         
   1   7   7          1.48          9.22        16.10 o                         
   2   7   7        463.94        488.25        23.10 o                         
   3   7   7        527.54        518.82        25.44 o                         
   4   7   7         11.56         13.92        14.02 o                         
   5   7   7        183.30        139.98        20.22 o                         
   6   7   7         63.84         60.40        25.71 o                         
   7   7   7         45.19         57.50        19.24 o                         
  -6   8   7         92.26         69.93        18.90 o                         
  -5   8   7        266.58        239.99        26.18 o                         
  -4   8   7        174.23        213.37        21.22 o                         
  -3   8   7        194.62        194.26        17.57 o                         
  -2   8   7        301.15        332.76        19.88 o                         
  -1   8   7        100.23         84.04         9.70 o                         
   0   8   7        198.23        197.88        13.01 o                         
   1   8   7         99.84         75.22         9.30 o                         
   2   8   7        305.32        323.64        20.26 o                         
   3   8   7        194.43        234.24        18.41 o                         
   4   8   7        175.05        156.27        20.46 o                         
   5   8   7        266.16        209.26        22.90 o                         
   6   8   7         94.18         68.77        27.06 o                         
  -6   9   7          4.33          2.23        10.17 o                         
  -5   9   7         95.41         85.06        20.23 o                         
  -4   9   7        119.45        138.89        15.68 o                         
  -3   9   7        555.22        571.38        33.80 o                         
  -2   9   7        257.40        310.48        19.81 o                         
  -1   9   7       1771.68       1755.73        39.64 o                         
   0   9   7        131.18        109.98        15.63 o                         
   1   9   7       1768.22       1769.69        38.29 o                         
   2   9   7        263.52        252.88        24.28 o                         
   3   9   7        549.31        571.27        29.19 o                         
   4   9   7        119.00        108.65        19.31 o                         
   5   9   7         96.43         95.02        16.05 o                         
   6   9   7          4.13         34.79        19.19 o                         
  -6  10   7         32.29         37.69        17.04 o                         
  -5  10   7         29.75          9.87        15.24 o                         
  -4  10   7         51.39         31.28        16.28 o                         
  -3  10   7        121.88        124.15        18.48 o                         
  -2  10   7         36.07         21.59        15.20 o                         
  -1  10   7        628.31        643.43        25.17 o                         
   0  10   7         31.24         23.43         7.76 o                         
   1  10   7        625.80        647.10        24.99 o                         
   2  10   7         36.24         33.13        11.32 o                         
   3  10   7        120.77        111.83        15.36 o                         
   4  10   7         51.44         28.44        15.15 o                         
   5  10   7         29.30         40.26        11.72 o                         
   6  10   7         31.72         30.68        11.89 o                         
  -6  11   7          7.05        -11.84        11.84 o                         
  -5  11   7         11.07         13.11        23.61 o                         
  -4  11   7         74.46         44.48        14.57 o                         
  -3  11   7        465.94        513.00        31.08 o                         
  -2  11   7        428.55        427.79        26.60 o                         
  -1  11   7        355.02        352.54        23.21 o                         
   0  11   7        471.83        488.46        21.35 o                         
   1  11   7        356.44        379.96        21.57 o                         
   2  11   7        425.81        425.12        26.04 o                         
   3  11   7        467.58        463.71        31.11 o                         
   4  11   7         73.77         56.79        14.67 o                         
   5  11   7         10.75          4.12         9.38 o                         
   6  11   7          7.05         22.05        11.98 o                         
  -5  12   7         67.63         87.43        15.98 o                         
  -4  12   7         28.17         22.78        12.96 o                         
  -3  12   7        148.54        122.58        17.98 o                         
  -2  12   7         80.13         71.53        14.01 o                         
  -1  12   7         35.27         31.37        12.06 o                         
   0  12   7        394.98        361.28        22.42 o                         
   1  12   7         35.32         23.81         8.99 o                         
   2  12   7         80.74         95.05        14.33 o                         
   3  12   7        150.21        143.77        18.52 o                         
   4  12   7         28.37         15.36         9.37 o                         
   5  12   7         68.71         57.10        10.63 o                         
  -4  13   7         39.09         45.27        10.02 o                         
  -3  13   7        156.78        178.50        19.21 o                         
  -2  13   7         41.44         20.89        10.12 o                         
  -1  13   7        146.50        137.24        16.60 o                         
   0  13   7          0.84         -7.29         7.52 o                         
   1  13   7        146.42        124.24        19.03 o                         
   2  13   7         42.08         51.53        17.66 o                         
   3  13   7        157.68        180.54        25.36 o                         
   4  13   7         39.50         35.81         9.20 o                         
  -4  14   7         18.99         16.82         8.15 o                         
  -3  14   7          2.99          2.19         9.49 o                         
  -2  14   7        201.67        206.70        18.21 o                         
  -1  14   7         65.63         66.82        12.58 o                         
   0  14   7         35.14         28.49         9.11 o                         
   1  14   7         66.09         54.80        14.57 o                         
   2  14   7        202.23        211.25        21.16 o                         
   3  14   7          2.73         14.73        10.62 o                         
   4  14   7         19.00         22.93         7.75 o                         
  -3  15   7         19.99          9.97         9.06 o                         
  -2  15   7         99.42        102.11        12.52 o                         
  -1  15   7         62.66         60.91        11.45 o                         
   0  15   7        107.24        106.07        10.85 o                         
   1  15   7         62.01         52.68        13.44 o                         
   2  15   7         99.50         73.68        14.18 o                         
   3  15   7         19.42         24.16         8.67 o                         
  -3  16   7          3.82          1.18         8.42 o                         
  -2  16   7         43.48         44.03         8.11 o                         
  -1  16   7          5.84          3.95         8.09 o                         
   0  16   7        231.31        282.41        16.09 o                         
   1  16   7          5.73         -8.68         8.68 o                         
   2  16   7         43.37         47.90        10.34 o                         
   3  16   7          3.81          7.46        15.09 o                         
  -1  17   7         15.55         34.37         8.50 o                         
   0  17   7          5.12          3.82         8.08 o                         
   1  17   7         15.69         18.43        11.43 o                         
   0   0   8       4540.30       4841.41       171.25 o                         
   1   0   8         29.77          1.17        16.22 o                         
   2   0   8       2146.29       2117.95        83.82 o                         
   3   0   8        410.87        366.16        53.59 o                         
   4   0   8        625.79        696.03        41.23 o                         
   5   0   8        125.31        178.03        26.01 o                         
   6   0   8         24.20         14.29        22.84 o                         
   7   0   8          0.47         16.12        20.68 o                         
  -7   1   8          9.08         14.43        15.80 o                         
  -6   1   8         93.28         63.04        17.47 o                         
  -5   1   8         12.87         -0.51        14.20 o                         
  -4   1   8        499.00        489.25        33.35 o                         
  -3   1   8       1851.84       1911.89        66.31 o                         
  -2   1   8        438.16        312.72        42.72 o                         
  -1   1   8       2076.71       2155.81        82.94 o                         
   0   1   8         89.43         71.52        19.60 o                         
   1   1   8       2080.21       2090.96        76.52 o                         
   2   1   8        440.03        358.05        32.88 o                         
   3   1   8       1850.31       1877.84       117.54 o                         
   4   1   8        495.46        537.67        30.82 o                         
   5   1   8         12.38         25.56        20.43 o                         
   6   1   8         94.19         73.39        19.50 o                         
   7   1   8          8.83         14.46        14.08 o                         
  -7   2   8          3.92         -2.54        11.48 o                         
  -6   2   8        119.63        122.41        21.73 o                         
  -5   2   8         57.85         78.58        19.18 o                         
  -4   2   8         34.62         25.80         9.44 o                         
  -3   2   8        811.39        793.92        37.28 o                         
  -2   2   8        212.40        206.85        30.08 o                         
  -1   2   8       1394.08       1513.73        87.78 o                         
   0   2   8       1315.53       1447.73        61.50 o                         
   1   2   8       1393.51       1566.78        66.15 o                         
   2   2   8        212.71        186.08        31.27 o                         
   3   2   8        817.42        843.14        44.42 o                         
   4   2   8         34.99         50.01         9.31 o                         
   5   2   8         56.53         14.60        16.07 o                         
   6   2   8        120.12        121.90        21.23 o                         
   7   2   8          4.24         16.14        14.71 o                         
  -7   3   8         61.20         54.29        14.03 o                         
  -6   3   8         36.53         35.03        20.70 o                         
  -5   3   8        238.86        217.14        27.09 o                         
  -4   3   8        295.69        295.49        22.06 o                         
  -3   3   8         14.44         10.59        11.86 o                         
  -2   3   8        505.11        468.42        45.27 o                         
  -1   3   8          1.05        -12.61        14.78 o                         
   0   3   8         47.34         34.35        16.53 o                         
   1   3   8          0.74        -14.61        14.61 o                         
   2   3   8        509.88        487.73        44.73 o                         
   3   3   8         14.57         21.50         8.13 o                         
   4   3   8        294.20        308.63        22.03 o                         
   5   3   8        237.19        250.47        28.26 o                         
   6   3   8         36.49         26.59        14.36 o                         
   7   3   8         60.94         22.74        41.77 o                         
  -7   4   8         17.70         16.24        16.47 o                         
  -6   4   8          2.64          8.02        14.07 o                         
  -5   4   8         20.31         32.71        10.88 o                         
  -4   4   8        122.38         85.31        30.12 o                         
  -3   4   8        156.35        149.85        12.67 o                         
  -2   4   8        244.57        242.72        36.50 o                         
  -1   4   8        114.40         81.65        22.99 o                         
   0   4   8         12.15         24.88        16.73 o                         
   1   4   8        113.52         51.20        20.45 o                         
   2   4   8        243.47        250.79        34.22 o                         
   3   4   8        155.75        133.40        16.53 o                         
   4   4   8        122.02        129.55        15.85 o                         
   5   4   8         20.98         15.43        18.47 o                         
   6   4   8          2.67        -13.14        13.14 o                         
   7   4   8         17.61        -10.61        19.55 o                         
  -7   5   8         15.68         37.51        21.01 o                         
  -6   5   8         18.41         -6.92        11.02 o                         
  -5   5   8         28.88         24.98        11.17 o                         
  -4   5   8        286.53        347.95        24.41 o                         
  -3   5   8         95.26         80.89        12.87 o                         
  -2   5   8        495.76        451.26        51.57 o                         
  -1   5   8         26.48         68.39        23.06 o                         
   0   5   8        941.68        986.87        66.04 o                         
   1   5   8         27.38         19.66        13.52 o                         
   2   5   8        490.59        499.48        37.92 o                         
   3   5   8         95.56         78.75        11.42 o                         
   4   5   8        285.68        323.07        22.60 o                         
   5   5   8         29.45         18.51        16.18 o                         
   6   5   8         18.30          9.94        14.21 o                         
   7   5   8         15.88         16.57        10.96 o                         
  -7   6   8         45.02         68.39        21.05 o                         
  -6   6   8          3.89        -10.13        10.13 o                         
  -5   6   8         23.94         28.99        14.94 o                         
  -4   6   8         43.09         59.06        12.60 o                         
  -3   6   8        216.76        206.94        25.06 o                         
  -2   6   8        253.15        260.44        18.09 o                         
  -1   6   8        514.63        449.46        51.60 o                         
   0   6   8       2690.06       2772.01       114.58 o                         
   1   6   8        514.37        555.64        43.53 o                         
   2   6   8        253.74        265.02        16.19 o                         
   3   6   8        214.52        337.41        37.74 o                         
   4   6   8         43.08         46.84        14.90 o                         
   5   6   8         23.80         12.92        15.78 o                         
   6   6   8          3.92         -9.46        14.78 o                         
   7   6   8         44.93         50.24        18.62 o                         
  -6   7   8          2.39          7.51        12.70 o                         
  -5   7   8          7.96         18.24        13.28 o                         
  -4   7   8        109.03         90.63        13.83 o                         
  -3   7   8         75.84         95.34        16.29 o                         
  -2   7   8         17.33         21.18        10.42 o                         
  -1   7   8        278.58        295.21        19.17 o                         
   0   7   8         44.02         12.98        16.92 o                         
   1   7   8        278.80        292.78        17.09 o                         
   2   7   8         17.69         22.72        16.58 o                         
   3   7   8         74.92         97.72        15.31 o                         
   4   7   8        109.13        101.96        18.43 o                         
   5   7   8          7.78         19.39        16.73 o                         
   6   7   8          2.60         -3.00        12.61 o                         
  -6   8   8         41.70         44.08        28.24 o                         
  -5   8   8        107.25        103.27        18.42 o                         
  -4   8   8         18.80         11.04         8.56 o                         
  -3   8   8        344.79        381.03        24.74 o                         
  -2   8   8        155.12        150.93        13.59 o                         
  -1   8   8         46.54         49.02         8.87 o                         
   0   8   8         53.55         51.86         9.11 o                         
   1   8   8         47.47         38.30        10.07 o                         
   2   8   8        153.36        155.43        14.59 o                         
   3   8   8        344.96        342.18        23.91 o                         
   4   8   8         19.67          5.27        12.43 o                         
   5   8   8        106.47         97.23        21.76 o                         
   6   8   8         42.40         59.05        19.82 o                         
  -6   9   8         21.59         24.40        13.15 o                         
  -5   9   8         42.61         60.42        14.20 o                         
  -4   9   8        191.11        183.37        19.25 o                         
  -3   9   8        180.04        165.41        19.83 o                         
  -2   9   8         79.97         59.77        13.95 o                         
  -1   9   8         13.90         -6.82        12.66 o                         
   0   9   8          5.66         -5.99         5.99 o                         
   1   9   8         13.93          6.12         6.02 o                         
   2   9   8         77.16         93.74        12.63 o                         
   3   9   8        180.07        186.95        21.00 o                         
   4   9   8        190.27        188.75        22.20 o                         
   5   9   8         42.32         31.44        10.06 o                         
   6   9   8         20.85         22.48         8.90 o                         
  -6  10   8         18.03          8.03        13.23 o                         
  -5  10   8         88.21         54.06        23.59 o                         
  -4  10   8         38.43         38.22        16.31 o                         
  -3  10   8        572.75        630.90        34.76 o                         
  -2  10   8        259.30        267.23        22.95 o                         
  -1  10   8          9.12         -6.29        24.40 o                         
   0  10   8         27.47         22.37         7.61 o                         
   1  10   8          9.75         28.93        20.10 o                         
   2  10   8        263.58        280.04        21.91 o                         
   3  10   8        575.82        639.69        31.95 o                         
   4  10   8         38.05         24.62        14.18 o                         
   5  10   8         88.68         77.16        20.03 o                         
   6  10   8         18.00         12.73        11.61 o                         
  -5  11   8         66.40         44.79        14.20 o                         
  -4  11   8         89.63         67.12        13.00 o                         
  -3  11   8        102.39         56.21        24.06 o                         
  -2  11   8        271.17        284.23        22.13 o                         
  -1  11   8        356.45        376.19        22.76 o                         
   0  11   8         56.19         42.69         9.34 o                         
   1  11   8        357.95        400.37        25.16 o                         
   2  11   8        273.77        299.06        29.29 o                         
   3  11   8        102.30         93.45        14.43 o                         
   4  11   8         87.58         74.14        15.51 o                         
   5  11   8         66.34         62.32        11.13 o                         
  -5  12   8          7.39         27.40         9.37 o                         
  -4  12   8         21.31         13.21         7.67 o                         
  -3  12   8        110.26         94.68        15.02 o                         
  -2  12   8         29.17         15.18        12.50 o                         
  -1  12   8       1203.66       1260.59        43.19 o                         
   0  12   8        154.60        166.21        14.46 o                         
   1  12   8       1200.77       1248.79        42.38 o                         
   2  12   8         29.02         38.11         9.61 o                         
   3  12   8        110.45         86.53        16.05 o                         
   4  12   8         20.96         19.83        10.52 o                         
   5  12   8          7.45          9.87        10.42 o                         
  -4  13   8         34.16         35.96         7.73 o                         
  -3  13   8        155.41        142.98        21.05 o                         
  -2  13   8         16.45          7.40         9.85 o                         
  -1  13   8        145.16        151.24        17.12 o                         
   0  13   8         65.11         73.95        10.22 o                         
   1  13   8        143.17        134.50        25.84 o                         
   2  13   8         17.00         -0.03        14.77 o                         
   3  13   8        155.45        171.53        22.65 o                         
   4  13   8         34.52         40.30        13.34 o                         
  -4  14   8         40.02         47.96        11.59 o                         
  -3  14   8         42.88         42.90        10.15 o                         
  -2  14   8        153.57        131.74        16.33 o                         
  -1  14   8         25.00         19.72        10.60 o                         
   1  14   8         25.08         16.81        17.49 o                         
   2  14   8        153.57        129.01        17.93 o                         
   3  14   8         42.85         33.65        10.56 o                         
   4  14   8         40.17         28.92         7.70 o                         
  -3  15   8         37.44         35.44         7.68 o                         
  -2  15   8         32.78         55.34        10.88 o                         
  -1  15   8         41.55         26.85         9.29 o                         
   0  15   8          8.05          6.30         7.22 o                         
   1  15   8         42.10         28.71         9.16 o                         
   2  15   8         33.43         42.08        11.03 o                         
   3  15   8         37.42         35.44        11.14 o                         
  -2  16   8          5.00         15.30         9.80 o                         
  -1  16   8         73.04         74.29        10.36 o                         
   0  16   8         18.09         19.41         8.37 o                         
   1  16   8         74.22         70.18         8.16 o                         
   2  16   8          5.19         10.96         9.14 o                         
   0  17   8          1.05          8.46        10.69 o                         
   1   0   9       2067.57       2194.31        81.35 o                         
   2   0   9        509.72        409.18        45.37 o                         
   3   0   9         86.61        102.82        11.99 o                         
   4   0   9         13.33          1.79        13.34 o                         
   5   0   9         20.28        -14.46        14.46 o                         
   6   0   9          0.01         10.45        15.82 o                         
   7   0   9          4.98         16.74         8.01 o                         
  -7   1   9         40.03         19.36        12.13 o                         
  -6   1   9         63.92         46.76        15.92 o                         
  -5   1   9        140.41        122.65        23.39 o                         
  -4   1   9        504.99        504.92        41.65 o                         
  -3   1   9        375.48        418.19        22.14 o                         
  -2   1   9        346.75        322.54        40.22 o                         
  -1   1   9        603.70        515.39        50.84 o                         
   0   1   9         47.20         34.60        17.45 o                         
   1   1   9        601.34        585.01        41.68 o                         
   2   1   9        347.11        349.97        36.54 o                         
   3   1   9        378.73        394.89        19.28 o                         
   4   1   9        505.55        517.70        27.89 o                         
   5   1   9        140.17        155.78        32.97 o                         
   6   1   9         63.75         91.40        19.14 o                         
   7   1   9         40.63         25.81        14.04 o                         
  -7   2   9         19.72         25.09        11.03 o                         
  -6   2   9          9.06          4.61        13.15 o                         
  -5   2   9         58.95         22.07        12.32 o                         
  -4   2   9        174.38        150.05        17.24 o                         
  -3   2   9        233.72        220.59        16.98 o                         
  -2   2   9       1301.92       1206.47        91.09 o                         
  -1   2   9        483.88        501.78        45.59 o                         
   0   2   9       1832.31       1908.81        86.69 o                         
   1   2   9        485.87        445.81        56.72 o                         
   2   2   9       1297.83       1381.89        73.70 o                         
   3   2   9        234.49        207.26        17.22 o                         
   4   2   9        174.47        181.84        16.39 o                         
   5   2   9         58.05         43.90        17.58 o                         
   6   2   9          8.97        -12.34        12.95 o                         
   7   2   9         20.18         26.98        13.34 o                         
  -7   3   9         16.19         15.60         8.90 o                         
  -6   3   9         46.32         33.28        16.52 o                         
  -5   3   9         57.68         60.08        13.67 o                         
  -4   3   9        604.37        626.90        32.21 o                         
  -3   3   9         16.82         25.14         9.03 o                         
  -2   3   9        805.47        794.53        65.47 o                         
  -1   3   9         28.80         57.14        31.83 o                         
   0   3   9        239.40        196.90        27.35 o                         
   1   3   9         27.99         17.71        21.99 o                         
   2   3   9        807.50        808.26        68.63 o                         
   3   3   9         16.90         10.88         7.31 o                         
   4   3   9        606.88        645.71        28.45 o                         
   5   3   9         57.18         42.27        16.62 o                         
   6   3   9         46.70         42.78        20.04 o                         
   7   3   9         15.38          0.15        11.33 o                         
  -7   4   9         10.83         -3.29        14.62 o                         
  -6   4   9         62.29         31.01        16.40 o                         
  -5   4   9         26.66         19.54         9.72 o                         
  -4   4   9        149.19        128.83        19.44 o                         
  -3   4   9         45.21         67.97        10.40 o                         
  -2   4   9         73.62         70.71        13.65 o                         
  -1   4   9         41.33         16.49        19.12 o                         
   0   4   9          3.62         -6.09        20.77 o                         
   1   4   9         42.02         -5.97        31.73 o                         
   2   4   9         73.33         66.16        10.58 o                         
   3   4   9         44.72         32.08         8.12 o                         
   4   4   9        147.58        151.72        14.98 o                         
   5   4   9         26.78         24.71        17.72 o                         
   6   4   9         62.04         66.60        22.27 o                         
   7   4   9         10.68          8.92         9.82 o                         
  -7   5   9         29.93         38.52        17.31 o                         
  -6   5   9        142.95        130.54        26.78 o                         
  -5   5   9         25.37         20.24        10.97 o                         
  -4   5   9        113.92        118.18        15.69 o                         
  -3   5   9        202.35        207.17        19.08 o                         
  -2   5   9        184.04        202.87        17.21 o                         
  -1   5   9        188.55        155.52        34.05 o                         
   0   5   9        444.03        468.87        46.35 o                         
   1   5   9        190.10        172.08        47.15 o                         
   2   5   9        181.59        176.49        14.76 o                         
   3   5   9        205.86        207.35        17.69 o                         
   4   5   9        112.33        125.95        14.36 o                         
   5   5   9         25.93         22.91        20.17 o                         
   6   5   9        143.84        117.66        25.40 o                         
   7   5   9         29.62         17.45        15.72 o                         
  -6   6   9         20.73          1.33        13.67 o                         
  -5   6   9         21.18         -0.86        14.04 o                         
  -4   6   9         17.28         27.10        10.62 o                         
  -3   6   9         60.57         85.42        12.42 o                         
  -2   6   9        282.46        299.86        18.69 o                         
  -1   6   9        297.04        304.29        24.71 o                         
   0   6   9        241.02        215.57        20.61 o                         
   1   6   9        298.96        280.33        17.09 o                         
   2   6   9        287.46        298.92        17.76 o                         
   3   6   9         61.14         34.51        23.72 o                         
   4   6   9         17.29         27.89        12.69 o                         
   5   6   9         21.63         15.79        15.98 o                         
   6   6   9         20.61         22.78        16.24 o                         
  -6   7   9         48.88         59.04        16.78 o                         
  -5   7   9         43.92         59.53        15.22 o                         
  -4   7   9         34.91         43.06        11.40 o                         
  -3   7   9        508.82        511.54        29.26 o                         
  -2   7   9         21.19         -1.87        13.51 o                         
  -1   7   9        209.54        200.91        17.42 o                         
   0   7   9        380.31        375.95        19.69 o                         
   1   7   9        206.44        216.55        14.79 o                         
   2   7   9         20.86         27.26         9.80 o                         
   3   7   9        509.61        611.83        32.39 o                         
   4   7   9         35.33         34.29        13.07 o                         
   5   7   9         43.52         39.33        17.86 o                         
   6   7   9         48.81         51.05        17.90 o                         
  -6   8   9         11.51         -9.93         9.93 o                         
  -5   8   9         46.77         43.58        13.18 o                         
  -4   8   9          0.53         -6.86        10.62 o                         
  -3   8   9          0.10         -8.87         9.48 o                         
  -2   8   9         88.55         82.42        16.23 o                         
  -1   8   9        144.00        156.06        19.04 o                         
   0   8   9        233.27        238.22        21.98 o                         
   1   8   9        143.08        137.99        14.06 o                         
   2   8   9         87.41         79.87        12.05 o                         
   3   8   9          0.12         14.55        13.57 o                         
   4   8   9          0.50          4.44        12.01 o                         
   5   8   9         45.87         25.30        11.60 o                         
   6   8   9         11.46         10.27        11.49 o                         
  -6   9   9          5.10          2.04        13.28 o                         
  -5   9   9         90.68        127.93        18.03 o                         
  -4   9   9         86.00         73.80        18.07 o                         
  -3   9   9        158.61        141.28        26.83 o                         
  -2   9   9         44.97         47.23        12.05 o                         
  -1   9   9        109.67         91.97        12.83 o                         
   0   9   9         31.10         37.99         9.51 o                         
   1   9   9        110.20        138.18        14.45 o                         
   2   9   9         45.04         40.40        10.02 o                         
   3   9   9        158.20        187.48        18.76 o                         
   4   9   9         87.45         95.40        15.51 o                         
   5   9   9         91.25         66.71        20.31 o                         
   6   9   9          5.21        -10.13        10.13 o                         
  -5  10   9         17.85          1.50        11.91 o                         
  -4  10   9         58.06         60.83        15.46 o                         
  -3  10   9         98.74         86.78        19.86 o                         
  -2  10   9        154.37        155.20        19.46 o                         
  -1  10   9         75.07         60.89        11.58 o                         
   0  10   9         48.18         43.77        23.89 o                         
   1  10   9         74.98         71.59        14.59 o                         
   2  10   9        153.62        159.43        15.95 o                         
   3  10   9         99.02        130.80        16.21 o                         
   4  10   9         58.45         41.29        13.16 o                         
   5  10   9         17.65          8.77         7.65 o                         
  -5  11   9         80.90         67.59        14.04 o                         
  -4  11   9         20.72          9.34        10.78 o                         
  -3  11   9         73.02         37.61        11.93 o                         
  -2  11   9         32.15         33.11        11.76 o                         
  -1  11   9        235.86        223.26        18.25 o                         
   0  11   9        297.18        328.03        22.64 o                         
   1  11   9        238.31        256.96        20.74 o                         
   2  11   9         32.54         23.71        10.54 o                         
   3  11   9         71.89         61.56        13.23 o                         
   4  11   9         21.39          7.66         9.65 o                         
   5  11   9         80.48         67.28        20.99 o                         
  -4  12   9         15.42         11.18         9.32 o                         
  -3  12   9          2.47          0.94         8.19 o                         
  -2  12   9        197.97        162.07        20.06 o                         
  -1  12   9         41.80         55.10        13.85 o                         
   0  12   9          0.04         -5.48        10.06 o                         
   1  12   9         41.02         27.29        13.46 o                         
   2  12   9        197.72        172.97        18.10 o                         
   3  12   9          2.45         -0.83        14.97 o                         
   4  12   9         15.56         18.56         9.93 o                         
  -4  13   9         70.45        100.32        12.72 o                         
  -3  13   9         20.24         23.72         8.27 o                         
  -2  13   9         22.32          8.92        15.59 o                         
  -1  13   9        140.08        138.87        18.19 o                         
   0  13   9        129.28        125.03        18.68 o                         
   1  13   9        141.17        134.46        21.96 o                         
   2  13   9         22.16         23.66        10.73 o                         
   3  13   9         20.34         21.77        13.88 o                         
   4  13   9         70.70         64.22         9.28 o                         
  -3  14   9         29.29         38.45        12.25 o                         
  -2  14   9          0.94         -0.38         7.41 o                         
  -1  14   9         26.00          4.51         9.10 o                         
   0  14   9         90.96        102.08        12.56 o                         
   1  14   9         25.33          9.62         8.58 o                         
   2  14   9          0.93         -4.05         9.04 o                         
   3  14   9         29.18         21.52         8.45 o                         
  -3  15   9         11.23         13.79         7.91 o                         
  -2  15   9         21.93         20.40         7.05 o                         
  -1  15   9         19.07         25.30         7.07 o                         
   0  15   9         17.40         24.55         7.35 o                         
   1  15   9         19.03          5.34         7.96 o                         
   2  15   9         21.77         18.37         7.98 o                         
   3  15   9         11.45          0.23         5.02 o                         
  -1  16   9         35.20         40.93         6.36 o                         
   0  16   9          3.23        -10.51        10.51 o                         
   1  16   9         36.02         54.27         9.71 o                         
   0   0  10       1360.08       1251.91       100.11 o                         
   1   0  10        119.76        138.17        33.21 o                         
   2   0  10        315.21        343.95        20.72 o                         
   3   0  10        494.44        502.05        25.31 o                         
   4   0  10          6.12          3.70        12.62 o                         
   5   0  10          7.55         16.87        16.75 o                         
   6   0  10         28.61         -3.69        14.96 o                         
   7   0  10          1.45         -9.82         9.82 o                         
  -7   1  10          9.77         -0.30         5.27 o                         
  -6   1  10         22.49         18.21        16.77 o                         
  -5   1  10         54.93         44.69        18.76 o                         
  -4   1  10         83.55         81.02        13.80 o                         
  -3   1  10        160.10        184.20        16.42 o                         
  -2   1  10        170.90        188.99        16.39 o                         
  -1   1  10         26.99         53.09        24.74 o                         
   0   1  10        820.12        796.33        69.84 o                         
   1   1  10         27.04         -4.94        19.04 o                         
   2   1  10        172.80        170.81        15.35 o                         
   3   1  10        158.19        143.41        14.92 o                         
   4   1  10         83.86         98.79        17.11 o                         
   5   1  10         56.18         52.91        18.90 o                         
   6   1  10         22.05         14.22        12.75 o                         
   7   1  10          9.24         25.15        11.89 o                         
  -7   2  10         33.12         23.35        13.22 o                         
  -6   2  10          7.61          0.77        11.94 o                         
  -5   2  10         86.46         57.86        13.80 o                         
  -4   2  10         67.57         72.81        15.49 o                         
  -3   2  10        317.20        332.43        20.96 o                         
  -2   2  10         87.12         59.42        13.12 o                         
  -1   2  10        118.11        140.54        26.71 o                         
   0   2  10          7.63         41.73        16.03 o                         
   1   2  10        118.58         55.87        28.42 o                         
   2   2  10         87.62         69.80        17.20 o                         
   3   2  10        316.78        348.48        29.63 o                         
   4   2  10         69.04         62.42        15.23 o                         
   5   2  10         85.15         71.94        26.72 o                         
   6   2  10          7.29         22.90        11.74 o                         
   7   2  10         32.69         39.01        11.34 o                         
  -7   3  10         15.59          7.30        12.54 o                         
  -6   3  10         17.04         12.58        16.29 o                         
  -5   3  10        136.92        116.18        20.65 o                         
  -4   3  10         37.88         62.27        13.01 o                         
  -3   3  10        186.05        171.45        15.41 o                         
  -2   3  10       1158.39       1156.96        34.33 o                         
  -1   3  10        309.05        289.06        22.12 o                         
   0   3  10         15.28         65.03        39.00 o                         
   1   3  10        305.89        296.70        20.12 o                         
   2   3  10       1152.21       1123.46        31.05 o                         
   3   3  10        186.02        184.03        14.80 o                         
   4   3  10         37.41         62.91        12.02 o                         
   5   3  10        137.66        141.00        24.44 o                         
   6   3  10         17.20         48.31        19.70 o                         
   7   3  10         15.55         16.75        19.91 o                         
  -6   4  10         63.48         61.94        20.14 o                         
  -5   4  10         10.58        -13.91        13.91 o                         
  -4   4  10        251.48        246.53        20.42 o                         
  -3   4  10        131.38        106.19        21.62 o                         
  -2   4  10        120.76        109.84        11.06 o                         
  -1   4  10         82.79         88.30         9.11 o                         
   0   4  10        687.34        716.53        35.71 o                         
   1   4  10         82.24         84.33        15.47 o                         
   2   4  10        121.88        118.59        11.18 o                         
   3   4  10        130.28        135.68        11.55 o                         
   4   4  10        249.37        250.01        17.82 o                         
   5   4  10         10.46          9.78        12.03 o                         
   6   4  10         64.25         50.14        19.39 o                         
  -6   5  10          3.16          5.63        23.92 o                         
  -5   5  10         35.43          8.74        13.18 o                         
  -4   5  10        229.22        238.65        20.70 o                         
  -3   5  10        198.35        156.46        28.48 o                         
  -2   5  10        512.02        531.22        24.76 o                         
  -1   5  10         44.99         44.71         9.85 o                         
   0   5  10         15.40         12.88         9.83 o                         
   1   5  10         43.43         45.16        12.48 o                         
   2   5  10        513.50        528.09        22.66 o                         
   3   5  10        197.41        179.05        13.30 o                         
   4   5  10        231.07        254.33        21.33 o                         
   5   5  10         36.03         36.12        18.46 o                         
   6   5  10          3.16         -8.34        25.15 o                         
  -6   6  10         10.78          1.29        14.00 o                         
  -5   6  10         81.63         83.53        18.39 o                         
  -4   6  10        100.13        107.36        15.28 o                         
  -3   6  10        660.67        663.41        31.46 o                         
  -2   6  10        172.46        172.76        14.51 o                         
  -1   6  10        348.85        324.05        19.18 o                         
   0   6  10       1943.85       2005.51        49.67 o                         
   1   6  10        347.54        332.54        18.42 o                         
   2   6  10        174.63        169.14        14.39 o                         
   3   6  10        660.25        706.11        28.03 o                         
   4   6  10        100.17        110.18        15.47 o                         
   5   6  10         81.45         89.35        23.68 o                         
   6   6  10         10.48        -13.98        14.97 o                         
  -6   7  10         69.06         64.97        15.68 o                         
  -5   7  10        271.95        266.58        26.18 o                         
  -4   7  10        108.33        117.40        15.35 o                         
  -3   7  10        188.83        188.59        18.65 o                         
  -2   7  10          8.39         11.62         8.06 o                         
  -1   7  10        515.91        533.52        27.69 o                         
   0   7  10         97.66         92.93        10.98 o                         
   1   7  10        512.78        513.31        23.46 o                         
   2   7  10          8.26          9.74         8.07 o                         
   3   7  10        188.89        171.84        18.15 o                         
   4   7  10        108.39         92.94        13.53 o                         
   5   7  10        271.91        236.87        43.41 o                         
   6   7  10         69.23         95.75        17.93 o                         
  -6   8  10         61.86         41.31        11.66 o                         
  -5   8  10         56.63         44.56        17.68 o                         
  -4   8  10         94.44         64.30        12.98 o                         
  -3   8  10        281.51        294.84        22.58 o                         
  -2   8  10        141.05        135.77        22.46 o                         
  -1   8  10        149.24        149.81        15.43 o                         
   0   8  10         82.96        103.42        21.07 o                         
   1   8  10        150.67        166.93        15.65 o                         
   2   8  10        141.23        172.01        16.41 o                         
   3   8  10        281.88        331.81        30.28 o                         
   4   8  10         95.20         80.27        18.06 o                         
   5   8  10         56.25         16.63        25.16 o                         
   6   8  10         62.48         59.00        15.85 o                         
  -5   9  10          2.69         -9.87         9.87 o                         
  -4   9  10         98.67        100.36        13.40 o                         
  -3   9  10          4.29          0.58        14.10 o                         
  -2   9  10        191.25        186.65        20.31 o                         
  -1   9  10        121.51         97.16        13.94 o                         
   0   9  10        118.76        139.98        14.69 o                         
   1   9  10        123.23        126.04        15.38 o                         
   2   9  10        191.14        201.96        19.08 o                         
   3   9  10          4.65          8.18        11.89 o                         
   4   9  10         98.31         97.33        16.64 o                         
   5   9  10          2.44        -10.66        11.90 o                         
  -5  10  10         86.40         63.89        14.43 o                         
  -4  10  10         55.48         66.39        22.63 o                         
  -3  10  10         11.90        -22.38        22.38 o                         
  -2  10  10         27.57         25.50        12.36 o                         
  -1  10  10         54.33         47.95        12.31 o                         
   0  10  10        111.34         96.93        12.85 o                         
   1  10  10         54.87         78.27        12.89 o                         
   2  10  10         27.23         14.40        12.50 o                         
   3  10  10         12.14         22.31        11.35 o                         
   4  10  10         56.98         70.03        21.23 o                         
   5  10  10         86.23         56.35        25.09 o                         
  -5  11  10         49.26         35.64        17.18 o                         
  -4  11  10         20.29         13.90        10.69 o                         
  -3  11  10         49.51         22.27        14.41 o                         
  -2  11  10         38.88         33.25        11.62 o                         
  -1  11  10        252.06        242.12        20.23 o                         
   0  11  10         22.57         17.41         6.65 o                         
   1  11  10        247.47        272.08        20.67 o                         
   2  11  10         39.16         39.25        10.55 o                         
   3  11  10         48.08         33.82        12.02 o                         
   4  11  10         20.54         13.83        10.81 o                         
   5  11  10         49.47         20.87        13.88 o                         
  -4  12  10          5.22         16.79         7.24 o                         
  -3  12  10         10.80         17.75        11.60 o                         
  -2  12  10         22.37         18.72         8.61 o                         
  -1  12  10         74.20         53.29        14.22 o                         
   0  12  10        127.85        116.75        15.31 o                         
   1  12  10         73.11         53.96        12.12 o                         
   2  12  10         22.67         15.22        14.04 o                         
   3  12  10         10.83         -6.26        12.01 o                         
   4  12  10          5.09         10.63         9.12 o                         
  -4  13  10         12.54         36.16        10.45 o                         
  -3  13  10         14.02         28.65         8.74 o                         
  -2  13  10         70.43         62.82        10.68 o                         
  -1  13  10         82.84        106.86        13.05 o                         
   0  13  10         69.70         50.77        10.27 o                         
   1  13  10         84.69         73.51        14.25 o                         
   2  13  10         70.88         61.45        12.62 o                         
   3  13  10         14.69          3.62         8.00 o                         
   4  13  10         12.93          4.77         7.86 o                         
  -3  14  10          1.33          7.19         7.14 o                         
  -2  14  10          3.55          8.46         6.42 o                         
  -1  14  10         10.75          5.93         7.48 o                         
   0  14  10         24.11         17.11         7.18 o                         
   1  14  10         10.91         24.69         8.10 o                         
   2  14  10          3.78         13.20         8.45 o                         
   3  14  10          1.26          3.94         7.06 o                         
  -2  15  10         17.45         14.88         6.50 o                         
  -1  15  10         76.51         95.84         9.67 o                         
   0  15  10         10.55         15.85        12.48 o                         
   1  15  10         77.44         69.36        12.68 o                         
   2  15  10         17.69         24.38        10.38 o                         
   0  16  10          3.79         13.37        10.71 o                         
   1   0  11        968.85        899.67        25.91 o                         
   2   0  11          3.18          2.16        12.29 o                         
   3   0  11         46.82         49.21        12.46 o                         
   4   0  11        242.46        222.65        23.84 o                         
   5   0  11        168.51        142.33        22.62 o                         
   6   0  11         11.36         19.33        14.28 o                         
  -6   1  11          8.47         15.39        10.70 o                         
  -5   1  11         15.91          7.54        10.40 o                         
  -4   1  11        368.97        428.43        27.25 o                         
  -3   1  11         26.99         27.28        10.55 o                         
  -2   1  11       1136.55       1169.34        37.73 o                         
  -1   1  11        997.33        995.05        27.46 o                         
   0   1  11         19.14          9.78         6.06 o                         
   1   1  11        998.18       1003.15        29.82 o                         
   2   1  11       1141.98       1150.59        40.97 o                         
   3   1  11         26.57         25.58        10.38 o                         
   4   1  11        370.83        395.02        30.30 o                         
   5   1  11         15.54          4.53        28.29 o                         
   6   1  11          8.68         -3.55         9.91 o                         
  -6   2  11         12.20          9.55        19.00 o                         
  -5   2  11         18.64          8.41        13.22 o                         
  -4   2  11         81.33         82.74        14.37 o                         
  -3   2  11        153.16        153.42        15.82 o                         
  -2   2  11        456.65        476.77        20.24 o                         
  -1   2  11         37.59         45.33         7.51 o                         
   0   2  11         49.49         42.34         6.97 o                         
   1   2  11         38.16         22.44         6.96 o                         
   2   2  11        455.38        464.48        24.88 o                         
   3   2  11        153.62        151.90        15.50 o                         
   4   2  11         81.53         74.95        15.96 o                         
   5   2  11         19.54         22.94        13.00 o                         
   6   2  11         12.98         25.64        11.68 o                         
  -6   3  11         50.92         34.48        19.05 o                         
  -5   3  11         83.48         93.53        19.50 o                         
  -4   3  11        243.08        239.22        20.02 o                         
  -3   3  11        142.62        167.27        16.41 o                         
  -2   3  11        139.69        130.25        12.59 o                         
  -1   3  11        403.61        396.18        17.80 o                         
   0   3  11        189.36        186.95        12.34 o                         
   1   3  11        402.93        405.02        20.26 o                         
   2   3  11        136.68        133.47        18.05 o                         
   3   3  11        142.81        155.10        14.19 o                         
   4   3  11        240.94        244.36        21.70 o                         
   5   3  11         84.52         75.70        18.96 o                         
   6   3  11         49.61         39.77        16.36 o                         
  -6   4  11         32.85         31.89        15.47 o                         
  -5   4  11        103.46         96.59        19.23 o                         
  -4   4  11        152.98        171.02        17.52 o                         
  -3   4  11        126.47        122.82        15.24 o                         
  -2   4  11          4.37         -2.47         9.55 o                         
  -1   4  11        401.86        369.40        19.15 o                         
   0   4  11        558.88        559.29        21.11 o                         
   1   4  11        398.44        377.06        18.77 o                         
   2   4  11          3.94         -7.85        14.40 o                         
   3   4  11        127.19        114.05        13.39 o                         
   4   4  11        152.24        155.37        15.78 o                         
   5   4  11        104.85        137.62        26.86 o                         
   6   4  11         32.52         48.26        16.15 o                         
  -6   5  11         21.07         19.90        13.52 o                         
  -5   5  11        463.81        516.80        35.18 o                         
  -4   5  11         56.39         35.25        14.24 o                         
  -3   5  11        473.04        460.60        27.21 o                         
  -2   5  11        206.81        213.36        15.72 o                         
  -1   5  11        454.34        445.60        19.39 o                         
   0   5  11          7.05         17.71         6.94 o                         
   1   5  11        454.91        458.16        20.99 o                         
   2   5  11        207.19        217.87        15.60 o                         
   3   5  11        473.47        493.17        24.09 o                         
   4   5  11         56.98         56.38        13.14 o                         
   5   5  11        464.91        479.19        64.91 o                         
   6   5  11         20.72         33.14        14.65 o                         
  -6   6  11         41.10         51.52        35.60 o                         
  -5   6  11        112.76        109.12        18.16 o                         
  -4   6  11         94.03         90.40        14.14 o                         
  -3   6  11        106.94        103.41        14.87 o                         
  -2   6  11        778.12        796.58        26.83 o                         
  -1   6  11        966.99        967.93        31.26 o                         
   0   6  11       1534.17       1574.94        36.44 o                         
   1   6  11        969.00        985.27        30.93 o                         
   2   6  11        776.49        801.93        27.52 o                         
   3   6  11        109.92        115.28        13.08 o                         
   4   6  11         92.52         85.21        16.66 o                         
   5   6  11        111.54        107.77        20.72 o                         
   6   6  11         40.96         35.78        13.05 o                         
  -6   7  11         63.00         96.39        24.84 o                         
  -5   7  11         56.02         58.57        13.91 o                         
  -4   7  11        214.55        195.07        17.73 o                         
  -3   7  11        181.55        209.48        17.35 o                         
  -2   7  11        943.54       1048.30        39.10 o                         
  -1   7  11        591.67        600.43        30.51 o                         
   0   7  11        132.07        118.35        10.99 o                         
   1   7  11        592.95        605.73        23.56 o                         
   2   7  11        948.84       1031.60        35.50 o                         
   3   7  11        179.76        204.13        17.51 o                         
   4   7  11        212.78        150.39        23.72 o                         
   5   7  11         56.14         31.96        21.82 o                         
   6   7  11         63.06         55.70        17.63 o                         
  -5   8  11         93.70        104.47        15.31 o                         
  -4   8  11        293.05        312.38        21.23 o                         
  -3   8  11        171.79        181.22        16.07 o                         
  -2   8  11        295.81        285.28        24.80 o                         
  -1   8  11        492.08        531.98        28.12 o                         
   0   8  11        745.83        857.31        27.16 o                         
   1   8  11        491.00        508.09        24.84 o                         
   2   8  11        296.53        299.78        22.29 o                         
   3   8  11        173.67        209.66        19.82 o                         
   4   8  11        293.73        270.75        22.40 o                         
   5   8  11         95.24         74.06        37.62 o                         
  -5   9  11        109.35         94.49        12.68 o                         
  -4   9  11         37.93         40.78         9.18 o                         
  -3   9  11        286.70        322.21        31.08 o                         
  -2   9  11        560.73        586.99        33.85 o                         
  -1   9  11        328.86        308.04        22.34 o                         
   0   9  11          0.09          1.08         8.34 o                         
   1   9  11        325.78        344.79        21.57 o                         
   2   9  11        562.20        605.48        30.59 o                         
   3   9  11        287.05        314.17        25.77 o                         
   4   9  11         38.02         19.36        14.48 o                         
  -5  10  11         47.17         45.79        14.48 o                         
  -4  10  11          8.91          9.63         9.39 o                         
  -3  10  11        145.85        169.36        25.48 o                         
  -2  10  11        179.06        152.60        22.82 o                         
  -1  10  11          1.13          2.70         8.89 o                         
   0  10  11          1.67         13.26         7.74 o                         
   1  10  11          1.30         -6.83         6.83 o                         
   2  10  11        179.75        178.97        17.62 o                         
   3  10  11        144.01        143.22        24.17 o                         
   4  10  11          9.33         -2.90        11.76 o                         
   5  10  11         47.51         74.33        21.73 o                         
  -4  11  11         66.13         83.95        12.71 o                         
  -3  11  11        105.27        135.43        19.78 o                         
  -2  11  11         19.60         30.91        16.77 o                         
  -1  11  11         28.22          7.25        10.15 o                         
   0  11  11          0.88          7.90         8.39 o                         
   1  11  11         29.07         25.45        14.09 o                         
   2  11  11         19.31         12.05         9.79 o                         
   3  11  11        104.52        112.54        14.60 o                         
   4  11  11         66.23        134.70        31.54 o                         
  -4  12  11         34.23         42.81         9.08 o                         
  -3  12  11         75.01         97.95        12.74 o                         
  -2  12  11         53.80         41.60        12.23 o                         
  -1  12  11         65.41         52.80        10.91 o                         
   0  12  11          4.36          5.85         7.51 o                         
   1  12  11         65.30         56.74        10.62 o                         
   2  12  11         53.49         51.70        10.00 o                         
   3  12  11         76.68         64.47        13.30 o                         
   4  12  11         34.03         29.15         9.27 o                         
  -3  13  11         31.15         29.52        10.64 o                         
  -2  13  11         25.25         27.66         8.58 o                         
  -1  13  11         83.52         87.25        10.52 o                         
   0  13  11         82.17         81.04        10.32 o                         
   1  13  11         84.12         97.82        12.33 o                         
   2  13  11         24.44         20.58        10.17 o                         
   3  13  11         30.71         24.35        11.88 o                         
  -2  14  11         20.80         22.36         7.29 o                         
  -1  14  11         36.37         38.26         6.88 o                         
   0  14  11          7.32          8.98         7.94 o                         
   1  14  11         36.02         34.48        11.41 o                         
   2  14  11         20.90         34.66         8.74 o                         
  -1  15  11         11.09          5.93        17.03 o                         
   0  15  11         12.07         23.54         7.58 o                         
   1  15  11         10.99         22.90         9.22 o                         
   0   0  12        484.00        503.33        27.80 o                         
   1   0  12        486.83        516.56        22.74 o                         
   2   0  12        434.48        437.32        25.44 o                         
   3   0  12        235.50        269.12        19.78 o                         
   4   0  12        292.14        328.72        21.38 o                         
   5   0  12         69.12         44.63        16.42 o                         
   6   0  12        211.29        200.04        21.38 o                         
  -6   1  12         29.67         27.80        12.16 o                         
  -5   1  12        138.22        160.33        23.82 o                         
  -4   1  12        485.97        523.37        29.02 o                         
  -3   1  12         25.82         19.17         8.93 o                         
  -2   1  12          4.25          3.69         8.13 o                         
  -1   1  12        808.88        822.90        26.21 o                         
   0   1  12        243.44        228.97        13.44 o                         
   1   1  12        799.05        791.82        28.03 o                         
   2   1  12          4.62          2.84         7.74 o                         
   3   1  12         24.13         10.11         9.58 o                         
   4   1  12        486.49        528.81        33.41 o                         
   5   1  12        137.00        126.34        15.59 o                         
   6   1  12         29.90         30.81         9.71 o                         
  -6   2  12        104.25        156.45        23.98 o                         
  -5   2  12         89.50        104.05        19.97 o                         
  -4   2  12         49.05         45.31        11.58 o                         
  -3   2  12         73.15         30.69        15.65 o                         
  -2   2  12        208.63        219.15        15.14 o                         
  -1   2  12        251.21        259.67        14.40 o                         
   0   2  12        167.07        148.90        11.40 o                         
   1   2  12        248.16        239.18        16.18 o                         
   2   2  12        209.56        200.69        17.23 o                         
   3   2  12         72.77         71.96        12.60 o                         
   4   2  12         48.14         48.33        13.61 o                         
   5   2  12         90.29         80.72        15.64 o                         
   6   2  12        105.77         95.82        14.43 o                         
  -6   3  12         76.16         95.77        19.36 o                         
  -5   3  12        407.69        410.58        32.77 o                         
  -4   3  12        210.10        209.63        17.31 o                         
  -3   3  12        313.92        296.70        22.86 o                         
  -2   3  12         60.26         73.74        10.37 o                         
  -1   3  12        898.12        924.19        24.73 o                         
   0   3  12          0.27         16.04         7.57 o                         
   1   3  12        908.45        916.29        32.63 o                         
   2   3  12         61.09         48.31        15.73 o                         
   3   3  12        310.33        290.28        18.70 o                         
   4   3  12        211.58        196.31        19.18 o                         
   5   3  12        402.80        402.29        27.05 o                         
   6   3  12         77.18         86.85        16.80 o                         
  -6   4  12         12.82         13.76        12.31 o                         
  -5   4  12        455.22        470.38        33.98 o                         
  -4   4  12        293.73        284.27        21.41 o                         
  -3   4  12         70.87         62.85        11.62 o                         
  -2   4  12        155.58        167.38        14.57 o                         
  -1   4  12         58.59         56.07         8.57 o                         
   0   4  12        148.13        139.53        11.78 o                         
   1   4  12         58.08         68.12        15.83 o                         
   2   4  12        156.44        147.87        21.00 o                         
   3   4  12         69.78         67.02        11.55 o                         
   4   4  12        292.94        271.40        21.33 o                         
   5   4  12        456.39        402.73        38.22 o                         
   6   4  12         13.13          3.37        12.69 o                         
  -6   5  12        290.61        354.43        29.34 o                         
  -5   5  12         33.38         26.36        12.91 o                         
  -4   5  12        351.85        320.46        29.33 o                         
  -3   5  12        114.14        104.58        15.20 o                         
  -2   5  12        948.75        974.03        36.86 o                         
  -1   5  12         10.53         12.09        11.18 o                         
   0   5  12        454.10        486.46        20.86 o                         
   1   5  12         10.59         -0.78        11.73 o                         
   2   5  12        952.77        975.85        34.41 o                         
   3   5  12        112.48        109.94        13.30 o                         
   4   5  12        355.16        342.40        25.88 o                         
   5   5  12         33.03         15.53        24.13 o                         
   6   5  12        293.89        297.72        25.14 o                         
  -6   6  12         20.12         16.49         8.75 o                         
  -5   6  12          5.95         21.48        11.45 o                         
  -4   6  12         71.30         51.64        12.13 o                         
  -3   6  12         23.79         29.62        10.97 o                         
  -2   6  12        261.30        247.53        18.56 o                         
  -1   6  12        874.96        888.44        30.55 o                         
   0   6  12       1149.25       1229.01        35.58 o                         
   1   6  12        873.12        931.45        32.55 o                         
   2   6  12        259.95        267.06        19.25 o                         
   3   6  12         23.45         32.61        10.09 o                         
   4   6  12         72.18         69.54        14.84 o                         
   5   6  12          6.18          9.90        11.41 o                         
   6   6  12         19.55         40.16        13.99 o                         
  -5   7  12        155.49        161.61        18.18 o                         
  -4   7  12         52.97         56.35        11.06 o                         
  -3   7  12       1044.88       1121.61        35.90 o                         
  -2   7  12        437.48        464.57        24.05 o                         
  -1   7  12        292.01        269.27        19.40 o                         
   0   7  12        345.29        396.49        19.34 o                         
   1   7  12        287.81        285.76        16.83 o                         
   2   7  12        436.72        451.09        24.24 o                         
   3   7  12       1044.14       1067.20        39.08 o                         
   4   7  12         53.26         38.46        15.83 o                         
   5   7  12        155.51        128.15        51.73 o                         
  -5   8  12         22.10         15.43        12.73 o                         
  -4   8  12        164.15        176.32        15.37 o                         
  -3   8  12         61.15         35.07        14.28 o                         
  -2   8  12         95.66        102.54        14.36 o                         
  -1   8  12        179.87        204.12        18.72 o                         
   0   8  12        766.45        844.69        27.20 o                         
   1   8  12        179.78        188.06        14.46 o                         
   2   8  12         96.22         98.64        15.13 o                         
   3   8  12         60.88         41.67        11.71 o                         
   4   8  12        164.94        168.51        21.52 o                         
   5   8  12         22.02         41.55        21.71 o                         
  -5   9  12          3.72         36.90        15.44 o                         
  -4   9  12         23.94          3.22         8.70 o                         
  -3   9  12        216.12        241.56        21.20 o                         
  -2   9  12        140.41        123.47        17.87 o                         
  -1   9  12         54.55         60.70        12.01 o                         
   0   9  12          1.26          9.89         6.55 o                         
   1   9  12         55.30         52.77         8.31 o                         
   2   9  12        139.03        143.97        18.95 o                         
   3   9  12        219.08        257.69        43.08 o                         
   4   9  12         23.41         30.12        12.88 o                         
   5   9  12          3.52         -4.25        15.28 o                         
  -4  10  12          7.04          5.11         8.37 o                         
  -3  10  12         56.90         58.70        12.59 o                         
  -2  10  12         18.31         25.67        11.40 o                         
  -1  10  12         18.49         16.45         8.57 o                         
   0  10  12         48.67         32.94         8.39 o                         
   1  10  12         18.51         20.15         6.64 o                         
   2  10  12         18.94          1.10         9.86 o                         
   3  10  12         55.89         49.45        12.64 o                         
   4  10  12          7.42          6.23        10.31 o                         
  -4  11  12          0.06          0.29         6.58 o                         
  -3  11  12          5.10         10.16         8.60 o                         
  -2  11  12         24.43         33.17        11.11 o                         
  -1  11  12        190.35        195.13        17.48 o                         
   0  11  12          9.60          0.03         8.22 o                         
   1  11  12        191.86        188.27        17.32 o                         
   2  11  12         24.28         27.18         8.34 o                         
   3  11  12          5.08         17.23        11.87 o                         
   4  11  12          0.05         -7.35         8.22 o                         
  -3  12  12          8.45         12.15         6.60 o                         
  -2  12  12         20.45         11.02         9.12 o                         
  -1  12  12         99.15        100.55        10.55 o                         
   0  12  12         47.74         49.13         8.71 o                         
   1  12  12         98.75         91.65        12.46 o                         
   2  12  12         20.12         25.21         7.11 o                         
   3  12  12          8.34         -0.21        10.44 o                         
  -3  13  12         49.77         59.56         8.62 o                         
  -2  13  12          4.22          9.84         6.65 o                         
  -1  13  12         39.01         34.25         7.37 o                         
   0  13  12         44.31         59.68         8.95 o                         
   1  13  12         38.97         39.56         9.49 o                         
   2  13  12          3.89         -4.55         9.60 o                         
   3  13  12         49.21         43.22         7.95 o                         
  -2  14  12         33.62         49.11         8.03 o                         
  -1  14  12         27.56         33.67         8.15 o                         
   0  14  12         56.94        101.64        25.73 o                         
   1  14  12         27.32         40.80         7.59 o                         
   2  14  12         33.78         49.01        17.55 o                         
   1   0  13       3581.07       3673.47        61.05 o                         
   2   0  13        329.18        342.98        22.09 o                         
   3   0  13        484.18        485.36        25.63 o                         
   4   0  13         40.76         29.72         9.61 o                         
   5   0  13         44.68         39.53        10.78 o                         
   6   0  13          4.56          7.40         8.40 o                         
  -6   1  13         60.99         74.60        12.34 o                         
  -5   1  13         11.24         12.85        11.56 o                         
  -4   1  13        103.53         65.52        14.08 o                         
  -3   1  13         14.87          1.99         9.11 o                         
  -2   1  13        207.94        209.80        17.43 o                         
  -1   1  13         26.65          3.77         7.22 o                         
   0   1  13       1433.79       1510.20        34.27 o                         
   1   1  13         26.79         18.11        11.43 o                         
   2   1  13        211.80        252.27        20.94 o                         
   3   1  13         14.49          8.28        11.49 o                         
   4   1  13        105.26         93.88        11.73 o                         
   5   1  13         11.24          9.38         9.58 o                         
   6   1  13         61.54         55.50        10.81 o                         
  -6   2  13         11.08         12.43         8.43 o                         
  -5   2  13         81.35         86.95        17.97 o                         
  -4   2  13         56.53         33.49        10.71 o                         
  -3   2  13        494.89        508.68        28.95 o                         
  -2   2  13        294.31        292.07        18.61 o                         
  -1   2  13         74.60         59.20        10.52 o                         
   0   2  13        121.74        138.72        12.13 o                         
   1   2  13         72.27         54.42        10.06 o                         
   2   2  13        296.21        286.98        20.20 o                         
   3   2  13        491.48        521.60        26.45 o                         
   5   2  13         79.06         61.78        14.19 o                         
   6   2  13         11.05          6.50        15.81 o                         
  -6   3  13         11.20         -4.55         7.54 o                         
  -5   3  13         60.38         54.89        15.43 o                         
  -4   3  13         26.04          7.36         9.27 o                         
  -3   3  13        566.68        576.49        30.38 o                         
  -2   3  13        156.70        155.95        14.39 o                         
  -1   3  13         20.29          3.14         7.58 o                         
   0   3  13         68.69         63.80         9.74 o                         
   1   3  13         20.26          9.96         8.03 o                         
   2   3  13        156.62        167.83        17.73 o                         
   3   3  13        562.94        568.97        27.49 o                         
   4   3  13         26.82         33.35        10.87 o                         
   5   3  13         58.76         62.14        10.32 o                         
   6   3  13         11.35         -3.53        14.93 o                         
  -6   4  13         41.51         38.02        11.71 o                         
  -5   4  13        117.60        145.45        21.95 o                         
  -4   4  13         21.10         24.09        10.17 o                         
  -3   4  13        366.62        344.82        24.29 o                         
  -2   4  13         31.50         26.30         9.15 o                         
  -1   4  13        327.15        287.22        17.11 o                         
   0   4  13         48.15         57.20         9.21 o                         
   1   4  13        329.44        317.94        22.43 o                         
   2   4  13         31.09         16.68        10.11 o                         
   3   4  13        367.25        358.15        20.26 o                         
   4   4  13         20.82         15.54         9.52 o                         
   5   4  13        118.19        108.59        13.64 o                         
   6   4  13         41.77         61.86        17.81 o                         
  -5   5  13          0.93          1.49        10.25 o                         
  -4   5  13         47.57         46.52        11.37 o                         
  -3   5  13        787.36        823.83        35.52 o                         
  -2   5  13        186.77        176.05        17.55 o                         
  -1   5  13        496.84        467.84        22.63 o                         
   0   5  13         33.91         32.10         8.11 o                         
   1   5  13        498.34        498.39        24.93 o                         
   2   5  13        185.43        194.48        18.69 o                         
   3   5  13        789.33        843.70        29.29 o                         
   4   5  13         47.91         35.44        12.11 o                         
   5   5  13          0.88          8.88         7.58 o                         
  -5   6  13        113.56        147.21        17.52 o                         
  -4   6  13        154.38        137.84        14.46 o                         
  -3   6  13        114.69        112.99        15.65 o                         
  -2   6  13        750.01        721.16        29.77 o                         
  -1   6  13        508.60        511.06        25.45 o                         
   0   6  13       1996.83       1939.37        47.10 o                         
   1   6  13        511.01        539.32        25.88 o                         
   2   6  13        747.99        739.82        29.93 o                         
   3   6  13        113.95         89.92        17.67 o                         
   4   6  13        156.23        129.27        18.96 o                         
   5   6  13        113.14        104.09        37.67 o                         
  -5   7  13        100.97        117.04        14.17 o                         
  -4   7  13         66.17         81.25        11.35 o                         
  -3   7  13        144.62        120.06        15.08 o                         
  -2   7  13        321.07        314.91        22.12 o                         
  -1   7  13        213.60        222.81        17.39 o                         
   0   7  13          6.24          7.87         6.75 o                         
   1   7  13        215.08        195.89        15.25 o                         
   2   7  13        318.60        313.87        20.66 o                         
   3   7  13        146.94        122.87        15.06 o                         
   4   7  13         66.22         63.90        14.62 o                         
   5   7  13        102.01        102.63        27.36 o                         
  -5   8  13         29.41         31.73        11.78 o                         
  -4   8  13        245.83        250.13        16.50 o                         
  -3   8  13          4.87          6.24         7.19 o                         
  -2   8  13        251.61        247.29        19.75 o                         
  -1   8  13        190.31        165.99        17.40 o                         
   0   8  13        296.03        265.82        16.82 o                         
   1   8  13        193.91        159.08        14.96 o                         
   2   8  13        252.10        251.84        20.78 o                         
   3   8  13          4.57         -1.95         8.58 o                         
   4   8  13        242.60        333.14        30.15 o                         
   5   8  13         29.74         51.15        19.92 o                         
  -4   9  13          5.28          7.21        13.43 o                         
  -3   9  13         63.50         94.70        14.04 o                         
  -2   9  13         93.41        109.61        15.76 o                         
  -1   9  13         32.18         18.06         9.36 o                         
   0   9  13        253.03        221.75        15.22 o                         
   1   9  13         31.72         33.66         8.45 o                         
   2   9  13         94.67         95.40        12.80 o                         
   3   9  13         62.41         69.26        13.86 o                         
   4   9  13          4.99          8.18        11.28 o                         
  -4  10  13         44.75         36.78         9.55 o                         
  -3  10  13          8.97         11.42         7.94 o                         
  -2  10  13          9.75         12.82         9.71 o                         
  -1  10  13        128.94        125.52        14.79 o                         
   0  10  13         42.10         31.77         9.28 o                         
   1  10  13        127.40        117.64        11.73 o                         
   2  10  13          9.97         12.21         7.76 o                         
   3  10  13          9.05         -1.66         7.81 o                         
   4  10  13         43.87         37.54         9.63 o                         
  -3  11  13         44.60         48.99         8.29 o                         
  -2  11  13         99.27         99.24        19.68 o                         
  -1  11  13         55.92         55.57        11.94 o                         
   0  11  13         11.13         18.99         7.62 o                         
   1  11  13         56.49         68.17        11.33 o                         
   2  11  13         99.59        115.20        11.16 o                         
   3  11  13         44.49         30.57         7.28 o                         
  -3  12  13         11.96         14.46         6.82 o                         
  -2  12  13         15.19          6.04         6.97 o                         
  -1  12  13        126.81        149.33        16.10 o                         
   0  12  13         10.46         11.65         6.75 o                         
   1  12  13        127.30        149.87        14.27 o                         
   2  12  13         15.78         22.85         7.63 o                         
   3  12  13         11.55         20.03         7.65 o                         
  -2  13  13         35.39         59.76         8.94 o                         
  -1  13  13         18.04         30.29        11.68 o                         
   0  13  13         63.78         58.61         9.89 o                         
   1  13  13         17.68         13.92         5.33 o                         
   2  13  13         35.83         31.79         7.75 o                         
   0  14  13          0.28         11.01        11.12 o                         
   0   0  14        922.61        940.86        41.06 o                         
   1   0  14         60.83         55.60         9.90 o                         
   2   0  14       2643.14       2866.81        60.38 o                         
   3   0  14          0.43          2.15         8.32 o                         
   4   0  14        197.28        181.66        13.93 o                         
   5   0  14          0.01         -3.35        10.28 o                         
  -5   1  14         32.58         15.40         9.68 o                         
  -4   1  14        292.64        287.08        21.30 o                         
  -3   1  14        144.22        129.65        15.19 o                         
  -2   1  14        105.01        100.30        12.47 o                         
  -1   1  14        107.06        109.85        12.90 o                         
   0   1  14         17.41         22.55         8.36 o                         
   1   1  14        107.53        112.56        13.34 o                         
   2   1  14        104.37         73.75        13.56 o                         
   3   1  14        140.72        121.98        13.29 o                         
   4   1  14        293.60        323.70        17.73 o                         
   5   1  14         33.41         26.11         8.91 o                         
  -5   2  14         28.10         19.89         8.95 o                         
  -4   2  14        372.77        368.36        23.15 o                         
  -3   2  14        117.42        110.93        15.61 o                         
  -2   2  14        311.61        313.06        19.27 o                         
  -1   2  14        511.58        527.55        23.64 o                         
   0   2  14        268.62        289.20        18.17 o                         
   1   2  14        509.91        536.54        28.79 o                         
   2   2  14        316.57        297.40        23.21 o                         
   3   2  14        116.55        112.53        12.97 o                         
   4   2  14        372.88        375.77        21.07 o                         
   5   2  14         28.05         37.67         9.52 o                         
  -5   3  14         52.22         37.53        17.25 o                         
  -4   3  14         29.84         38.26        10.43 o                         
  -3   3  14         73.31         83.27        14.45 o                         
  -2   3  14         52.56         44.32        10.46 o                         
  -1   3  14        121.53        129.66        12.24 o                         
   0   3  14        121.14        121.04        12.33 o                         
   1   3  14        119.49        131.11        15.50 o                         
   2   3  14         52.99         50.36        12.55 o                         
   3   3  14         75.76         84.09        12.20 o                         
   4   3  14         31.02         22.81        12.03 o                         
   5   3  14         51.48         46.61        13.72 o                         
  -5   4  14         37.40         27.33         9.85 o                         
  -4   4  14          2.69         -6.29         8.11 o                         
  -3   4  14        396.09        361.65        24.62 o                         
  -2   4  14         83.27         77.69        13.55 o                         
  -1   4  14         77.72         66.50        12.57 o                         
   0   4  14        135.13        139.94        13.13 o                         
   1   4  14         77.67         54.29        12.79 o                         
   2   4  14         82.57         84.60        12.44 o                         
   3   4  14        394.90        324.45        32.67 o                         
   4   4  14          2.84          5.75         8.05 o                         
   5   4  14         37.90         37.82        12.09 o                         
  -5   5  14          9.85         -9.04         9.04 o                         
  -4   5  14         77.34         72.39        11.36 o                         
  -3   5  14         90.76         77.66        13.48 o                         
  -2   5  14         19.20          8.57         8.11 o                         
  -1   5  14        183.96        180.11        16.17 o                         
   0   5  14        122.76        110.59        12.27 o                         
   1   5  14        185.58        162.75        17.21 o                         
   2   5  14         20.02         15.41         8.79 o                         
   3   5  14         90.47         86.49        11.62 o                         
   4   5  14         77.68         73.74        12.33 o                         
   5   5  14          9.76          7.63        19.54 o                         
  -5   6  14          9.15          0.35        10.31 o                         
  -4   6  14         54.74         42.33         9.46 o                         
  -3   6  14         25.56         18.22         9.88 o                         
  -2   6  14         13.31         16.53         9.55 o                         
  -1   6  14         40.81         61.56        10.66 o                         
   0   6  14         68.32         91.90        12.31 o                         
   1   6  14         40.13         34.09         9.87 o                         
   2   6  14         13.62         13.04         8.42 o                         
   3   6  14         25.28         28.11         8.13 o                         
   4   6  14         55.21         52.05        11.01 o                         
   5   6  14          9.38         12.11        14.50 o                         
  -4   7  14         51.91         63.55         9.96 o                         
  -3   7  14         16.51         16.04         8.85 o                         
  -2   7  14         26.66         15.59         9.09 o                         
  -1   7  14         38.92         29.80        10.57 o                         
   0   7  14        102.79        101.91        12.85 o                         
   1   7  14         38.52         37.13         9.65 o                         
   2   7  14         26.97         20.90         9.70 o                         
   3   7  14         16.11         18.97         7.93 o                         
   4   7  14         50.76         62.53        13.13 o                         
   5   7  14          0.78         18.49        12.45 o                         
  -4   8  14         35.90         38.10         7.22 o                         
  -3   8  14         13.53         -1.67        11.07 o                         
  -2   8  14         40.83         57.79        13.74 o                         
  -1   8  14        228.80        194.36        17.76 o                         
   0   8  14         82.41         78.04        11.91 o                         
   1   8  14        228.85        213.98        16.39 o                         
   2   8  14         39.79         35.43        10.83 o                         
   3   8  14         13.66          9.54         6.95 o                         
   4   8  14         35.82         40.75        10.59 o                         
  -4   9  14         28.11         46.22        14.10 o                         
  -3   9  14         51.85         58.86        15.60 o                         
  -2   9  14          7.35         -0.48         9.52 o                         
  -1   9  14         32.01         33.08         9.47 o                         
   0   9  14         61.81         62.71        10.40 o                         
   1   9  14         31.77         37.48        12.00 o                         
   2   9  14          7.29          7.68         8.14 o                         
   3   9  14         51.97         28.72         9.10 o                         
   4   9  14         28.12         36.08         9.35 o                         
  -3  10  14         26.81         21.78         8.66 o                         
  -2  10  14         33.04         30.31         9.80 o                         
  -1  10  14         18.40         12.71         7.87 o                         
   0  10  14        185.97        192.90        15.77 o                         
   1  10  14         17.87          6.33        11.87 o                         
   2  10  14         32.40         48.18         9.15 o                         
   3  10  14         27.20         26.59         9.20 o                         
  -3  11  14         12.75         13.68         6.34 o                         
  -2  11  14         42.13         63.05         9.52 o                         
  -1  11  14         60.62         61.80        10.51 o                         
   0  11  14          0.02         -2.63         6.78 o                         
   1  11  14         59.66         67.72        15.80 o                         
   2  11  14         41.93         41.59         9.26 o                         
   3  11  14         12.75          4.00         7.91 o                         
  -2  12  14          8.14         22.60        10.93 o                         
  -1  12  14         14.49         11.16        15.82 o                         
   0  12  14         31.93         54.64        13.05 o                         
   1  12  14         15.10          5.20         6.85 o                         
   2  12  14          8.36          4.92        10.28 o                         
  -1  13  14         34.74         50.66        14.11 o                         
   0  13  14          0.04          8.05         9.87 o                         
   1   0  15         92.26         70.04        10.73 o                         
   2   0  15         81.32         80.22        13.64 o                         
   3   0  15          7.67         -9.09         9.36 o                         
   4   0  15          1.13         -4.71         7.99 o                         
   5   0  15         63.14         63.23        11.23 o                         
  -5   1  15         20.37         27.23         7.89 o                         
  -4   1  15         84.12         98.35        14.30 o                         
  -3   1  15         71.02         76.97        12.26 o                         
  -2   1  15         34.54         26.54        10.69 o                         
  -1   1  15         66.61         64.60        11.17 o                         
   0   1  15        141.27        134.99        14.52 o                         
   1   1  15         66.91         51.40        12.53 o                         
   2   1  15         34.24         27.16        10.88 o                         
   3   1  15         71.06         64.92        11.87 o                         
   4   1  15         84.35         84.43         9.70 o                         
   5   1  15         20.32          5.53         7.14 o                         
  -5   2  15          2.03          6.95         7.41 o                         
  -4   2  15          7.47         -5.66        11.73 o                         
  -3   2  15         18.15          4.74        10.62 o                         
  -2   2  15        233.57        218.48        17.65 o                         
  -1   2  15        126.85        129.22        12.78 o                         
   0   2  15         36.92         31.17         9.25 o                         
   1   2  15        128.63        124.73        16.78 o                         
   2   2  15        233.47        207.39        18.58 o                         
   3   2  15         18.65          9.59         8.29 o                         
   4   2  15          7.47          1.92         6.93 o                         
   5   2  15          2.00         -7.24         7.24 o                         
  -5   3  15         21.35         20.80         8.24 o                         
  -4   3  15         66.38         77.68        13.17 o                         
  -3   3  15         88.16         74.41        13.39 o                         
  -2   3  15          4.87          2.38         8.55 o                         
  -1   3  15        280.24        269.66        17.61 o                         
   0   3  15         98.84         95.35        12.62 o                         
   1   3  15        280.75        275.21        21.73 o                         
   2   3  15          5.08         13.38         9.52 o                         
   3   3  15         87.95         56.44        10.06 o                         
   4   3  15         66.02         60.66         9.15 o                         
   5   3  15         21.43         19.59        13.85 o                         
  -5   4  15          3.60         -2.03         8.21 o                         
  -4   4  15          5.44         -0.78         6.54 o                         
  -3   4  15         13.03          2.85        10.27 o                         
  -2   4  15          4.32         21.42         9.49 o                         
  -1   4  15        176.59        185.57        15.64 o                         
   0   4  15        196.03        188.20        13.72 o                         
   1   4  15        174.44        155.29        17.23 o                         
   2   4  15          4.27        -10.37        10.37 o                         
   3   4  15         12.73          7.00         7.45 o                         
   4   4  15          5.56         11.42         8.65 o                         
   5   4  15          3.56         -2.45        12.15 o                         
  -4   5  15          0.74         -7.79         7.79 o                         
  -3   5  15         11.43         -0.33         9.07 o                         
  -2   5  15         44.09         58.68        10.83 o                         
  -1   5  15         58.20         58.68        10.22 o                         
   0   5  15         66.05         76.35        10.38 o                         
   1   5  15         57.26         38.95        11.39 o                         
   2   5  15         43.44         36.28        10.43 o                         
   3   5  15         11.54         11.65         7.31 o                         
   4   5  15          0.66         -1.26         5.95 o                         
  -4   6  15          7.08         -2.32         5.78 o                         
  -3   6  15         19.20         24.49         8.52 o                         
  -2   6  15         39.25         43.57        10.13 o                         
  -1   6  15         98.32        105.86        12.67 o                         
   0   6  15         50.42         54.93        10.36 o                         
   1   6  15         98.29         73.73        11.94 o                         
   2   6  15         38.26         20.43         8.73 o                         
   3   6  15         18.71         15.76         7.69 o                         
   4   6  15          6.94         -4.39         7.66 o                         
  -4   7  15          0.01          1.04         5.92 o                         
  -3   7  15         21.10         23.62         8.28 o                         
  -2   7  15        110.62        113.43        13.63 o                         
  -1   7  15         36.24         27.26         9.28 o                         
   0   7  15         28.65         34.88         9.38 o                         
   1   7  15         36.33         18.86         8.48 o                         
   2   7  15        111.48        126.53        14.45 o                         
   3   7  15         21.47         15.98         9.98 o                         
   4   7  15          0.01          2.63         4.79 o                         
  -4   8  15         15.31         37.06        15.82 o                         
  -3   8  15         49.67         56.72        11.34 o                         
  -2   8  15         21.22         30.12         9.59 o                         
  -1   8  15         22.26         31.98         9.61 o                         
   0   8  15          7.56         10.69         8.50 o                         
   1   8  15         22.61         25.40         9.30 o                         
   2   8  15         21.20         10.25         9.11 o                         
   3   8  15         49.77         33.37        13.08 o                         
   4   8  15         15.64         11.73        13.08 o                         
  -3   9  15          6.24         14.75         7.60 o                         
  -2   9  15         21.26         17.65         8.07 o                         
  -1   9  15          4.48         14.07         7.24 o                         
   0   9  15         56.43         66.50        10.57 o                         
   1   9  15          4.61         12.30        10.16 o                         
   2   9  15         22.10         16.90         7.44 o                         
   3   9  15          6.27         15.89         7.14 o                         
  -3  10  15         16.08         27.63         7.35 o                         
  -2  10  15         28.67         28.21         8.35 o                         
  -1  10  15         21.10         19.97        11.89 o                         
   0  10  15        118.17        108.91        14.53 o                         
   1  10  15         20.77         30.50         9.19 o                         
   2  10  15         28.21         19.46         9.12 o                         
   3  10  15         16.03         23.42        12.50 o                         
  -2  11  15         22.33         21.22         8.70 o                         
  -1  11  15         34.75         40.66         9.02 o                         
   0  11  15          1.64         -3.99         8.99 o                         
   1  11  15         34.48         54.94        10.59 o                         
   2  11  15         22.35         30.30         8.96 o                         
   0  12  15         10.45          5.05         9.33 o                         
   0   0  16        695.88        769.81        61.26 o                         
   1   0  16        123.70        105.86        14.76 o                         
   2   0  16         85.24         71.21        12.51 o                         
   3   0  16          1.29         -5.41         7.70 o                         
   4   0  16         30.59         39.52         9.68 o                         
  -4   1  16         13.61         11.16         8.74 o                         
  -3   1  16         84.52         79.10        12.27 o                         
  -2   1  16         44.22         33.29        11.37 o                         
  -1   1  16         24.75         14.07         8.44 o                         
   0   1  16        136.73        126.00        13.34 o                         
   1   1  16         24.24         19.65         9.86 o                         
   2   1  16         44.09         38.79        10.95 o                         
   3   1  16         83.43         73.63        11.07 o                         
   4   1  16         13.65         18.87         8.16 o                         
  -4   2  16         22.24         22.15         8.05 o                         
  -3   2  16          3.15          6.69         8.97 o                         
  -2   2  16         92.33         90.30        14.31 o                         
  -1   2  16        277.42        251.76        26.18 o                         
   0   2  16          5.92          4.02         8.00 o                         
   1   2  16        279.69        255.04        18.93 o                         
   2   2  16         90.92         72.47        13.45 o                         
   3   2  16          2.91         -6.51         8.79 o                         
   4   2  16         21.82         12.14         6.28 o                         
  -4   3  16         16.06         12.05         6.80 o                         
  -3   3  16         35.90         41.40        12.26 o                         
  -2   3  16         39.87         46.89        12.02 o                         
  -1   3  16         60.78         78.75        12.63 o                         
   0   3  16         85.07         86.03        10.95 o                         
   1   3  16         60.41         45.29        11.01 o                         
   2   3  16         40.44         45.39        10.52 o                         
   3   3  16         35.23         41.08         9.81 o                         
   4   3  16         16.08         14.13         5.50 o                         
  -4   4  16          1.12          9.53         6.80 o                         
  -3   4  16         11.91         15.81         8.89 o                         
  -2   4  16         17.91         14.94         8.46 o                         
  -1   4  16         17.08         18.13         8.99 o                         
   0   4  16         75.06         68.98        10.85 o                         
   1   4  16         16.83         14.27         7.42 o                         
   2   4  16         17.65         14.13         8.82 o                         
   3   4  16         12.19          4.34         7.56 o                         
   4   4  16          1.06         -2.48         7.55 o                         
  -4   5  16          6.70         -1.06         5.19 o                         
  -3   5  16         22.14         29.70         8.53 o                         
  -2   5  16         13.90         16.51         7.62 o                         
  -1   5  16         37.31         34.42         7.28 o                         
   0   5  16         39.13         27.06         7.77 o                         
   1   5  16         37.16         34.66         8.59 o                         
   2   5  16         13.78         27.68         8.88 o                         
   3   5  16         22.55         26.37         7.12 o                         
   4   5  16          6.70         -6.48         6.48 o                         
  -4   6  16         17.59         24.11        13.59 o                         
  -3   6  16         65.75         58.04         9.10 o                         
  -2   6  16          6.75         10.28         6.10 o                         
  -1   6  16         13.76         15.70        11.50 o                         
   0   6  16         89.65         89.48        12.03 o                         
   1   6  16         14.00         18.42         8.39 o                         
   2   6  16          6.75          7.20         8.19 o                         
   3   6  16         66.46         72.35         9.07 o                         
   4   6  16         17.71         -7.70        10.42 o                         
  -3   7  16         16.20         19.38         8.67 o                         
  -2   7  16         14.04         -1.34         8.38 o                         
  -1   7  16          8.20          7.89         9.75 o                         
   0   7  16         62.47         53.69        10.20 o                         
   1   7  16          8.23          9.35         6.56 o                         
   2   7  16         14.47         13.36         7.84 o                         
   3   7  16         15.97         19.09         9.66 o                         
  -3   8  16         41.87         44.61         9.13 o                         
  -2   8  16         38.84         37.79         8.88 o                         
  -1   8  16         49.83         35.16         8.03 o                         
   0   8  16         45.71         28.46         9.50 o                         
   1   8  16         49.03         50.22         9.23 o                         
   2   8  16         38.49         51.18        10.22 o                         
   3   8  16         41.14         27.36         9.39 o                         
  -2   9  16          9.79          5.30         5.68 o                         
  -1   9  16          6.05         10.75         8.12 o                         
   0   9  16          5.07         -2.77         6.87 o                         
   1   9  16          6.09          9.04        13.57 o                         
   2   9  16          9.72         10.79         6.62 o                         
  -2  10  16          7.10          3.39         7.06 o                         
  -1  10  16         27.18         51.56         9.53 o                         
   0  10  16          2.75          6.99         8.48 o                         
   1  10  16         26.77         27.24         7.55 o                         
   2  10  16          7.07          3.69        11.13 o                         
   0  11  16          7.61         24.81        11.82 o                         
   1   0  17          0.68          6.12         8.48 o                         
   2   0  17         36.99         41.31        10.74 o                         
   3   0  17         16.23         19.27         7.31 o                         
   4   0  17          7.13          5.26         7.02 o                         
  -4   1  17         55.69         56.15        10.33 o                         
  -3   1  17         72.26         57.70         9.84 o                         
  -2   1  17         79.99         85.68        13.96 o                         
  -1   1  17         36.45         28.44         8.78 o                         
   0   1  17         45.82         39.99         8.74 o                         
   1   1  17         36.33         28.58         9.47 o                         
   2   1  17         79.73         81.45        13.24 o                         
   3   1  17         73.56         74.79        11.09 o                         
   4   1  17         55.57         56.96         9.66 o                         
  -4   2  17          5.36         -3.60         6.41 o                         
  -3   2  17         47.26         46.05         8.99 o                         
  -2   2  17         40.70         36.31        12.09 o                         
  -1   2  17         21.08         19.28         8.59 o                         
   0   2  17          1.75         10.79         5.98 o                         
   1   2  17         20.69         14.36         8.60 o                         
   2   2  17         40.51         46.22         9.78 o                         
   3   2  17         47.74         60.95         9.63 o                         
   4   2  17          5.61         21.21         9.69 o                         
  -4   3  17         12.42         15.87         6.86 o                         
  -3   3  17          2.37          5.40         6.67 o                         
  -2   3  17         34.80         44.46         9.93 o                         
  -1   3  17         25.71         22.40        10.12 o                         
   0   3  17         15.29         11.10         7.79 o                         
   1   3  17         25.32         28.40         7.36 o                         
   2   3  17         35.00         29.89         7.88 o                         
   3   3  17          2.21          0.51         6.26 o                         
  -3   4  17          1.76         -6.90         6.90 o                         
  -2   4  17         17.94          9.19         6.84 o                         
  -1   4  17        129.37        135.80        12.63 o                         
   0   4  17         24.97         23.14         7.40 o                         
   1   4  17        128.09        132.58        12.30 o                         
   2   4  17         17.34         19.40         8.37 o                         
   3   4  17          1.69         -3.50         5.90 o                         
  -3   5  17         13.09         16.37         8.11 o                         
  -2   5  17         12.76         14.78         6.60 o                         
  -1   5  17         34.73         32.39         8.82 o                         
   0   5  17          6.44         -1.16         7.43 o                         
   1   5  17         35.62         39.00         8.54 o                         
   2   5  17         12.47         17.32         7.00 o                         
   3   5  17         13.37         18.51         7.31 o                         
  -3   6  17         12.57         13.31         6.73 o                         
  -2   6  17         52.86         60.56         8.06 o                         
  -1   6  17         20.55         22.93         9.98 o                         
   0   6  17         43.86         41.78         7.80 o                         
   1   6  17         20.67         16.69         6.83 o                         
   2   6  17         52.48         56.10         9.54 o                         
   3   6  17         12.34          8.47         7.81 o                         
  -2   7  17          2.81          4.65         5.48 o                         
  -1   7  17        106.22        119.90        12.43 o                         
   0   7  17          1.93          8.69         6.55 o                         
   1   7  17        105.50        144.63        14.28 o                         
   2   7  17          2.81         -1.44         7.78 o                         
  -2   8  17          8.09         15.60        12.46 o                         
  -1   8  17         20.78         11.01         8.28 o                         
   0   8  17         39.02         34.43         6.68 o                         
   1   8  17         20.90         19.66         8.39 o                         
   2   8  17          7.87          5.34         9.73 o                         
  -1   9  17         11.01          9.11         6.53 o                         
   0   9  17          5.87          1.54         6.81 o                         
   1   9  17         10.92         26.08         8.48 o                         
   0   0  18          3.16         19.30        10.64 o                         
   1   0  18          0.01         -1.48         7.40 o                         
   2   0  18          0.01         -3.12         7.98 o                         
   3   0  18          4.45         -4.76         6.13 o                         
  -3   1  18         81.13         88.01         9.23 o                         
  -2   1  18          5.79          1.15         8.58 o                         
  -1   1  18        190.93        214.85        20.73 o                         
   0   1  18         39.87         40.25         8.69 o                         
   1   1  18        191.20        203.69        20.29 o                         
   2   1  18          5.41          6.26         8.00 o                         
   3   1  18         80.46         80.78        10.23 o                         
  -3   2  18         13.01          2.10         5.83 o                         
  -2   2  18         12.16         -2.03         6.46 o                         
  -1   2  18        112.23        141.90        12.79 o                         
   0   2  18         24.21         22.19         6.38 o                         
   1   2  18        111.59        112.41         9.99 o                         
   2   2  18         12.19         11.82         6.34 o                         
   3   2  18         13.01         16.84         6.85 o                         
  -3   3  18         44.84         42.48         7.27 o                         
  -2   3  18         43.60         39.38         7.76 o                         
  -1   3  18         50.78         65.46         8.59 o                         
   0   3  18          0.05          6.26         5.80 o                         
   1   3  18         50.77         44.37         7.51 o                         
   2   3  18         44.66         48.73        14.13 o                         
   3   3  18         44.10         48.50         9.69 o                         
  -3   4  18         32.50         27.63        13.00 o                         
  -2   4  18          0.32         -8.68         8.68 o                         
  -1   4  18          1.71          1.35         5.12 o                         
   0   4  18          2.77         -5.63         5.63 o                         
   1   4  18          1.78         -3.41         5.95 o                         
   2   4  18          0.43         -4.13         6.53 o                         
   3   4  18         32.28         37.09         9.12 o                         
  -2   5  18          3.06         -0.02         7.05 o                         
  -1   5  18         10.51         19.55         5.38 o                         
   0   5  18         40.14         34.93         7.02 o                         
   1   5  18          9.84          9.17         5.38 o                         
   2   5  18          3.27          2.70         6.23 o                         
  -2   6  18         60.90         77.51        12.65 o                         
  -1   6  18         24.70         25.23         7.43 o                         
   0   6  18         58.55         72.24         9.64 o                         
   1   6  18         24.76         26.83         8.38 o                         
   2   6  18         61.54         83.12        10.25 o                         
  -1   7  18        109.09        155.69        22.07 o                         
   0   7  18         52.48         56.38         9.35 o                         
   1   7  18        109.50        149.01        16.87 o                         
   1   0  19         96.80         73.89        13.40 o                         
   2   0  19         38.24         37.71         9.00 o                         
  -2   1  19          2.30          4.21         4.30 o                         
  -1   1  19          4.41         -4.98         4.98 o                         
   0   1  19          1.76         -5.55         5.84 o                         
   1   1  19          4.68          5.16         5.45 o                         
   2   1  19          2.06         -3.76         4.79 o                         
  -2   2  19         34.54         27.86         7.26 o                         
  -1   2  19          6.23         16.06         5.23 o                         
   0   2  19         88.34         94.39         8.39 o                         
   1   2  19          6.35          3.25         4.43 o                         
   2   2  19         35.07         32.49        11.02 o                         
  -2   3  19          9.08          5.15         8.94 o                         
  -1   3  19         29.65         41.75        11.10 o                         
   0   3  19         17.93         12.10         7.97 o                         
   1   3  19         29.82         30.66         8.17 o                         
   2   3  19          9.02          9.65        12.00 o                         
  -1   4  19          0.83         -6.72         6.72 o                         
   0   4  19         39.06         51.77         8.27 o                         
   1   4  19          0.80          0.81         6.39 o                         
   0   5  19          0.48          9.69         8.71 o                         
   1   5  19        134.17        181.37        23.60 o                         
                                                                                
